# Supplementary material for: Distinct functions of three chromatin remodelers in activator binding and preinitiation complex assembly
Source: PLoS Genet. 2022 Jul 6;18(7):e1010277. doi: 10.1371/journal.pgen.1010277 (PMC9292117; doi:10.1371/journal.pgen.1010277)
Supplement: S1 File — (XLSX) [file pgen.1010277.s019.xlsx]

## Sheet: Notes
Gcn4_peak_annotations
Details of alternative annotation files with Gcn4 peak start and end coordinates replacing ORF start and end coordinates; and with Gcn4 motif centers replacing TSS coordinates
Gcn4_annotations were used to plot heat maps of Gcn4 occupancy differences within peak coordinate using custom R script "compute_average_occ_diff_over_gene_bodies.R", heatmaps and average occupancies or dyad densities surrounding the Gcn4 motifs were plotted using Rscripts "plot_single_heat_map.R" and "align_and_average.R".
TBP_peak_annotations
For TBP peak summits identified by MACS2 analysis, details of alternative annotation files with 200 bp intervals surrounding TBP-myc peak summits replacing ORF start and end coordinates; and with TBP-myc peak summits replacing TSS coordinates.
TBP_annotations were used to plot heat maps of TBP occupancy differences surrounding TBP peak summits using Rscript "compare_heat_maps_treatment_vs_control.R", and also average occupancies or dyad densities surrounding the TBP summits using Rscripts "align_and_average.R" or "align_and_average_annot_opt_test_030519BED.R".
MACS2_TBP_Unind
MACS2 analysis on three replicates of uninduced TBP ChIP-seq.
MACS2 callpeak -t AGH121_1.rmdup.bam AGH121_2.rmdup.bam AGH121_3.rmdup.bam --name HQ_TBP_U --format BAMPE --gsize 12400000 --keep-dup 1 --pvalue 0.001 --mfold 5 50 --bw 300 --call-summits &
MACS2_TBP_Ind
MACS2 analysis of two replicates of SM induced TBP ChIP-seq.
MACS2 callpeak -t AGH121_4.rmdup.bam AGH121_5.rmdup.bam --name HQ_TBP_I --format BAMPE --gsize 12400000 --keep-dup 1 --pvalue 0.001 --mfold 5 50 --bw 300 --call-summits &
tDNA_annotations
Annotation files listing genomic coordinates surrounding the 250 bp of each tDNA genes of yeast.
tDNA_annotations were used to subtract TBP occupancies surrounding tDNA genes from the TBP coverage in the bed file of merged replicate data and the corrected bed file was used to generate averaged profiles and calculate TBP occupancies within 200 bp intervals surrounding the TBP summits

## Sheet: Gcn4_peak_annotations
Gcn4 peak name	Chr	Peak_start	Peak_End	Gcn4_motif_center	Strand	Peaktype
ORF	Chr	ORF_Start	ORF_End	TSS	Strand	Peaktype
Peak_4	chrI	55264	54820	55034	-1	ORF
Peak_7	chrI	99448	99083	99270	-1	ORF
Peak_14	chrII	23745	24322	23874	1	5'
Peak_21	chrII	307166	306898	307029	-1	5'
Peak_23	chrII	324580	324088	324304	-1	5'
Peak_24	chrII	331530	331810	331695	1	5'
Peak_28	chrII	376092	375758	375899	-1	5'
Peak_33	chrII	449316	449661	449459	1	5'
Peak_35	chrII	474307	473867	474117	-1	5'
Peak_36	chrII	533354	533717	533538	1	5'
Peak_37	chrII	536226	536603	536356	1	5'
Peak_47	chrII	662789	662393	662524	-1	ORF
Peak_48	chrII	678451	677887	678176	-1	ORF
Peak_50	chrII	716861	716460	716693	-1	5'
Peak_51	chrII	718489	718148	718303	-1	5'
Peak_52	chrII	724235	724667	724460	1	5'
Peak_53	chrII	728349	727966	728193	-1	5'
Peak_58	chrIII	68766	68018	68529	-1	5'
Peak_59	chrIII	105937	105411	105695	-1	5'
Peak_61	chrIII	216113	216656	216520	1	5'
Peak_65	chrIV	58108	57725	57914	-1	ORF
Peak_66	chrIV	69737	69384	69546	-1	ORF
Peak_68	chrIV	104890	104358	104704	-1	5'
Peak_72	chrIV	136358	136764	136561	1	ORF
Peak_73	chrIV	155977	156419	156209	1	5'
Peak_78	chrIV	274498	274054	274277	-1	ORF
Peak_82	chrIV	334536	334903	334730	1	5'
Peak_83	chrIV	361231	360598	360905	-1	ORF
Peak_86	chrIV	407830	407265	407441	-1	5'
Peak_89	chrIV	512521	512206	512356	-1	5'
Peak_95	chrIV	604847	605329	605068	1	ORF
Peak_97	chrIV	666373	666088	666225	-1	ORF
Peak_99	chrIV	703866	704556	704264	1	5'
Peak_101	chrIV	770009	770354	770176	1	ORF
Peak_111	chrIV	950473	950898	950676	1	ORF
Peak_115	chrIV	974555	974184	974359	-1	5'
Peak_120	chrIV	1154007	1153629	1153824	-1	5'
Peak_122	chrIV	1184317	1184727	1184505	1	5'
Peak_124	chrIV	1220630	1220894	1220783	1	ORF
Peak_126	chrIV	1234948	1235189	1235108	1	ORF
Peak_133	chrIV	1321028	1321568	1321332	1	ORF
Peak_138	chrIV	1420457	1419997	1420243	-1	5'
Peak_142	chrIV	1457595	1457176	1457388	-1	ORF
Peak_146	chrIV	1498185	1498681	1498452	1	ORF
Peak_273	chrIX	35013	34482	34795	-1	5'
Peak_277	chrIX	142381	143113	142729	1	5'
Peak_278	chrIX	152977	153245	153112	1	ORF
Peak_280	chrIX	187237	186827	187022	-1	ORF
Peak_281	chrIX	189068	189501	189283	1	ORF
Peak_287	chrIX	248769	249449	249193	1	5'
Peak_291	chrIX	367049	366820	366957	-1	ORF
Peak_294	chrIX	421138	420655	420868	-1	5'
Peak_148	chrV	34065	33541	33818	-1	5'
Peak_155	chrV	226458	226869	226656	1	ORF
Peak_156	chrV	229539	229860	229656	1	5'
Peak_158	chrV	258492	257997	258238	-1	5'
Peak_159	chrV	266256	265719	265966	-1	5'
Peak_160	chrV	271245	271619	271435	1	5'
Peak_162	chrV	287305	286709	287149	-1	5'
Peak_163	chrV	294886	295440	295190	1	5'
Peak_164	chrV	303605	304068	303806	1	5'
Peak_165	chrV	337635	338010	337790	1	5'
Peak_171	chrV	540757	540282	540530	-1	5'
Peak_172	chrVI	80551	80174	80312	-1	5'
Peak_174	chrVI	103408	103060	103238	-1	5'
Peak_179	chrVI	204761	204320	204527	-1	ORF
Peak_181	chrVI	242577	242978	242776	1	ORF
Peak_183	chrVI	263385	263797	263601	1	5'
Peak_187	chrVII	67119	66731	66928	-1	ORF
Peak_189	chrVII	79400	79006	79147	-1	ORF
Peak_190	chrVII	115687	115999	115854	1	5'
Peak_193	chrVII	156586	156186	156398	-1	5'
Peak_194	chrVII	159020	159482	159290	1	5'
Peak_198	chrVII	226054	226462	226261	1	5'
Peak_199	chrVII	271955	272345	272140	1	5'
Peak_200	chrVII	288584	288023	288260	-1	ORF
Peak_203	chrVII	323722	323949	323852	1	5'
Peak_207	chrVII	392360	392888	392642	1	ORF
Peak_209	chrVII	437379	437080	437244	-1	5'
Peak_210	chrVII	448762	448484	448638	-1	5'
Peak_213	chrVII	479084	478850	478950	-1	5'
Peak_218	chrVII	620148	619762	619964	-1	5'
Peak_220	chrVII	653901	654222	654014	1	5'
Peak_231	chrVII	886811	886560	886697	-1	ORF
Peak_232	chrVII	894301	893992	894114	-1	ORF
Peak_237	chrVII	1025984	1025498	1025775	-1	5'
Peak_243	chrVIII	50812	51136	50965	1	5'
Peak_245	chrVIII	118127	118683	118404	1	ORF
Peak_247	chrVIII	139138	139446	139284	1	ORF
Peak_248	chrVIII	141813	141216	141578	-1	5'
Peak_251	chrVIII	156172	156400	156294	1	ORF
Peak_253	chrVIII	168779	168499	168665	-1	5'
Peak_254	chrVIII	200973	200639	200823	-1	ORF
Peak_256	chrVIII	236280	236815	236508	1	5'
Peak_259	chrVIII	353434	353669	353528	1	5'
Peak_262	chrVIII	422505	422950	422701	1	5'
Peak_267	chrVIII	491862	492300	492076	1	ORF
Peak_268	chrVIII	517209	517535	517364	1	5'
Peak_298	chrX	59257	58842	59043	-1	5'
Peak_304	chrX	268216	268798	268488	1	5'
Peak_308	chrX	305863	306217	306021	1	5'
Peak_314	chrX	451713	452096	451919	1	ORF
Peak_315	chrX	466531	466131	466340	-1	5'
Peak_316	chrX	471963	471609	471790	-1	5'
Peak_317	chrX	497204	497613	497402	1	ORF
Peak_319	chrX	522183	522581	522374	1	ORF
Peak_323	chrX	633508	632973	633284	-1	5'
Peak_325	chrX	667388	667078	667257	-1	5'
Peak_330	chrXI	18737	18432	18534	-1	5'
Peak_331	chrXI	38470	38089	38273	-1	5'
Peak_335	chrXI	224369	223932	224147	-1	ORF
Peak_339	chrXI	273823	274312	274074	1	ORF
Peak_342	chrXI	374273	374640	374509	1	5'
Peak_344	chrXI	393519	393891	393635	1	5'
Peak_352	chrXI	552225	552594	552446	1	5'
Peak_358	chrXII	22765	23039	22893	1	5'
Peak_362	chrXII	86850	87243	87041	1	5'
Peak_365	chrXII	198416	198010	198226	-1	5'
Peak_366	chrXII	204781	205242	204995	1	ORF
Peak_372	chrXII	445091	444579	444846	-1	5'
Peak_374	chrXII	540730	540436	540601	-1	5'
Peak_377	chrXII	677817	678067	677941	1	5'
Peak_380	chrXII	784131	783738	783921	-1	5'
Peak_385	chrXII	839314	839785	839561	1	5'
Peak_389	chrXII	1035473	1035900	1035679	1	ORF
Peak_391	chrXIII	37752	38013	37915	1	5'
Peak_392	chrXIII	115780	115422	115517	-1	5'
Peak_398	chrXIII	311944	312269	312109	1	5'
Peak_401	chrXIII	396771	396136	396528	-1	5'
Peak_402	chrXIII	402109	402587	402323	1	ORF
Peak_404	chrXIII	457961	458381	458157	1	5'
Peak_407	chrXIII	505751	506041	505925	1	ORF
Peak_408	chrXIII	540716	540280	540484	-1	5'
Peak_411	chrXIII	608876	610041	609147	1	ORF
Peak_413	chrXIII	653390	653861	653677	1	5'
Peak_414	chrXIII	655639	656032	655836	1	ORF
Peak_417	chrXIII	767401	766985	767153	-1	ORF
Peak_420	chrXIII	807893	807599	807774	-1	5'
Peak_423	chrXIII	845800	845351	845575	-1	5'
Peak_426	chrXIV	52006	51647	51832	-1	5'
Peak_431	chrXIV	201443	201923	201671	1	ORF
Peak_433	chrXIV	220300	219712	219918	-1	ORF
Peak_435	chrXIV	234046	234316	234193	1	5'
Peak_437	chrXIV	295860	295601	295815	-1	5'
Peak_441	chrXIV	381495	381161	381318	-1	ORF
Peak_442	chrXIV	392895	392541	392724	-1	5'
Peak_445	chrXIV	427377	426654	427173	-1	5'
Peak_450	chrXIV	559432	559920	559851	1	5'
Peak_452	chrXIV	622765	623306	623036	1	ORF
Peak_455	chrXIV	690609	691127	690815	1	ORF
Peak_457	chrXIV	733999	733764	733923	-1	ORF
Peak_458	chrXIV	763234	762774	763006	-1	5'
Peak_465	chrXV	58336	58828	58582	1	5'
Peak_467	chrXV	96738	96308	96508	-1	5'
Peak_468	chrXV	107470	107837	107627	1	ORF
Peak_470	chrXV	146136	146569	146356	1	ORF
Peak_475	chrXV	207502	207143	207327	-1	5'
Peak_476	chrXV	218619	219290	218939	1	5'
Peak_483	chrXV	412596	412911	412710	1	5'
Peak_490	chrXV	522504	522995	522773	1	5'
Peak_491	chrXV	571277	570825	571035	-1	5'
Peak_493	chrXV	656406	656651	656533	1	ORF
Peak_495	chrXV	721622	722012	721827	1	5'
Peak_498	chrXV	757997	758528	758174	1	5'
Peak_506	chrXV	953803	954299	954084	1	5'
Peak_508	chrXVI	24781	25501	24932	1	5'
Peak_509	chrXVI	32598	32997	32804	1	ORF
Peak_511	chrXVI	44635	44279	44446	-1	5'
Peak_512	chrXVI	75293	73940	75011	-1	5'
Peak_514	chrXVI	191441	191963	191687	1	ORF
Peak_519	chrXVI	296897	297664	297379	1	5'
Peak_526	chrXVI	488445	488201	488306	-1	5'
Peak_530	chrXVI	544873	545296	545092	1	ORF
Peak_533	chrXVI	602037	601592	601810	-1	ORF
Peak_537	chrXVI	673394	673693	673558	1	5'
Peak_539	chrXVI	747134	747587	747355	1	ORF
Peak_543	chrXVI	822216	822596	822396	1	5'
Peak_544	chrXVI	877922	877610	877777	-1	5'
Peak_546	chrXVI	907002	907418	907215	1	5'

## Sheet: TBP_peak_annotations
Relevant gene name	Chr	TBP summit -100 bp	TBP summit +100 bp	TBP summit	Strand	Gene class	Common_name	MACS2 TBP peak
ORF	Chr	ORF_Start	ORF_End	TSS	Strand	Gene class	Common_name	MACS2 TBP peak
YBL102W	chrII	23714	23913	23813	1	5T_wo_diverg	SFT2	HQ_TBP_I_peak_13
YBR035C	chrII	307100	306901	307000	-1	5T_wo_diverg	PDX3	HQ_TBP_I_peak_39a
YBR068C	chrII	375891	375692	375791	-1	5T_wo_diverg	BAP2	HQ_TBP_I_peak_45c
YBR104W	chrII	449464	449663	449563	1	5T_wo_diverg	YMC2	HQ_TBP_I_peak_50
YBR145W	chrII	533582	533781	533681	1	5T_wo_diverg	ADH5	HQ_TBP_I_peak_57b
YBR147W	chrII	536407	536606	536506	1	5T_wo_diverg	YBR147W	HQ_TBP_I_peak_58
YBR248C	chrII	716629	716430	716529	-1	5T_wo_diverg	HIS7	HQ_TBP_I_peak_73a
YBR249C	chrII	718254	718055	718154	-1	5T_wo_diverg	ARO4	HQ_TBP_I_peak_74a
YBR256C	chrII	728224	728025	728124	-1	5T_wo_diverg	RIB5	HQ_TBP_I_peak_75
YCL030C	chrIII	68504	68305	68404	-1	5T_wo_diverg	HIS4	HQ_TBP_I_peak_81h
YCL009C	chrIII	105677	105478	105577	-1	5T_wo_diverg	ILV6	HQ_TBP_I_peak_87b
YCR053W	chrIII	216544	216743	216643	1	5T_wo_diverg	THR4	HQ_TBP_I_peak_99
YDL198C	chrIV	104708	104509	104608	-1	5T_wo_diverg	GGC1	HQ_TBP_I_peak_106
YDL170W	chrIV	156192	156391	156291	1	5T_wo_diverg	UGA3	HQ_TBP_I_peak_115b
YDL066W	chrIV	334674	334873	334773	1	5T_wo_diverg	IDP1	HQ_TBP_I_peak_131a
YDR034C	chrIV	512325	512126	512225	-1	5T_wo_diverg	LYS14	HQ_TBP_I_peak_146a
YDR127W	chrIV	704060	704259	704159	1	5T_wo_diverg	ARO1	HQ_TBP_I_peak_166b
YDR354W	chrIV	1184618	1184817	1184717	1	5T_wo_diverg	TRP4	HQ_TBP_I_peak_194b
YDR481C	chrIV	1420447	1420248	1420347	-1	5T_wo_diverg	PHO8	HQ_TBP_I_peak_221
YIL164C	chrIX	34844	34645	34744	-1	5T_wo_diverg	NIT1	HQ_TBP_I_peak_234
YIL116W	chrIX	142745	142944	142844	1	5T_wo_diverg	HIS5	HQ_TBP_I_peak_241
YIL056W	chrIX	249619	249818	249718	1	5T_wo_diverg	VHR1	HQ_TBP_I_peak_250
YIR034C	chrIX	420897	420698	420797	-1	5T_wo_diverg	LYS1	HQ_TBP_I_peak_265b
YER040W	chrV	229604	229803	229703	1	5T_wo_diverg	GLN3	HQ_TBP_I_peak_305
YER052C	chrV	258152	257953	258052	-1	5T_wo_diverg	HOM3	HQ_TBP_I_peak_308a
YER055C	chrV	265969	265770	265869	-1	5T_wo_diverg	HIS1	HQ_TBP_I_peak_310c
YER069W	chrV	295203	295402	295302	1	5T_wo_diverg	ARG5,6	HQ_TBP_I_peak_314b
YER073W	chrV	303829	304028	303928	1	5T_wo_diverg	ALD5	HQ_TBP_I_peak_316a
YER090W	chrV	337775	337974	337874	1	5T_wo_diverg	TRP2	HQ_TBP_I_peak_322
YER175C	chrV	540524	540325	540424	-1	5T_wo_diverg	TMT1	HQ_TBP_I_peak_348
YFL028C	chrVI	80313	80114	80213	-1	5T_wo_diverg	CAF16	HQ_TBP_I_peak_357
YFR055W	chrVI	263277	263476	263376	1	5T_wo_diverg	IRC7	HQ_TBP_I_peak_374b
YGL202W	chrVII	115835	116034	115934	1	5T_wo_diverg	ARO8	HQ_TBP_I_peak_381b
YGL180W	chrVII	159384	159583	159483	1	5T_wo_diverg	ATG1	HQ_TBP_I_peak_388
YGL148W	chrVII	226239	226438	226338	1	5T_wo_diverg	ARO2	HQ_TBP_I_peak_393
YGL125W	chrVII	272280	272479	272379	1	5T_wo_diverg	MET13	HQ_TBP_I_peak_397
YGL032C	chrVII	437011	436812	436911	-1	5T_wo_diverg	AGA2	HQ_TBP_I_peak_416
YGL026C	chrVII	448667	448468	448567	-1	5T_wo_diverg	TRP5	HQ_TBP_I_peak_421
YGR065C	chrVII	620005	619806	619905	-1	5T_wo_diverg	VHT1	HQ_TBP_I_peak_438
YGR267C	chrVII	1026025	1025826	1025925	-1	5T_wo_diverg	FOL2	HQ_TBP_I_peak_471b
YHL027W	chrVIII	50904	51103	51003	1	5T_wo_diverg	RIM101	HQ_TBP_I_peak_478
YHR018C	chrVIII	141567	141368	141467	-1	5T_wo_diverg	ARG4	HQ_TBP_I_peak_489c
YHR071W	chrVIII	236483	236682	236582	1	5T_wo_diverg	PCL5	HQ_TBP_I_peak_495
YHR122W	chrVIII	353498	353697	353597	1	5T_wo_diverg	YHR122W	HQ_TBP_I_peak_499
YHR162W	chrVIII	422777	422976	422876	1	5T_wo_diverg	YHR162W	HQ_TBP_I_peak_508b
YHR208W	chrVIII	517401	517600	517500	1	5T_wo_diverg	BAT1	HQ_TBP_I_peak_514b
YJL088W	chrX	268626	268825	268725	1	5T_wo_diverg	ARG3	HQ_TBP_I_peak_542b
YJL071W	chrX	305909	306108	306008	1	5T_wo_diverg	ARG2	HQ_TBP_I_peak_544
YJR016C	chrX	466373	466174	466273	-1	5T_wo_diverg	ILV3	HQ_TBP_I_peak_561
YJR025C	chrX	471791	471592	471691	-1	5T_wo_diverg	BNA1	HQ_TBP_I_peak_562
YJR109C	chrX	633136	632937	633036	-1	5T_wo_diverg	CPA2	HQ_TBP_I_peak_578i
YJR130C	chrX	667303	667104	667203	-1	5T_wo_diverg	STR2	HQ_TBP_I_peak_583
YKL218C	chrXI	18717	18518	18617	-1	5T_wo_diverg	SRY1	HQ_TBP_I_peak_590
YKL211C	chrXI	38285	38086	38185	-1	5T_wo_diverg	TRP3	HQ_TBP_I_peak_592a
YKL033W-A	chrXI	374330	374529	374429	1	5T_wo_diverg	YKL033W-A	HQ_TBP_I_peak_614
YLL027W	chrXII	87077	87276	87176	1	5T_wo_diverg	ISA1	HQ_TBP_I_peak_641
YLR027C	chrXII	198241	198042	198141	-1	5T_wo_diverg	AAT2	HQ_TBP_I_peak_646
YLR267W	chrXII	678039	678238	678138	1	5T_wo_diverg	BOP2	HQ_TBP_I_peak_696
YLR356W	chrXII	839733	839932	839832	1	5T_wo_diverg	YLR356W	HQ_TBP_I_peak_715e
YML116W	chrXIII	37960	38159	38059	1	5T_wo_diverg	ATR1	HQ_TBP_I_peak_747
YML076C	chrXIII	115720	115521	115620	-1	5T_wo_diverg	WAR1	HQ_TBP_I_peak_750
YMR062C	chrXIII	396550	396351	396450	-1	5T_wo_diverg	ECM40	HQ_TBP_I_peak_779d
YMR096W	chrXIII	458236	458435	458335	1	5T_wo_diverg	SNZ1	HQ_TBP_I_peak_782
YMR195W	chrXIII	653776	653975	653875	1	5T_wo_diverg	ICY1	HQ_TBP_I_peak_802
YNL311C	chrXIV	51989	51790	51889	-1	5T_wo_diverg	SKP2	HQ_TBP_I_peak_827
YNL220W	chrXIV	234241	234440	234340	1	5T_wo_diverg	ADE12	HQ_TBP_I_peak_843b
YNL104C	chrXIV	427087	426888	426987	-1	5T_wo_diverg	LEU4	HQ_TBP_I_peak_857c
YNL036W	chrXIV	559608	559807	559707	1	5T_wo_diverg	NCE103	HQ_TBP_I_peak_871
YNR069C	chrXIV	762957	762758	762857	-1	5T_wo_diverg	BSC5	HQ_TBP_I_peak_887a
YOL140W	chrXV	58576	58775	58675	1	5T_wo_diverg	ARG8	HQ_TBP_I_peak_891
YOL119C	chrXV	96745	96546	96645	-1	5T_wo_diverg	MCH4	HQ_TBP_I_peak_899
YOL064C	chrXV	207328	207129	207228	-1	5T_wo_diverg	MET22	HQ_TBP_I_peak_907
YOL058W	chrXV	218999	219198	219098	1	5T_wo_diverg	ARG1	HQ_TBP_I_peak_908b
YOR044W	chrXV	412713	412912	412812	1	5T_wo_diverg	YOR044W	HQ_TBP_I_peak_926
YOR108W	chrXV	522836	523035	522935	1	5T_wo_diverg	LEU9	HQ_TBP_I_peak_934b
YOR222W	chrXV	758293	758492	758392	1	5T_wo_diverg	ODC2	HQ_TBP_I_peak_947b
YOR337W	chrXV	953830	954029	953929	1	5T_wo_diverg	TEA1	HQ_TBP_I_peak_961
YPL273W	chrXVI	24928	25127	25027	1	5T_wo_diverg	SAM4	HQ_TBP_I_peak_975b
YPL264C	chrXVI	44417	44218	44317	-1	5T_wo_diverg	YPL264C	HQ_TBP_I_peak_977a
YPL250C	chrXVI	74929	74730	74829	-1	5T_wo_diverg	ICY2	HQ_TBP_I_peak_980b
YPL135W	chrXVI	297345	297544	297444	1	5T_wo_diverg	ISU1	HQ_TBP_I_peak_993a
YPR058W	chrXVI	673366	673565	673465	1	5T_wo_diverg	YMC1	HQ_TBP_I_peak_1019
YPR145W	chrXVI	822415	822614	822514	1	5T_wo_diverg	ASN1	HQ_TBP_I_peak_1035
YBL092W	chrII	45480	45679	45579	1	RPG	RPL32	HQ_TBP_U_peak_27a
YBL087C	chrII	60891	60692	60791	-1	RPG	RPL23A	HQ_TBP_U_peak_28
YBL072C	chrII	89585	89386	89485	-1	RPG	RPS8A	HQ_TBP_U_peak_32
YBL027W	chrII	168264	168463	168363	1	RPG	RPL19B	HQ_TBP_U_peak_42a
YBR031W	chrII	300024	300223	300123	1	RPG	RPL4A	HQ_TBP_U_peak_58a
YBR048W	chrII	332681	332880	332780	1	RPG	RPS11B	HQ_TBP_U_peak_63
YBR084C-A	chrII	415411	415212	415311	-1	RPG	RPL19A	HQ_TBP_U_peak_80
YBR181C	chrII	592919	592720	592819	-1	RPG	RPS6B	HQ_TBP_U_peak_109
YBR189W	chrII	604361	604560	604460	1	RPG	RPS9B	HQ_TBP_U_peak_111
YCR031C	chrIII	178363	178164	178263	-1	RPG	RPS14A	HQ_TBP_U_peak_158c
YDL191W	chrIV	117519	117718	117618	1	RPG	RPL35A	HQ_TBP_U_peak_182
YDL184C	chrIV	130643	130444	130543	-1	RPG	RPL41A	HQ_TBP_U_peak_187
YDL136W	chrIV	217453	217652	217552	1	RPG	RPL35B	HQ_TBP_U_peak_200b
YDL133C-A	chrIV	222015	221816	221915	-1	RPG	RPL41B	HQ_TBP_U_peak_201b
YDL130W	chrIV	229753	229952	229852	1	RPG	RPP1B	HQ_TBP_U_peak_203a
YDL083C	chrIV	307944	307745	307844	-1	RPG	RPS16B	HQ_TBP_U_peak_215
YDL082W	chrIV	308275	308474	308374	1	RPG	RPL13A	HQ_TBP_U_peak_216
YDL081C	chrIV	310279	310080	310179	-1	RPG	RPP1A	HQ_TBP_U_peak_217
YDL075W	chrIV	322082	322281	322181	1	RPG	RPL31A	HQ_TBP_U_peak_219
YDL061C	chrIV	341362	341163	341262	-1	RPG	RPS29B	HQ_TBP_U_peak_225a
YDR012W	chrIV	471729	471928	471828	1	RPG	RPL4B	HQ_TBP_U_peak_246b
YDR025W	chrIV	491373	491572	491472	1	RPG	RPS11A	HQ_TBP_U_peak_248
YDR064W	chrIV	579305	579504	579404	1	RPG	RPS13	HQ_TBP_U_peak_263a
YDR382W	chrIV	1239294	1239493	1239393	1	RPG	RPP2B	HQ_TBP_U_peak_346
YDR418W	chrIV	1301466	1301665	1301565	1	RPG	RPL12B	HQ_TBP_U_peak_358
YDR447C	chrIV	1355714	1355515	1355614	-1	RPG	RPS17B	HQ_TBP_U_peak_367
YDR450W	chrIV	1359770	1359969	1359869	1	RPG	RPS18A	HQ_TBP_U_peak_369
YDR471W	chrIV	1401618	1401817	1401717	1	RPG	RPL27B	HQ_TBP_U_peak_375
YDR500C	chrIV	1450982	1450783	1450882	-1	RPG	RPL37B	HQ_TBP_U_peak_383
YIL148W	chrIX	68569	68768	68668	1	RPG	RPL40A	HQ_TBP_U_peak_401
YIL133C	chrIX	99565	99366	99465	-1	RPG	RPL16A	HQ_TBP_U_peak_405
YIL069C	chrIX	232537	232338	232437	-1	RPG	RPS24B	HQ_TBP_U_peak_422
YIL052C	chrIX	257234	257035	257134	-1	RPG	RPL34B	HQ_TBP_U_peak_425
YIL018W	chrIX	316630	316829	316729	1	RPG	RPL2B	HQ_TBP_U_peak_434b
YEL054C	chrV	53374	53175	53274	-1	RPG	RPL12A	HQ_TBP_U_peak_457
YER056C-A	chrV	270314	270115	270214	-1	RPG	RPL34A	HQ_TBP_U_peak_494a
YER074W	chrV	306179	306378	306278	1	RPG	RPS24A	HQ_TBP_U_peak_500
YER102W	chrV	362605	362804	362704	1	RPG	RPS8B	HQ_TBP_U_peak_510
YER117W	chrV	396621	396820	396720	1	RPG	RPL23B	HQ_TBP_U_peak_513
YER131W	chrV	423411	423610	423510	1	RPG	RPS26B	HQ_TBP_U_peak_522
YFL034C-A	chrVI	65090	64891	64990	-1	RPG	RPL22B	HQ_TBP_U_peak_552c
YFR031C-A	chrVI	221573	221374	221473	-1	RPG	RPL2A	HQ_TBP_U_peak_573
YGL147C	chrVII	228478	228279	228378	-1	RPG	RPL9A	HQ_TBP_U_peak_603b
YGL135W	chrVII	254449	254648	254548	1	RPG	RPL1B	HQ_TBP_U_peak_606a
YGL123W	chrVII	277412	277611	277511	1	RPG	RPS2	HQ_TBP_U_peak_609b
YGL103W	chrVII	310810	311009	310909	1	RPG	RPL28	HQ_TBP_U_peak_616a
YGL076C	chrVII	366128	365929	366028	-1	RPG	RPL7A	HQ_TBP_U_peak_625a
YGL031C	chrVII	438551	438352	438451	-1	RPG	RPL24A	HQ_TBP_U_peak_635
YGL030W	chrVII	438901	439100	439000	1	RPG	RPL30	HQ_TBP_U_peak_636
YGR027C	chrVII	534940	534741	534840	-1	RPG	RPS25A	HQ_TBP_U_peak_649
YGR034W	chrVII	555651	555850	555750	1	RPG	RPL26B	HQ_TBP_U_peak_654b
YGR085C	chrVII	649050	648851	648950	-1	RPG	RPL11B	HQ_TBP_U_peak_668c
YGR118W	chrVII	726840	727039	726939	1	RPG	RPS23A	HQ_TBP_U_peak_677
YGR148C	chrVII	788318	788119	788218	-1	RPG	RPL24B	HQ_TBP_U_peak_689c
YGR214W	chrVII	920408	920607	920507	1	RPG	RPS0A	HQ_TBP_U_peak_712
YHL033C	chrVIII	36171	35972	36071	-1	RPG	RPL8A	HQ_TBP_U_peak_739c
YHL015W	chrVIII	75259	75458	75358	1	RPG	RPS20	HQ_TBP_U_peak_746
YHL001W	chrVIII	104143	104342	104242	1	RPG	RPL14B	HQ_TBP_U_peak_750
YHR010W	chrVIII	126366	126565	126465	1	RPG	RPL27A	HQ_TBP_U_peak_756a
YHR021C	chrVIII	148850	148651	148750	-1	RPG	RPS27B	HQ_TBP_U_peak_761
YHR141C	chrVIII	382891	382692	382791	-1	RPG	RPL42B	HQ_TBP_U_peak_792
YHR203C	chrVIII	505705	505506	505605	-1	RPG	RPS4B	HQ_TBP_U_peak_810a
YJL191W	chrX	73642	73841	73741	1	RPG	RPS14B	HQ_TBP_U_peak_823a
YJL190C	chrX	75437	75238	75337	-1	RPG	RPS22A	HQ_TBP_U_peak_824
YJL189W	chrX	75777	75976	75876	1	RPG	RPL39	HQ_TBP_U_peak_825
YJL177W	chrX	90554	90753	90653	1	RPG	RPL17B	HQ_TBP_U_peak_826
YJL136C	chrX	157423	157224	157323	-1	RPG	RPS21B	HQ_TBP_U_peak_840
YJR094W-A	chrX	608128	608327	608227	1	RPG	RPL43B	HQ_TBP_U_peak_905
YJR123W	chrX	651752	651951	651851	1	RPG	RPS5	HQ_TBP_U_peak_915a
YJR145C	chrX	703209	703010	703109	-1	RPG	RPS4A	HQ_TBP_U_peak_921a
YKL180W	chrXI	109130	109329	109229	1	RPG	RPL17A	HQ_TBP_U_peak_936
YKL156W	chrXI	158476	158675	158575	1	RPG	RPS27A	HQ_TBP_U_peak_939
YKL006W	chrXI	431757	431956	431856	1	RPG	RPL14A	HQ_TBP_U_peak_978b
YKR057W	chrXI	551524	551723	551623	1	RPG	RPS21A	HQ_TBP_U_peak_995
YKR094C	chrXI	618886	618687	618786	-1	RPG	RPL40B	HQ_TBP_U_peak_1003
YLL045C	chrXII	48762	48563	48662	-1	RPG	RPL8B	HQ_TBP_U_peak_1012b
YLR029C	chrXII	202732	202533	202632	-1	RPG	RPL15A	HQ_TBP_U_peak_1032b
YLR048W	chrXII	242075	242274	242174	1	RPG	RPS0B	HQ_TBP_U_peak_1036b
YLR061W	chrXII	263059	263258	263158	1	RPG	RPL22A	HQ_TBP_U_peak_1044
YLR075W	chrXII	282764	282963	282863	1	RPG	RPL10	HQ_TBP_U_peak_1048b
YLR167W	chrXII	498772	498971	498871	1	RPG	RPS31	HQ_TBP_U_peak_1078a
YLR185W	chrXII	522518	522717	522617	1	RPG	RPL37A	HQ_TBP_U_peak_1083a
YLR264W	chrXII	672993	673192	673092	1	RPG	RPS28B	HQ_TBP_U_peak_1108
YLR287C-A	chrXII	713298	713099	713198	-1	RPG	RPS30A	HQ_TBP_U_peak_1113
YLR325C	chrXII	781510	781311	781410	-1	RPG	RPL38	HQ_TBP_U_peak_1120
YLR333C	chrXII	796492	796293	796392	-1	RPG	RPS25B	HQ_TBP_U_peak_1124
YLR340W	chrXII	805707	805906	805806	1	RPG	RPP0	HQ_TBP_U_peak_1126a
YLR344W	chrXII	819178	819377	819277	1	RPG	RPL26A	HQ_TBP_U_peak_1129
YLR367W	chrXII	855719	855918	855818	1	RPG	RPS22B	HQ_TBP_U_peak_1134
YLR388W	chrXII	897990	898189	898089	1	RPG	RPS29A	HQ_TBP_U_peak_1139b
YLR406C	chrXII	931924	931725	931824	-1	RPG	RPL31B	HQ_TBP_U_peak_1144
YLR441C	chrXII	1019058	1018859	1018958	-1	RPG	RPS1A	HQ_TBP_U_peak_1151b
YLR448W	chrXII	1028708	1028907	1028807	1	RPG	RPL6B	HQ_TBP_U_peak_1153
YML073C	chrXIII	124309	124110	124209	-1	RPG	RPL6A	HQ_TBP_U_peak_1181
YML063W	chrXIII	146336	146535	146435	1	RPG	RPS1B	HQ_TBP_U_peak_1184a
YML026C	chrXIII	223971	223772	223871	-1	RPG	RPS18B	HQ_TBP_U_peak_1198
YML024W	chrXIII	225744	225943	225843	1	RPG	RPS17A	HQ_TBP_U_peak_1199b
YMR121C	chrXIII	510493	510294	510393	-1	RPG	RPL15B	HQ_TBP_U_peak_1236a
YMR142C	chrXIII	551342	551143	551242	-1	RPG	RPL13B	HQ_TBP_U_peak_1243a
YMR143W	chrXIII	551764	551963	551863	1	RPG	RPS16A	HQ_TBP_U_peak_1243b
YMR194W	chrXIII	651030	651229	651129	1	RPG	RPL36A	HQ_TBP_U_peak_1254
YMR230W	chrXIII	732259	732458	732358	1	RPG	RPS10B	HQ_TBP_U_peak_1267
YMR242C	chrXIII	754360	754161	754260	-1	RPG	RPL20A	HQ_TBP_U_peak_1270
YNL302C	chrXIV	63088	62889	62988	-1	RPG	RPS19B	HQ_TBP_U_peak_1299
YNL301C	chrXIV	64712	64513	64612	-1	RPG	RPL18B	HQ_TBP_U_peak_1301
YNL178W	chrXIV	302525	302724	302624	1	RPG	RPS3	HQ_TBP_U_peak_1336a
YNL162W	chrXIV	331167	331366	331266	1	RPG	RPL42A	HQ_TBP_U_peak_1339
YNL096C	chrXIV	444473	444274	444373	-1	RPG	RPS7B	HQ_TBP_U_peak_1363
YNL069C	chrXIV	495127	494928	495027	-1	RPG	RPL16B	HQ_TBP_U_peak_1371
YNL067W	chrXIV	499493	499692	499592	1	RPG	RPL9B	HQ_TBP_U_peak_1372a
YOL127W	chrXV	80215	80414	80314	1	RPG	RPL25	HQ_TBP_U_peak_1415b
YOL121C	chrXV	93002	92803	92902	-1	RPG	RPS19A	HQ_TBP_U_peak_1419a
YOL120C	chrXV	94536	94337	94436	-1	RPG	RPL18A	HQ_TBP_U_peak_1419e
YOL040C	chrXV	253740	253541	253640	-1	RPG	RPS15	HQ_TBP_U_peak_1441a
YOL039W	chrXV	254125	254324	254224	1	RPG	RPP2A	HQ_TBP_U_peak_1441b
YOR063W	chrXV	444539	444738	444638	1	RPG	RPL3	HQ_TBP_U_peak_1471a
YOR096W	chrXV	505636	505835	505735	1	RPG	RPS7A	HQ_TBP_U_peak_1481
YOR167C	chrXV	649132	648933	649032	-1	RPG	RPS28A	HQ_TBP_U_peak_1501
YOR182C	chrXV	678931	678732	678831	-1	RPG	RPS30B	HQ_TBP_U_peak_1504a
YOR234C	chrXV	779551	779352	779451	-1	RPG	RPL33B	HQ_TBP_U_peak_1521
YOR293W	chrXV	866940	867139	867039	1	RPG	RPS10A	HQ_TBP_U_peak_1537b
YOR312C	chrXV	901340	901141	901240	-1	RPG	RPL20B	HQ_TBP_U_peak_1544
YOR369C	chrXV	1028822	1028623	1028722	-1	RPG	RPS12	HQ_TBP_U_peak_1561b
YPL249C-A	chrXVI	76387	76188	76287	-1	RPG	RPL36B	HQ_TBP_U_peak_1584e
YPL220W	chrXVI	135654	135853	135753	1	RPG	RPL1A	HQ_TBP_U_peak_1596a
YPL198W	chrXVI	172987	173186	173086	1	RPG	RPL7B	HQ_TBP_U_peak_1603
YPL143W	chrXVI	281971	282170	282070	1	RPG	RPL33A	HQ_TBP_U_peak_1614d
YPL131W	chrXVI	302982	303181	303081	1	RPG	RPL5	HQ_TBP_U_peak_1617a
YPL090C	chrXVI	378562	378363	378462	-1	RPG	RPS6A	HQ_TBP_U_peak_1626
YPL081W	chrXVI	404781	404980	404880	1	RPG	RPS9A	HQ_TBP_U_peak_1629a
YPL079W	chrXVI	406473	406672	406572	1	RPG	RPL21B	HQ_TBP_U_peak_1630
YPR043W	chrXVI	654012	654211	654111	1	RPG	RPL43A	HQ_TBP_U_peak_1659b
YPR102C	chrXVI	731927	731728	731827	-1	RPG	RPL11A	HQ_TBP_U_peak_1672b
YPR132W	chrXVI	794822	795021	794921	1	RPG	RPS23B	HQ_TBP_U_peak_1680

## Sheet: MACS2_TBP_Unind
	MACS2_TBP_Uninduced_Galaxy_40_41
	Chr	Summit start	Summit end	Peak start	Peak end	Peak_ID
1	chrI	26050	26051	25976	26307	HQ_TBP_U_peak_1
2	chrI	35028	35029	34920	35111	HQ_TBP_U_peak_2
3	chrI	58480	58481	58364	58572	HQ_TBP_U_peak_3
4	chrI	61270	61271	61011	61389	HQ_TBP_U_peak_4
5	chrI	62782	62783	62681	62890	HQ_TBP_U_peak_5
6	chrI	67882	67883	67737	68043	HQ_TBP_U_peak_6
7	chrI	71642	71643	71453	73303	HQ_TBP_U_peak_7a
8	chrI	72244	72245	71453	73303	HQ_TBP_U_peak_7b
9	chrI	72735	72736	71453	73303	HQ_TBP_U_peak_7c
10	chrI	76351	76352	76109	76524	HQ_TBP_U_peak_8
11	chrI	108650	108651	108525	108744	HQ_TBP_U_peak_9
12	chrI	113418	113419	113330	113516	HQ_TBP_U_peak_10
13	chrI	124774	124775	124679	124888	HQ_TBP_U_peak_11
14	chrI	130705	130706	130569	130878	HQ_TBP_U_peak_12
15	chrI	139134	139135	138897	139362	HQ_TBP_U_peak_13
16	chrI	141587	141588	141503	141688	HQ_TBP_U_peak_14
17	chrI	142126	142127	141983	142269	HQ_TBP_U_peak_15
18	chrI	158746	158747	158654	158890	HQ_TBP_U_peak_16
19	chrI	160399	160400	160298	160510	HQ_TBP_U_peak_17
20	chrI	165390	165391	165316	165694	HQ_TBP_U_peak_18
21	chrI	166257	166258	165876	166504	HQ_TBP_U_peak_19
22	chrI	181132	181133	180899	181379	HQ_TBP_U_peak_20
23	chrI	182615	182616	182386	182897	HQ_TBP_U_peak_21
24	chrI	230155	230156	230020	230208	HQ_TBP_U_peak_22
25	chrII	1655	1656	1570	2308	HQ_TBP_U_peak_23a
26	chrII	2093	2094	1570	2308	HQ_TBP_U_peak_23b
27	chrII	9568	9569	9313	9818	HQ_TBP_U_peak_24
28	chrII	23854	23855	23768	23970	HQ_TBP_U_peak_25
29	chrII	36385	36386	36134	36776	HQ_TBP_U_peak_26
30	chrII	45579	45580	45386	46698	HQ_TBP_U_peak_27a
31	chrII	46274	46275	45386	46698	HQ_TBP_U_peak_27b
32	chrII	46614	46615	45386	46698	HQ_TBP_U_peak_27c
33	chrII	60791	60792	60562	61052	HQ_TBP_U_peak_28
34	chrII	84292	84293	84149	84403	HQ_TBP_U_peak_29
35	chrII	87988	87989	87791	88373	HQ_TBP_U_peak_30
36	chrII	88676	88677	88549	88865	HQ_TBP_U_peak_31
37	chrII	89485	89486	89249	89675	HQ_TBP_U_peak_32
38	chrII	111382	111383	111179	111512	HQ_TBP_U_peak_33
39	chrII	113633	113634	113404	113778	HQ_TBP_U_peak_34
40	chrII	117443	117444	117353	117538	HQ_TBP_U_peak_35
41	chrII	124844	124845	124738	125097	HQ_TBP_U_peak_36
42	chrII	140347	140348	140209	140494	HQ_TBP_U_peak_37
43	chrII	141211	141212	141107	141348	HQ_TBP_U_peak_38
44	chrII	145776	145777	145671	145868	HQ_TBP_U_peak_39
45	chrII	159743	159744	159665	160190	HQ_TBP_U_peak_40a
46	chrII	160083	160084	159665	160190	HQ_TBP_U_peak_40b
47	chrII	164165	164166	164018	164293	HQ_TBP_U_peak_41
48	chrII	168363	168364	168157	169394	HQ_TBP_U_peak_42a
49	chrII	168906	168907	168157	169394	HQ_TBP_U_peak_42b
50	chrII	169199	169200	168157	169394	HQ_TBP_U_peak_42c
51	chrII	181409	181410	181285	181532	HQ_TBP_U_peak_43
52	chrII	191980	191981	191710	192116	HQ_TBP_U_peak_44
53	chrII	197500	197501	197254	197948	HQ_TBP_U_peak_45a
54	chrII	197692	197693	197254	197948	HQ_TBP_U_peak_45b
55	chrII	216407	216408	216279	216524	HQ_TBP_U_peak_46
56	chrII	217159	217160	217026	217397	HQ_TBP_U_peak_47
57	chrII	221825	221826	221614	222049	HQ_TBP_U_peak_48
58	chrII	227071	227072	226799	227327	HQ_TBP_U_peak_49
59	chrII	235442	235443	235358	236889	HQ_TBP_U_peak_50a
60	chrII	235945	235946	235358	236889	HQ_TBP_U_peak_50b
61	chrII	236323	236324	235358	236889	HQ_TBP_U_peak_50c
62	chrII	242574	242575	242488	242832	HQ_TBP_U_peak_51a
63	chrII	242748	242749	242488	242832	HQ_TBP_U_peak_51b
64	chrII	255767	255768	255374	256728	HQ_TBP_U_peak_52a
65	chrII	256259	256260	255374	256728	HQ_TBP_U_peak_52b
66	chrII	258037	258038	257904	258180	HQ_TBP_U_peak_53
67	chrII	260332	260333	260034	260747	HQ_TBP_U_peak_54
68	chrII	266367	266368	266123	266616	HQ_TBP_U_peak_55
69	chrII	291988	291989	291715	292170	HQ_TBP_U_peak_56
70	chrII	297825	297826	297678	298095	HQ_TBP_U_peak_57
71	chrII	300123	300124	299945	301290	HQ_TBP_U_peak_58a
72	chrII	300579	300580	299945	301290	HQ_TBP_U_peak_58b
73	chrII	300855	300856	299945	301290	HQ_TBP_U_peak_58c
74	chrII	301140	301141	299945	301290	HQ_TBP_U_peak_58d
75	chrII	306030	306031	305912	306314	HQ_TBP_U_peak_59a
76	chrII	306250	306251	305912	306314	HQ_TBP_U_peak_59b
77	chrII	307358	307359	306962	307632	HQ_TBP_U_peak_60
78	chrII	310361	310362	310263	310448	HQ_TBP_U_peak_61
79	chrII	326875	326876	326616	327122	HQ_TBP_U_peak_62
80	chrII	332780	332781	332492	333003	HQ_TBP_U_peak_63
81	chrII	336941	336942	336823	337216	HQ_TBP_U_peak_64
82	chrII	339429	339430	339326	339544	HQ_TBP_U_peak_65
83	chrII	341049	341050	340934	341180	HQ_TBP_U_peak_66
84	chrII	347587	347588	347364	347819	HQ_TBP_U_peak_67
85	chrII	350817	350818	350593	351045	HQ_TBP_U_peak_68
86	chrII	362826	362827	362716	362943	HQ_TBP_U_peak_69
87	chrII	372840	372841	372705	372957	HQ_TBP_U_peak_70
88	chrII	375788	375789	375511	375946	HQ_TBP_U_peak_71
89	chrII	378571	378572	378416	378722	HQ_TBP_U_peak_72
90	chrII	380319	380320	380194	380447	HQ_TBP_U_peak_73
91	chrII	392873	392874	392627	393229	HQ_TBP_U_peak_74
92	chrII	393639	393640	393483	393717	HQ_TBP_U_peak_75
93	chrII	394112	394113	394015	394736	HQ_TBP_U_peak_76a
94	chrII	394599	394600	394015	394736	HQ_TBP_U_peak_76b
95	chrII	398306	398307	398177	398424	HQ_TBP_U_peak_77
96	chrII	405873	405874	405609	406138	HQ_TBP_U_peak_78
97	chrII	414290	414291	414205	414526	HQ_TBP_U_peak_79
98	chrII	415311	415312	415058	415521	HQ_TBP_U_peak_80
99	chrII	419238	419239	419123	419340	HQ_TBP_U_peak_81
100	chrII	423298	423299	423206	423743	HQ_TBP_U_peak_82a
101	chrII	423537	423538	423206	423743	HQ_TBP_U_peak_82b
102	chrII	425828	425829	425717	425924	HQ_TBP_U_peak_83
103	chrII	429151	429152	429016	429253	HQ_TBP_U_peak_84
104	chrII	435799	435800	435708	435976	HQ_TBP_U_peak_85
105	chrII	444786	444787	444641	444916	HQ_TBP_U_peak_86
106	chrII	452594	452595	452494	452721	HQ_TBP_U_peak_87
107	chrII	458446	458447	458322	458698	HQ_TBP_U_peak_88
108	chrII	465973	465974	465880	466077	HQ_TBP_U_peak_89
109	chrII	474080	474081	474043	474406	HQ_TBP_U_peak_90a
110	chrII	474301	474302	474043	474406	HQ_TBP_U_peak_90b
111	chrII	477492	477493	477265	479221	HQ_TBP_U_peak_91a
112	chrII	477604	477605	477265	479221	HQ_TBP_U_peak_91b
113	chrII	478274	478275	477265	479221	HQ_TBP_U_peak_91c
114	chrII	478644	478645	477265	479221	HQ_TBP_U_peak_91d
115	chrII	478857	478858	477265	479221	HQ_TBP_U_peak_91e
116	chrII	483525	483526	483355	483876	HQ_TBP_U_peak_92a
117	chrII	483741	483742	483355	483876	HQ_TBP_U_peak_92b
118	chrII	484536	484537	484447	484623	HQ_TBP_U_peak_93
119	chrII	490537	490538	490363	490977	HQ_TBP_U_peak_94a
120	chrII	490783	490784	490363	490977	HQ_TBP_U_peak_94b
121	chrII	492872	492873	492815	493174	HQ_TBP_U_peak_95a
122	chrII	493074	493075	492815	493174	HQ_TBP_U_peak_95b
123	chrII	496930	496931	496840	497023	HQ_TBP_U_peak_96
124	chrII	504436	504437	504324	504853	HQ_TBP_U_peak_97a
125	chrII	504766	504767	504324	504853	HQ_TBP_U_peak_97b
126	chrII	532261	532262	532106	532426	HQ_TBP_U_peak_98
127	chrII	539886	539887	539787	539984	HQ_TBP_U_peak_99
128	chrII	549123	549124	549022	549214	HQ_TBP_U_peak_100
129	chrII	555224	555225	555141	555417	HQ_TBP_U_peak_101
130	chrII	556255	556256	556055	556407	HQ_TBP_U_peak_102
131	chrII	564892	564893	564615	565719	HQ_TBP_U_peak_103a
132	chrII	565199	565200	564615	565719	HQ_TBP_U_peak_103b
133	chrII	565617	565618	564615	565719	HQ_TBP_U_peak_103c
134	chrII	568582	568583	568498	568800	HQ_TBP_U_peak_104a
135	chrII	568715	568716	568498	568800	HQ_TBP_U_peak_104b
136	chrII	578181	578182	578099	578335	HQ_TBP_U_peak_105
137	chrII	581481	581482	581377	581609	HQ_TBP_U_peak_106
138	chrII	582335	582336	582137	582473	HQ_TBP_U_peak_107
139	chrII	592121	592122	591752	592318	HQ_TBP_U_peak_108
140	chrII	592819	592820	592581	593028	HQ_TBP_U_peak_109
141	chrII	602231	602232	602159	602594	HQ_TBP_U_peak_110a
142	chrII	602493	602494	602159	602594	HQ_TBP_U_peak_110b
143	chrII	604460	604461	604178	604726	HQ_TBP_U_peak_111
144	chrII	605314	605315	605076	605514	HQ_TBP_U_peak_112
145	chrII	606223	606224	605979	606501	HQ_TBP_U_peak_113
146	chrII	611928	611929	611836	612017	HQ_TBP_U_peak_114
147	chrII	614111	614112	613744	614626	HQ_TBP_U_peak_115a
148	chrII	614463	614464	613744	614626	HQ_TBP_U_peak_115b
149	chrII	615387	615388	615264	615549	HQ_TBP_U_peak_116
150	chrII	618789	618790	618559	618893	HQ_TBP_U_peak_117
151	chrII	625701	625702	625594	625808	HQ_TBP_U_peak_118
152	chrII	643090	643091	642858	643317	HQ_TBP_U_peak_119
153	chrII	645157	645158	644926	645389	HQ_TBP_U_peak_120
154	chrII	662476	662477	662317	662580	HQ_TBP_U_peak_121
155	chrII	666483	666484	666384	666589	HQ_TBP_U_peak_122
156	chrII	680496	680497	680391	682125	HQ_TBP_U_peak_123a
157	chrII	680889	680890	680391	682125	HQ_TBP_U_peak_123b
158	chrII	681373	681374	680391	682125	HQ_TBP_U_peak_123c
159	chrII	681917	681918	680391	682125	HQ_TBP_U_peak_123d
160	chrII	697432	697433	697322	697533	HQ_TBP_U_peak_124
161	chrII	718182	718183	718010	718432	HQ_TBP_U_peak_125
162	chrII	770603	770604	770513	770689	HQ_TBP_U_peak_126
163	chrII	786893	786894	786769	787153	HQ_TBP_U_peak_127
164	chrII	807289	807290	807083	807400	HQ_TBP_U_peak_128
165	chrIII	197	198	4	457	HQ_TBP_U_peak_129
166	chrIII	16926	16927	16774	17311	HQ_TBP_U_peak_130
167	chrIII	24377	24378	24246	24471	HQ_TBP_U_peak_131
168	chrIII	28937	28938	28728	29689	HQ_TBP_U_peak_132a
169	chrIII	29354	29355	28728	29689	HQ_TBP_U_peak_132b
170	chrIII	29582	29583	28728	29689	HQ_TBP_U_peak_132c
171	chrIII	31405	31406	31292	31515	HQ_TBP_U_peak_133
172	chrIII	38866	38867	38809	39106	HQ_TBP_U_peak_134
173	chrIII	48434	48435	48326	48528	HQ_TBP_U_peak_135
174	chrIII	50301	50302	50071	50439	HQ_TBP_U_peak_136
175	chrIII	50772	50773	50677	50891	HQ_TBP_U_peak_137
176	chrIII	58770	58771	58578	59098	HQ_TBP_U_peak_138
177	chrIII	61432	61433	61261	61661	HQ_TBP_U_peak_139
178	chrIII	65606	65607	65465	65736	HQ_TBP_U_peak_140
179	chrIII	68407	68408	68308	68489	HQ_TBP_U_peak_141
180	chrIII	68900	68901	68734	69039	HQ_TBP_U_peak_142
181	chrIII	82545	82546	82320	83066	HQ_TBP_U_peak_143
182	chrIII	84480	84481	84303	85032	HQ_TBP_U_peak_144a
183	chrIII	84910	84911	84303	85032	HQ_TBP_U_peak_144b
184	chrIII	103390	103391	103327	103596	HQ_TBP_U_peak_145
185	chrIII	104379	104380	104246	104486	HQ_TBP_U_peak_146
186	chrIII	105573	105574	105466	105692	HQ_TBP_U_peak_147
187	chrIII	106972	106973	106810	107120	HQ_TBP_U_peak_148
188	chrIII	107814	107815	107323	108081	HQ_TBP_U_peak_149
189	chrIII	114278	114279	114191	114364	HQ_TBP_U_peak_150
190	chrIII	122421	122422	122267	122561	HQ_TBP_U_peak_151
191	chrIII	123660	123661	123444	123862	HQ_TBP_U_peak_152
192	chrIII	127704	127705	127480	127931	HQ_TBP_U_peak_153
193	chrIII	137077	137078	136958	137890	HQ_TBP_U_peak_154a
194	chrIII	137632	137633	136958	137890	HQ_TBP_U_peak_154b
195	chrIII	142783	142784	142462	143018	HQ_TBP_U_peak_155
196	chrIII	163319	163320	162642	163480	HQ_TBP_U_peak_156
197	chrIII	168382	168383	168140	169281	HQ_TBP_U_peak_157a
198	chrIII	168989	168990	168140	169281	HQ_TBP_U_peak_157b
199	chrIII	177040	177041	176877	179166	HQ_TBP_U_peak_158a
200	chrIII	177618	177619	176877	179166	HQ_TBP_U_peak_158b
201	chrIII	178263	178264	176877	179166	HQ_TBP_U_peak_158c
202	chrIII	178810	178811	176877	179166	HQ_TBP_U_peak_158d
203	chrIII	190554	190555	190467	190649	HQ_TBP_U_peak_159
204	chrIII	193042	193043	192986	193264	HQ_TBP_U_peak_160
205	chrIII	216627	216628	216487	216756	HQ_TBP_U_peak_161
206	chrIII	227933	227934	227694	228205	HQ_TBP_U_peak_162
207	chrIII	252666	252667	252600	252776	HQ_TBP_U_peak_163
208	chrIII	262672	262673	262552	262794	HQ_TBP_U_peak_164
209	chrIII	280069	280070	279948	280190	HQ_TBP_U_peak_165
210	chrIII	295467	295468	295202	295726	HQ_TBP_U_peak_166
211	chrIII	316546	316547	316419	316603	HQ_TBP_U_peak_167
212	chrIV	93	94	5	260	HQ_TBP_U_peak_168
213	chrIV	22489	22490	22367	22692	HQ_TBP_U_peak_169
214	chrIV	38457	38458	38373	38554	HQ_TBP_U_peak_170
215	chrIV	44013	44014	43845	45845	HQ_TBP_U_peak_171a
216	chrIV	44546	44547	43845	45845	HQ_TBP_U_peak_171b
217	chrIV	44852	44853	43845	45845	HQ_TBP_U_peak_171c
218	chrIV	45168	45169	43845	45845	HQ_TBP_U_peak_171d
219	chrIV	45499	45500	43845	45845	HQ_TBP_U_peak_171e
220	chrIV	45727	45728	43845	45845	HQ_TBP_U_peak_171f
221	chrIV	48119	48120	48033	48210	HQ_TBP_U_peak_172
222	chrIV	52214	52215	52109	52383	HQ_TBP_U_peak_173
223	chrIV	56723	56724	56624	56819	HQ_TBP_U_peak_174
224	chrIV	73394	73395	73298	73632	HQ_TBP_U_peak_175
225	chrIV	83536	83537	83288	83788	HQ_TBP_U_peak_176
226	chrIV	87476	87477	87382	87581	HQ_TBP_U_peak_177
227	chrIV	93941	93942	93848	94165	HQ_TBP_U_peak_178
228	chrIV	99390	99391	99345	99516	HQ_TBP_U_peak_179
229	chrIV	107075	107076	106933	107215	HQ_TBP_U_peak_180
230	chrIV	116247	116248	115937	116452	HQ_TBP_U_peak_181
231	chrIV	117618	117619	117443	117878	HQ_TBP_U_peak_182
232	chrIV	118414	118415	118246	118536	HQ_TBP_U_peak_183
233	chrIV	121979	121980	121830	122100	HQ_TBP_U_peak_184
234	chrIV	125165	125166	125081	125254	HQ_TBP_U_peak_185
235	chrIV	126432	126433	126390	126774	HQ_TBP_U_peak_186a
236	chrIV	126696	126697	126390	126774	HQ_TBP_U_peak_186b
237	chrIV	130543	130544	130125	130776	HQ_TBP_U_peak_187
238	chrIV	132756	132757	132660	132870	HQ_TBP_U_peak_188
239	chrIV	133313	133314	133166	133462	HQ_TBP_U_peak_189
240	chrIV	147754	147755	147718	148251	HQ_TBP_U_peak_190a
241	chrIV	148129	148130	147718	148251	HQ_TBP_U_peak_190b
242	chrIV	155961	155962	155784	156116	HQ_TBP_U_peak_191
243	chrIV	163233	163234	163127	163349	HQ_TBP_U_peak_192
244	chrIV	172241	172242	172123	172392	HQ_TBP_U_peak_193
245	chrIV	183063	183064	183012	183235	HQ_TBP_U_peak_194
246	chrIV	190863	190864	190573	191017	HQ_TBP_U_peak_195
247	chrIV	198449	198450	198319	198676	HQ_TBP_U_peak_196
248	chrIV	199934	199935	199767	200074	HQ_TBP_U_peak_197
249	chrIV	211118	211119	210999	211216	HQ_TBP_U_peak_198
250	chrIV	215743	215744	215623	216161	HQ_TBP_U_peak_199a
251	chrIV	216017	216018	215623	216161	HQ_TBP_U_peak_199b
252	chrIV	217226	217227	217065	217733	HQ_TBP_U_peak_200a
253	chrIV	217552	217553	217065	217733	HQ_TBP_U_peak_200b
254	chrIV	221288	221289	221159	222314	HQ_TBP_U_peak_201a
255	chrIV	221915	221916	221159	222314	HQ_TBP_U_peak_201b
256	chrIV	222231	222232	221159	222314	HQ_TBP_U_peak_201c
257	chrIV	227303	227304	227178	227435	HQ_TBP_U_peak_202
258	chrIV	229852	229853	229671	230520	HQ_TBP_U_peak_203a
259	chrIV	230404	230405	229671	230520	HQ_TBP_U_peak_203b
260	chrIV	232581	232582	232497	232677	HQ_TBP_U_peak_204
261	chrIV	234865	234866	234767	234961	HQ_TBP_U_peak_205
262	chrIV	238752	238753	238584	238961	HQ_TBP_U_peak_206
263	chrIV	239611	239612	239460	240272	HQ_TBP_U_peak_207a
264	chrIV	239783	239784	239460	240272	HQ_TBP_U_peak_207b
265	chrIV	240170	240171	239460	240272	HQ_TBP_U_peak_207c
266	chrIV	241372	241373	241231	241477	HQ_TBP_U_peak_208
267	chrIV	242307	242308	242211	242425	HQ_TBP_U_peak_209
268	chrIV	245634	245635	245539	245934	HQ_TBP_U_peak_210a
269	chrIV	245812	245813	245539	245934	HQ_TBP_U_peak_210b
270	chrIV	248018	248019	247893	248293	HQ_TBP_U_peak_211
271	chrIV	286734	286735	286616	287145	HQ_TBP_U_peak_212a
272	chrIV	287023	287024	286616	287145	HQ_TBP_U_peak_212b
273	chrIV	292595	292596	292511	292819	HQ_TBP_U_peak_213a
274	chrIV	292734	292735	292511	292819	HQ_TBP_U_peak_213b
275	chrIV	305072	305073	304785	305215	HQ_TBP_U_peak_214
276	chrIV	307844	307845	307586	308029	HQ_TBP_U_peak_215
277	chrIV	308374	308375	308208	308563	HQ_TBP_U_peak_216
278	chrIV	310179	310180	309871	310510	HQ_TBP_U_peak_217
279	chrIV	312683	312684	312581	312850	HQ_TBP_U_peak_218
280	chrIV	322181	322182	321995	322403	HQ_TBP_U_peak_219
281	chrIV	322908	322909	322772	323833	HQ_TBP_U_peak_220a
282	chrIV	323220	323221	322772	323833	HQ_TBP_U_peak_220b
283	chrIV	323648	323649	322772	323833	HQ_TBP_U_peak_220c
284	chrIV	326214	326215	326084	326455	HQ_TBP_U_peak_221
285	chrIV	330531	330532	330417	331197	HQ_TBP_U_peak_222a
286	chrIV	330946	330947	330417	331197	HQ_TBP_U_peak_222b
287	chrIV	334468	334469	334337	334879	HQ_TBP_U_peak_223a
288	chrIV	334773	334774	334337	334879	HQ_TBP_U_peak_223b
289	chrIV	340227	340228	340131	340340	HQ_TBP_U_peak_224
290	chrIV	341262	341263	340983	341670	HQ_TBP_U_peak_225a
291	chrIV	341552	341553	340983	341670	HQ_TBP_U_peak_225b
292	chrIV	356982	356983	356824	357115	HQ_TBP_U_peak_226
293	chrIV	359565	359566	359318	359805	HQ_TBP_U_peak_227
294	chrIV	363622	363623	363553	363989	HQ_TBP_U_peak_228a
295	chrIV	363892	363893	363553	363989	HQ_TBP_U_peak_228b
296	chrIV	366072	366073	365951	366194	HQ_TBP_U_peak_229
297	chrIV	369576	369577	369492	369669	HQ_TBP_U_peak_230
298	chrIV	371187	371188	371104	371275	HQ_TBP_U_peak_231
299	chrIV	372186	372187	372035	372333	HQ_TBP_U_peak_232
300	chrIV	378660	378661	378523	378770	HQ_TBP_U_peak_233
301	chrIV	381497	381498	381394	381643	HQ_TBP_U_peak_234
302	chrIV	399301	399302	399218	399399	HQ_TBP_U_peak_235
303	chrIV	410366	410367	410112	410612	HQ_TBP_U_peak_236
304	chrIV	416973	416974	416764	417152	HQ_TBP_U_peak_237
305	chrIV	426994	426995	426874	427519	HQ_TBP_U_peak_238a
306	chrIV	427228	427229	426874	427519	HQ_TBP_U_peak_238b
307	chrIV	434344	434345	434101	434586	HQ_TBP_U_peak_239
308	chrIV	437768	437769	437538	438012	HQ_TBP_U_peak_240
309	chrIV	444238	444239	444092	444629	HQ_TBP_U_peak_241a
310	chrIV	444539	444540	444092	444629	HQ_TBP_U_peak_241b
311	chrIV	449788	449789	449627	449943	HQ_TBP_U_peak_242
312	chrIV	452737	452738	452643	453113	HQ_TBP_U_peak_243a
313	chrIV	453022	453023	452643	453113	HQ_TBP_U_peak_243b
314	chrIV	461379	461380	461258	461708	HQ_TBP_U_peak_244a
315	chrIV	461618	461619	461258	461708	HQ_TBP_U_peak_244b
316	chrIV	465379	465380	465245	465641	HQ_TBP_U_peak_245a
317	chrIV	465510	465511	465245	465641	HQ_TBP_U_peak_245b
318	chrIV	471580	471581	471480	472849	HQ_TBP_U_peak_246a
319	chrIV	471828	471829	471480	472849	HQ_TBP_U_peak_246b
320	chrIV	472333	472334	471480	472849	HQ_TBP_U_peak_246c
321	chrIV	472502	472503	471480	472849	HQ_TBP_U_peak_246d
322	chrIV	488881	488882	488624	489216	HQ_TBP_U_peak_247
323	chrIV	491472	491473	491317	491629	HQ_TBP_U_peak_248
324	chrIV	501410	501411	501331	501819	HQ_TBP_U_peak_249a
325	chrIV	501771	501772	501331	501819	HQ_TBP_U_peak_249b
326	chrIV	506357	506358	506245	506567	HQ_TBP_U_peak_250
327	chrIV	507766	507767	507563	509159	HQ_TBP_U_peak_251a
328	chrIV	508242	508243	507563	509159	HQ_TBP_U_peak_251b
329	chrIV	508543	508544	507563	509159	HQ_TBP_U_peak_251c
330	chrIV	508991	508992	507563	509159	HQ_TBP_U_peak_251d
331	chrIV	512271	512272	512177	512633	HQ_TBP_U_peak_252a
332	chrIV	512495	512496	512177	512633	HQ_TBP_U_peak_252b
333	chrIV	519733	519734	519521	519959	HQ_TBP_U_peak_253
334	chrIV	520964	520965	520748	521188	HQ_TBP_U_peak_254
335	chrIV	530579	530580	530354	531470	HQ_TBP_U_peak_255a
336	chrIV	530883	530884	530354	531470	HQ_TBP_U_peak_255b
337	chrIV	531362	531363	530354	531470	HQ_TBP_U_peak_255c
338	chrIV	534453	534454	534164	535860	HQ_TBP_U_peak_256a
339	chrIV	534756	534757	534164	535860	HQ_TBP_U_peak_256b
340	chrIV	535533	535534	534164	535860	HQ_TBP_U_peak_256c
341	chrIV	541831	541832	541430	542020	HQ_TBP_U_peak_257
342	chrIV	550696	550697	550558	550807	HQ_TBP_U_peak_258
343	chrIV	551403	551404	551257	551576	HQ_TBP_U_peak_259
344	chrIV	556045	556046	555724	556815	HQ_TBP_U_peak_260a
345	chrIV	556612	556613	555724	556815	HQ_TBP_U_peak_260b
346	chrIV	563415	563416	563321	563498	HQ_TBP_U_peak_261
347	chrIV	568879	568880	568633	569141	HQ_TBP_U_peak_262
348	chrIV	579404	579405	579190	580711	HQ_TBP_U_peak_263a
349	chrIV	580227	580228	579190	580711	HQ_TBP_U_peak_263b
350	chrIV	580627	580628	579190	580711	HQ_TBP_U_peak_263c
351	chrIV	591514	591515	591392	591609	HQ_TBP_U_peak_264
352	chrIV	592131	592132	592047	592423	HQ_TBP_U_peak_265a
353	chrIV	592317	592318	592047	592423	HQ_TBP_U_peak_265b
354	chrIV	593422	593423	593385	593812	HQ_TBP_U_peak_266a
355	chrIV	593704	593705	593385	593812	HQ_TBP_U_peak_266b
356	chrIV	600699	600700	600514	602015	HQ_TBP_U_peak_267a
357	chrIV	601415	601416	600514	602015	HQ_TBP_U_peak_267b
358	chrIV	601727	601728	600514	602015	HQ_TBP_U_peak_267c
359	chrIV	610216	610217	610133	610396	HQ_TBP_U_peak_268
360	chrIV	620051	620052	619797	620301	HQ_TBP_U_peak_269
361	chrIV	628577	628578	628470	628659	HQ_TBP_U_peak_270
362	chrIV	645232	645233	644980	645479	HQ_TBP_U_peak_271
363	chrIV	650644	650645	650268	651300	HQ_TBP_U_peak_272a
364	chrIV	651187	651188	650268	651300	HQ_TBP_U_peak_272b
365	chrIV	652647	652648	652511	652807	HQ_TBP_U_peak_273
366	chrIV	657496	657497	657398	657586	HQ_TBP_U_peak_274
367	chrIV	668090	668091	667840	668424	HQ_TBP_U_peak_275
368	chrIV	680022	680023	679913	680124	HQ_TBP_U_peak_276
369	chrIV	699540	699541	699502	699997	HQ_TBP_U_peak_277a
370	chrIV	699849	699850	699502	699997	HQ_TBP_U_peak_277b
371	chrIV	704203	704204	704020	704511	HQ_TBP_U_peak_278a
372	chrIV	704339	704340	704020	704511	HQ_TBP_U_peak_278b
373	chrIV	721580	721581	721098	721730	HQ_TBP_U_peak_279
374	chrIV	727641	727642	727530	727739	HQ_TBP_U_peak_280
375	chrIV	744076	744077	743926	744196	HQ_TBP_U_peak_281
376	chrIV	750936	750937	750849	751435	HQ_TBP_U_peak_282a
377	chrIV	751300	751301	750849	751435	HQ_TBP_U_peak_282b
378	chrIV	755341	755342	755291	755619	HQ_TBP_U_peak_283a
379	chrIV	755592	755593	755291	755619	HQ_TBP_U_peak_283b
380	chrIV	758657	758658	758234	759456	HQ_TBP_U_peak_284a
381	chrIV	758978	758979	758234	759456	HQ_TBP_U_peak_284b
382	chrIV	765336	765337	765173	765757	HQ_TBP_U_peak_285a
383	chrIV	765647	765648	765173	765757	HQ_TBP_U_peak_285b
384	chrIV	768141	768142	768033	768263	HQ_TBP_U_peak_286
385	chrIV	769109	769110	768488	769610	HQ_TBP_U_peak_287a
386	chrIV	769464	769465	768488	769610	HQ_TBP_U_peak_287b
387	chrIV	769995	769996	769945	770420	HQ_TBP_U_peak_288a
388	chrIV	770296	770297	769945	770420	HQ_TBP_U_peak_288b
389	chrIV	784726	784727	784567	784907	HQ_TBP_U_peak_289
390	chrIV	794477	794478	794287	794590	HQ_TBP_U_peak_290
391	chrIV	802807	802808	802540	803063	HQ_TBP_U_peak_291
392	chrIV	808270	808271	808144	808415	HQ_TBP_U_peak_292
393	chrIV	811702	811703	811604	812385	HQ_TBP_U_peak_293a
394	chrIV	812150	812151	811604	812385	HQ_TBP_U_peak_293b
395	chrIV	814374	814375	814180	814478	HQ_TBP_U_peak_294
396	chrIV	816762	816763	816680	816861	HQ_TBP_U_peak_295
397	chrIV	835552	835553	835452	835683	HQ_TBP_U_peak_296
398	chrIV	836354	836355	836205	836503	HQ_TBP_U_peak_297
399	chrIV	842054	842055	841929	842178	HQ_TBP_U_peak_298
400	chrIV	847977	847978	847850	848509	HQ_TBP_U_peak_299a
401	chrIV	848338	848339	847850	848509	HQ_TBP_U_peak_299b
402	chrIV	868098	868099	868011	868188	HQ_TBP_U_peak_300
403	chrIV	871049	871050	870968	871140	HQ_TBP_U_peak_301
404	chrIV	878435	878436	878351	878537	HQ_TBP_U_peak_302
405	chrIV	883449	883450	883134	883622	HQ_TBP_U_peak_303
406	chrIV	884366	884367	884109	884624	HQ_TBP_U_peak_304
407	chrIV	892438	892439	892315	892667	HQ_TBP_U_peak_305
408	chrIV	907118	907119	907023	907374	HQ_TBP_U_peak_306a
409	chrIV	907280	907281	907023	907374	HQ_TBP_U_peak_306b
410	chrIV	914812	914813	914416	916590	HQ_TBP_U_peak_307a
411	chrIV	915396	915397	914416	916590	HQ_TBP_U_peak_307b
412	chrIV	915814	915815	914416	916590	HQ_TBP_U_peak_307c
413	chrIV	916152	916153	914416	916590	HQ_TBP_U_peak_307d
414	chrIV	916437	916438	914416	916590	HQ_TBP_U_peak_307e
415	chrIV	923914	923915	923802	924070	HQ_TBP_U_peak_308
416	chrIV	927152	927153	926897	927298	HQ_TBP_U_peak_309
417	chrIV	930513	930514	930157	931173	HQ_TBP_U_peak_310a
418	chrIV	930965	930966	930157	931173	HQ_TBP_U_peak_310b
419	chrIV	946301	946302	946028	946562	HQ_TBP_U_peak_311
420	chrIV	952711	952712	952613	952815	HQ_TBP_U_peak_312
421	chrIV	981060	981061	980799	981302	HQ_TBP_U_peak_313
422	chrIV	987301	987302	987210	987403	HQ_TBP_U_peak_314
423	chrIV	991870	991871	991662	991975	HQ_TBP_U_peak_315
424	chrIV	992396	992397	992316	993089	HQ_TBP_U_peak_316a
425	chrIV	992822	992823	992316	993089	HQ_TBP_U_peak_316b
426	chrIV	998445	998446	998372	998706	HQ_TBP_U_peak_317a
427	chrIV	998656	998657	998372	998706	HQ_TBP_U_peak_317b
428	chrIV	1011544	1011545	1011251	1011688	HQ_TBP_U_peak_318
429	chrIV	1013767	1013768	1013607	1013892	HQ_TBP_U_peak_319
430	chrIV	1017289	1017290	1017038	1017541	HQ_TBP_U_peak_320
431	chrIV	1030340	1030341	1030235	1030587	HQ_TBP_U_peak_321
432	chrIV	1050257	1050258	1050126	1050361	HQ_TBP_U_peak_322
433	chrIV	1054996	1054997	1054914	1055211	HQ_TBP_U_peak_323a
434	chrIV	1055133	1055134	1054914	1055211	HQ_TBP_U_peak_323b
435	chrIV	1059573	1059574	1059478	1059672	HQ_TBP_U_peak_324
436	chrIV	1062869	1062870	1062759	1062968	HQ_TBP_U_peak_325
437	chrIV	1075557	1075558	1075297	1075803	HQ_TBP_U_peak_326
438	chrIV	1080285	1080286	1080196	1080380	HQ_TBP_U_peak_327
439	chrIV	1080709	1080710	1080606	1080818	HQ_TBP_U_peak_328
440	chrIV	1095469	1095470	1095224	1095705	HQ_TBP_U_peak_329
441	chrIV	1096536	1096537	1096424	1096802	HQ_TBP_U_peak_330a
442	chrIV	1096752	1096753	1096424	1096802	HQ_TBP_U_peak_330b
443	chrIV	1108531	1108532	1108411	1108738	HQ_TBP_U_peak_331
444	chrIV	1150943	1150944	1150558	1151189	HQ_TBP_U_peak_332
445	chrIV	1164747	1164748	1164617	1164857	HQ_TBP_U_peak_333
446	chrIV	1168859	1168860	1168726	1169202	HQ_TBP_U_peak_334a
447	chrIV	1169081	1169082	1168726	1169202	HQ_TBP_U_peak_334b
448	chrIV	1175815	1175816	1175561	1176053	HQ_TBP_U_peak_335
449	chrIV	1183198	1183199	1182920	1183559	HQ_TBP_U_peak_336
450	chrIV	1201743	1201744	1201493	1202012	HQ_TBP_U_peak_337
451	chrIV	1206958	1206959	1206793	1208337	HQ_TBP_U_peak_338a
452	chrIV	1207458	1207459	1206793	1208337	HQ_TBP_U_peak_338b
453	chrIV	1207689	1207690	1206793	1208337	HQ_TBP_U_peak_338c
454	chrIV	1208105	1208106	1206793	1208337	HQ_TBP_U_peak_338d
455	chrIV	1208224	1208225	1206793	1208337	HQ_TBP_U_peak_338e
456	chrIV	1210891	1210892	1210760	1211608	HQ_TBP_U_peak_339a
457	chrIV	1211206	1211207	1210760	1211608	HQ_TBP_U_peak_339b
458	chrIV	1211376	1211377	1210760	1211608	HQ_TBP_U_peak_339c
459	chrIV	1212467	1212468	1212359	1212564	HQ_TBP_U_peak_340
460	chrIV	1219128	1219129	1219043	1219349	HQ_TBP_U_peak_341
461	chrIV	1222450	1222451	1222312	1222622	HQ_TBP_U_peak_342
462	chrIV	1228518	1228519	1228434	1228610	HQ_TBP_U_peak_343
463	chrIV	1236394	1236395	1236157	1237465	HQ_TBP_U_peak_344a
464	chrIV	1236810	1236811	1236157	1237465	HQ_TBP_U_peak_344b
465	chrIV	1237858	1237859	1237741	1237981	HQ_TBP_U_peak_345
466	chrIV	1239393	1239394	1239243	1239743	HQ_TBP_U_peak_346
467	chrIV	1243166	1243167	1242884	1244535	HQ_TBP_U_peak_347a
468	chrIV	1243622	1243623	1242884	1244535	HQ_TBP_U_peak_347b
469	chrIV	1243819	1243820	1242884	1244535	HQ_TBP_U_peak_347c
470	chrIV	1244020	1244021	1242884	1244535	HQ_TBP_U_peak_347d
471	chrIV	1244319	1244320	1242884	1244535	HQ_TBP_U_peak_347e
472	chrIV	1244803	1244804	1244765	1245730	HQ_TBP_U_peak_348a
473	chrIV	1245088	1245089	1244765	1245730	HQ_TBP_U_peak_348b
474	chrIV	1245346	1245347	1244765	1245730	HQ_TBP_U_peak_348c
475	chrIV	1245610	1245611	1244765	1245730	HQ_TBP_U_peak_348d
476	chrIV	1249941	1249942	1249858	1250177	HQ_TBP_U_peak_349
477	chrIV	1252008	1252009	1251916	1252093	HQ_TBP_U_peak_350
478	chrIV	1257092	1257093	1256845	1257336	HQ_TBP_U_peak_351
479	chrIV	1267026	1267027	1266888	1267537	HQ_TBP_U_peak_352a
480	chrIV	1267419	1267420	1266888	1267537	HQ_TBP_U_peak_352b
481	chrIV	1269934	1269935	1269776	1270155	HQ_TBP_U_peak_353
482	chrIV	1277358	1277359	1277262	1277569	HQ_TBP_U_peak_354
483	chrIV	1288055	1288056	1287963	1288334	HQ_TBP_U_peak_355a
484	chrIV	1288241	1288242	1287963	1288334	HQ_TBP_U_peak_355b
485	chrIV	1293152	1293153	1293053	1293250	HQ_TBP_U_peak_356
486	chrIV	1294455	1294456	1294356	1294697	HQ_TBP_U_peak_357a
487	chrIV	1294598	1294599	1294356	1294697	HQ_TBP_U_peak_357b
488	chrIV	1301565	1301566	1301413	1301744	HQ_TBP_U_peak_358
489	chrIV	1305625	1305626	1305369	1305889	HQ_TBP_U_peak_359
490	chrIV	1317854	1317855	1317758	1317952	HQ_TBP_U_peak_360
491	chrIV	1319425	1319426	1319173	1319561	HQ_TBP_U_peak_361
492	chrIV	1322159	1322160	1322050	1322278	HQ_TBP_U_peak_362
493	chrIV	1325328	1325329	1325201	1325444	HQ_TBP_U_peak_363
494	chrIV	1328730	1328731	1328539	1328969	HQ_TBP_U_peak_364
495	chrIV	1345227	1345228	1345129	1345319	HQ_TBP_U_peak_365
496	chrIV	1352542	1352543	1352318	1352795	HQ_TBP_U_peak_366
497	chrIV	1355614	1355615	1355452	1355754	HQ_TBP_U_peak_367
498	chrIV	1358973	1358974	1358880	1359212	HQ_TBP_U_peak_368
499	chrIV	1359869	1359870	1359606	1360110	HQ_TBP_U_peak_369
500	chrIV	1360741	1360742	1360581	1360780	HQ_TBP_U_peak_370
501	chrIV	1362276	1362277	1362134	1362445	HQ_TBP_U_peak_371
502	chrIV	1384761	1384762	1384646	1385319	HQ_TBP_U_peak_372a
503	chrIV	1385118	1385119	1384646	1385319	HQ_TBP_U_peak_372b
504	chrIV	1386029	1386030	1385936	1386132	HQ_TBP_U_peak_373
505	chrIV	1386769	1386770	1386659	1386889	HQ_TBP_U_peak_374
506	chrIV	1401717	1401718	1401510	1402006	HQ_TBP_U_peak_375
507	chrIV	1402422	1402423	1402272	1403320	HQ_TBP_U_peak_376a
508	chrIV	1402901	1402902	1402272	1403320	HQ_TBP_U_peak_376b
509	chrIV	1410542	1410543	1410324	1410558	HQ_TBP_U_peak_377
510	chrIV	1412065	1412066	1411970	1412154	HQ_TBP_U_peak_378
511	chrIV	1434709	1434710	1434616	1434803	HQ_TBP_U_peak_379
512	chrIV	1436738	1436739	1436654	1436941	HQ_TBP_U_peak_380a
513	chrIV	1436863	1436864	1436654	1436941	HQ_TBP_U_peak_380b
514	chrIV	1443445	1443446	1443359	1443531	HQ_TBP_U_peak_381
515	chrIV	1445590	1445591	1445250	1445815	HQ_TBP_U_peak_382
516	chrIV	1450882	1450883	1450642	1451030	HQ_TBP_U_peak_383
517	chrIV	1454582	1454583	1454423	1454729	HQ_TBP_U_peak_384
518	chrIV	1461840	1461841	1461574	1462099	HQ_TBP_U_peak_385
519	chrIV	1468579	1468580	1468353	1468720	HQ_TBP_U_peak_386
520	chrIV	1469326	1469327	1469186	1469489	HQ_TBP_U_peak_387
521	chrIV	1470956	1470957	1470818	1471058	HQ_TBP_U_peak_388
522	chrIV	1489087	1489088	1488993	1489187	HQ_TBP_U_peak_389
523	chrIV	1489908	1489909	1489386	1490694	HQ_TBP_U_peak_390a
524	chrIV	1490251	1490252	1489386	1490694	HQ_TBP_U_peak_390b
525	chrIV	1490537	1490538	1489386	1490694	HQ_TBP_U_peak_390c
526	chrIV	1493128	1493129	1493001	1493238	HQ_TBP_U_peak_391
527	chrIV	1496621	1496622	1496508	1496739	HQ_TBP_U_peak_392
528	chrIV	1525932	1525933	1525769	1526190	HQ_TBP_U_peak_393
529	chrIV	1526560	1526561	1526469	1527957	HQ_TBP_U_peak_394a
530	chrIV	1526965	1526966	1526469	1527957	HQ_TBP_U_peak_394b
531	chrIV	1527135	1527136	1526469	1527957	HQ_TBP_U_peak_394c
532	chrIV	1527382	1527383	1526469	1527957	HQ_TBP_U_peak_394d
533	chrIV	1527593	1527594	1526469	1527957	HQ_TBP_U_peak_394e
534	chrIV	1528487	1528488	1528316	1528829	HQ_TBP_U_peak_395a
535	chrIV	1528694	1528695	1528316	1528829	HQ_TBP_U_peak_395b
536	chrIV	1531578	1531579	1531439	1531734	HQ_TBP_U_peak_396
537	chrIX	3794	3795	3727	4105	HQ_TBP_U_peak_397a
538	chrIX	4030	4031	3727	4105	HQ_TBP_U_peak_397b
539	chrIX	22617	22618	22446	22803	HQ_TBP_U_peak_398
540	chrIX	25555	25556	25405	25712	HQ_TBP_U_peak_399
541	chrIX	45945	45946	45788	46271	HQ_TBP_U_peak_400a
542	chrIX	46155	46156	45788	46271	HQ_TBP_U_peak_400b
543	chrIX	68668	68669	68423	68948	HQ_TBP_U_peak_401
544	chrIX	69398	69399	69261	69527	HQ_TBP_U_peak_402
545	chrIX	83241	83242	83022	83400	HQ_TBP_U_peak_403
546	chrIX	96462	96463	96372	97078	HQ_TBP_U_peak_404a
547	chrIX	96825	96826	96372	97078	HQ_TBP_U_peak_404b
548	chrIX	99465	99466	99241	99725	HQ_TBP_U_peak_405
549	chrIX	117681	117682	117598	117998	HQ_TBP_U_peak_406a
550	chrIX	117963	117964	117598	117998	HQ_TBP_U_peak_406b
551	chrIX	122396	122397	122279	122525	HQ_TBP_U_peak_407
552	chrIX	127198	127199	127106	128020	HQ_TBP_U_peak_408a
553	chrIX	127473	127474	127106	128020	HQ_TBP_U_peak_408b
554	chrIX	127823	127824	127106	128020	HQ_TBP_U_peak_408c
555	chrIX	132218	132219	132135	132307	HQ_TBP_U_peak_409
556	chrIX	136063	136064	135891	136217	HQ_TBP_U_peak_410
557	chrIX	138141	138142	138008	138286	HQ_TBP_U_peak_411
558	chrIX	160683	160684	160571	160806	HQ_TBP_U_peak_412
559	chrIX	166328	166329	166234	166449	HQ_TBP_U_peak_413
560	chrIX	169804	169805	169714	169900	HQ_TBP_U_peak_414
561	chrIX	175018	175019	174767	175262	HQ_TBP_U_peak_415
562	chrIX	183525	183526	183286	183778	HQ_TBP_U_peak_416
563	chrIX	197578	197579	197319	197813	HQ_TBP_U_peak_417
564	chrIX	205466	205467	205224	205559	HQ_TBP_U_peak_418
565	chrIX	210652	210653	210332	210888	HQ_TBP_U_peak_419
566	chrIX	216617	216618	216479	216714	HQ_TBP_U_peak_420
567	chrIX	220779	220780	220633	221015	HQ_TBP_U_peak_421
568	chrIX	232437	232438	232185	232657	HQ_TBP_U_peak_422
569	chrIX	248840	248841	248595	249092	HQ_TBP_U_peak_423
570	chrIX	255045	255046	254769	255814	HQ_TBP_U_peak_424a
571	chrIX	255657	255658	254769	255814	HQ_TBP_U_peak_424b
572	chrIX	257134	257135	256899	257319	HQ_TBP_U_peak_425
573	chrIX	258364	258365	258139	258764	HQ_TBP_U_peak_426
574	chrIX	267918	267919	267787	268025	HQ_TBP_U_peak_427
575	chrIX	276472	276473	276323	276569	HQ_TBP_U_peak_428
576	chrIX	285477	285478	285382	285577	HQ_TBP_U_peak_429
577	chrIX	289032	289033	288925	289285	HQ_TBP_U_peak_430
578	chrIX	300302	300303	300021	300556	HQ_TBP_U_peak_431
579	chrIX	311032	311033	310936	311132	HQ_TBP_U_peak_432
580	chrIX	312818	312819	312721	312929	HQ_TBP_U_peak_433
581	chrIX	316412	316413	316328	317922	HQ_TBP_U_peak_434a
582	chrIX	316729	316730	316328	317922	HQ_TBP_U_peak_434b
583	chrIX	317591	317592	316328	317922	HQ_TBP_U_peak_434c
584	chrIX	317813	317814	316328	317922	HQ_TBP_U_peak_434d
585	chrIX	324384	324385	324172	324608	HQ_TBP_U_peak_435
586	chrIX	325739	325740	325522	325974	HQ_TBP_U_peak_436
587	chrIX	336425	336426	336161	336690	HQ_TBP_U_peak_437
588	chrIX	350244	350245	350020	350355	HQ_TBP_U_peak_438
589	chrIX	370404	370405	370128	370648	HQ_TBP_U_peak_439
590	chrIX	378429	378430	378218	378545	HQ_TBP_U_peak_440
591	chrIX	381747	381748	381652	382285	HQ_TBP_U_peak_441a
592	chrIX	382159	382160	381652	382285	HQ_TBP_U_peak_441b
593	chrIX	391837	391838	391469	392504	HQ_TBP_U_peak_442a
594	chrIX	392088	392089	391469	392504	HQ_TBP_U_peak_442b
595	chrIX	416038	416039	415927	416174	HQ_TBP_U_peak_443
596	chrM	7517	7518	7372	7640	HQ_TBP_U_peak_444
597	chrM	35117	35118	34959	35156	HQ_TBP_U_peak_445
598	chrM	58641	58642	58514	58734	HQ_TBP_U_peak_446
599	chrM	59734	59735	59562	60022	HQ_TBP_U_peak_447a
600	chrM	59877	59878	59562	60022	HQ_TBP_U_peak_447b
601	chrM	60671	60672	60467	61390	HQ_TBP_U_peak_448a
602	chrM	60876	60877	60467	61390	HQ_TBP_U_peak_448b
603	chrM	61220	61221	60467	61390	HQ_TBP_U_peak_448c
604	chrM	61956	61957	61843	62085	HQ_TBP_U_peak_449
605	chrV	3723	3724	3640	3858	HQ_TBP_U_peak_450
606	chrV	7597	7598	7536	7891	HQ_TBP_U_peak_451
607	chrV	9873	9874	9712	9983	HQ_TBP_U_peak_452
608	chrV	15987	15988	15795	16775	HQ_TBP_U_peak_453a
609	chrV	16286	16287	15795	16775	HQ_TBP_U_peak_453b
610	chrV	16673	16674	15795	16775	HQ_TBP_U_peak_453c
611	chrV	42048	42049	41950	42147	HQ_TBP_U_peak_454
612	chrV	47112	47113	47023	47202	HQ_TBP_U_peak_455
613	chrV	51630	51631	51516	52030	HQ_TBP_U_peak_456a
614	chrV	51836	51837	51516	52030	HQ_TBP_U_peak_456b
615	chrV	53274	53275	52739	53481	HQ_TBP_U_peak_457
616	chrV	61075	61076	60910	61265	HQ_TBP_U_peak_458
617	chrV	61961	61962	61722	62196	HQ_TBP_U_peak_459
618	chrV	67332	67333	67202	69317	HQ_TBP_U_peak_460a
619	chrV	67660	67661	67202	69317	HQ_TBP_U_peak_460b
620	chrV	67976	67977	67202	69317	HQ_TBP_U_peak_460c
621	chrV	68166	68167	67202	69317	HQ_TBP_U_peak_460d
622	chrV	68943	68944	67202	69317	HQ_TBP_U_peak_460e
623	chrV	69782	69783	69687	69885	HQ_TBP_U_peak_461
624	chrV	77977	77978	77819	78439	HQ_TBP_U_peak_462
625	chrV	85545	85546	85388	85764	HQ_TBP_U_peak_463
626	chrV	86597	86598	86372	86864	HQ_TBP_U_peak_464
627	chrV	100122	100123	99860	100366	HQ_TBP_U_peak_465
628	chrV	100676	100677	100596	100777	HQ_TBP_U_peak_466
629	chrV	101825	101826	101710	101943	HQ_TBP_U_peak_467
630	chrV	117592	117593	117509	118362	HQ_TBP_U_peak_468a
631	chrV	118119	118120	117509	118362	HQ_TBP_U_peak_468b
632	chrV	123038	123039	122845	123234	HQ_TBP_U_peak_469
633	chrV	131169	131170	130948	131409	HQ_TBP_U_peak_470
634	chrV	135504	135505	135284	135722	HQ_TBP_U_peak_471
635	chrV	138653	138654	138430	138877	HQ_TBP_U_peak_472
636	chrV	140420	140421	140276	140582	HQ_TBP_U_peak_473
637	chrV	153420	153421	153258	153567	HQ_TBP_U_peak_474
638	chrV	156527	156528	156423	156784	HQ_TBP_U_peak_475
639	chrV	167603	167604	167160	167809	HQ_TBP_U_peak_476
640	chrV	172037	172038	171825	172150	HQ_TBP_U_peak_477
641	chrV	177087	177088	176838	177367	HQ_TBP_U_peak_478
642	chrV	188084	188085	187992	188182	HQ_TBP_U_peak_479
643	chrV	192394	192395	192284	192909	HQ_TBP_U_peak_480a
644	chrV	192830	192831	192284	192909	HQ_TBP_U_peak_480b
645	chrV	194582	194583	194420	194687	HQ_TBP_U_peak_481
646	chrV	195072	195073	194988	195162	HQ_TBP_U_peak_482
647	chrV	196899	196900	196780	197044	HQ_TBP_U_peak_483
648	chrV	207346	207347	207102	207591	HQ_TBP_U_peak_484
649	chrV	214784	214785	214684	215048	HQ_TBP_U_peak_485a
650	chrV	214959	214960	214684	215048	HQ_TBP_U_peak_485b
651	chrV	222539	222540	222428	222696	HQ_TBP_U_peak_486
652	chrV	225262	225263	225099	225640	HQ_TBP_U_peak_487
653	chrV	237190	237191	236976	237357	HQ_TBP_U_peak_488
654	chrV	238596	238597	238470	238685	HQ_TBP_U_peak_489
655	chrV	250273	250274	249975	250656	HQ_TBP_U_peak_490
656	chrV	265884	265885	265754	265988	HQ_TBP_U_peak_491
657	chrV	268230	268231	268045	268335	HQ_TBP_U_peak_492
658	chrV	269295	269296	269239	269717	HQ_TBP_U_peak_493a
659	chrV	269629	269630	269239	269717	HQ_TBP_U_peak_493b
660	chrV	270214	270215	269990	270740	HQ_TBP_U_peak_494a
661	chrV	270645	270646	269990	270740	HQ_TBP_U_peak_494b
662	chrV	281618	281619	281513	281741	HQ_TBP_U_peak_495
663	chrV	288528	288529	288275	288782	HQ_TBP_U_peak_496
664	chrV	298861	298862	298699	299024	HQ_TBP_U_peak_497
665	chrV	302521	302522	302397	302800	HQ_TBP_U_peak_498
666	chrV	303926	303927	303787	304117	HQ_TBP_U_peak_499
667	chrV	306278	306279	305947	306502	HQ_TBP_U_peak_500
668	chrV	312100	312101	311845	312340	HQ_TBP_U_peak_501
669	chrV	322168	322169	321945	322848	HQ_TBP_U_peak_502
670	chrV	332872	332873	332766	332979	HQ_TBP_U_peak_503
671	chrV	335351	335352	335129	335532	HQ_TBP_U_peak_504
672	chrV	335961	335962	335848	336152	HQ_TBP_U_peak_505
673	chrV	337658	337659	337600	337896	HQ_TBP_U_peak_506
674	chrV	342269	342270	342113	342416	HQ_TBP_U_peak_507
675	chrV	349465	349466	349353	349582	HQ_TBP_U_peak_508
676	chrV	354925	354926	354673	355211	HQ_TBP_U_peak_509
677	chrV	362704	362705	362477	362967	HQ_TBP_U_peak_510
678	chrV	363499	363500	363166	363658	HQ_TBP_U_peak_511
679	chrV	377872	377873	377779	378044	HQ_TBP_U_peak_512a
680	chrV	377969	377970	377779	378044	HQ_TBP_U_peak_512b
681	chrV	396720	396721	396468	397115	HQ_TBP_U_peak_513
682	chrV	397529	397530	397332	397631	HQ_TBP_U_peak_514
683	chrV	399395	399396	399237	399456	HQ_TBP_U_peak_515
684	chrV	401102	401103	401008	401221	HQ_TBP_U_peak_516
685	chrV	404407	404408	404277	404713	HQ_TBP_U_peak_517a
686	chrV	404613	404614	404277	404713	HQ_TBP_U_peak_517b
687	chrV	409159	409160	408983	409790	HQ_TBP_U_peak_518a
688	chrV	409667	409668	408983	409790	HQ_TBP_U_peak_518b
689	chrV	414264	414265	414106	414538	HQ_TBP_U_peak_519
690	chrV	416564	416565	416483	416832	HQ_TBP_U_peak_520a
691	chrV	416728	416729	416483	416832	HQ_TBP_U_peak_520b
692	chrV	422568	422569	422449	422679	HQ_TBP_U_peak_521
693	chrV	423510	423511	423291	423808	HQ_TBP_U_peak_522
694	chrV	424117	424118	424010	424983	HQ_TBP_U_peak_523a
695	chrV	424322	424323	424010	424983	HQ_TBP_U_peak_523b
696	chrV	424651	424652	424010	424983	HQ_TBP_U_peak_523c
697	chrV	431373	431374	431138	431590	HQ_TBP_U_peak_524
698	chrV	434625	434626	434430	434838	HQ_TBP_U_peak_525
699	chrV	435825	435826	435628	436020	HQ_TBP_U_peak_526
700	chrV	438690	438691	438507	438874	HQ_TBP_U_peak_527
701	chrV	441991	441992	441781	442416	HQ_TBP_U_peak_528
702	chrV	443284	443285	443076	443498	HQ_TBP_U_peak_529
703	chrV	448547	448548	448246	449590	HQ_TBP_U_peak_530a
704	chrV	449074	449075	448246	449590	HQ_TBP_U_peak_530b
705	chrV	449522	449523	448246	449590	HQ_TBP_U_peak_530c
706	chrV	453352	453353	453268	453448	HQ_TBP_U_peak_531
707	chrV	461790	461791	461684	461895	HQ_TBP_U_peak_532
708	chrV	462547	462548	462454	462654	HQ_TBP_U_peak_533
709	chrV	469446	469447	469190	469686	HQ_TBP_U_peak_534
710	chrV	475015	475016	474907	475151	HQ_TBP_U_peak_535
711	chrV	487409	487410	487175	487641	HQ_TBP_U_peak_536
712	chrV	492439	492440	492210	492688	HQ_TBP_U_peak_537
713	chrV	497427	497428	497320	498258	HQ_TBP_U_peak_538a
714	chrV	497674	497675	497320	498258	HQ_TBP_U_peak_538b
715	chrV	504025	504026	503855	504184	HQ_TBP_U_peak_539
716	chrV	510180	510181	510032	510320	HQ_TBP_U_peak_540
717	chrV	522697	522698	522607	522778	HQ_TBP_U_peak_541
718	chrV	545055	545056	544898	545165	HQ_TBP_U_peak_542
719	chrV	545531	545532	545383	545779	HQ_TBP_U_peak_543
720	chrV	551363	551364	551109	551612	HQ_TBP_U_peak_544
721	chrV	573263	573264	573056	573613	HQ_TBP_U_peak_545a
722	chrV	573510	573511	573056	573613	HQ_TBP_U_peak_545b
723	chrVI	2653	2654	2548	2745	HQ_TBP_U_peak_546
724	chrVI	4741	4742	4578	4905	HQ_TBP_U_peak_547
725	chrVI	16531	16532	16493	16696	HQ_TBP_U_peak_548
726	chrVI	44496	44497	44340	44821	HQ_TBP_U_peak_549
727	chrVI	54898	54899	54595	55087	HQ_TBP_U_peak_550
728	chrVI	56048	56049	55911	56374	HQ_TBP_U_peak_551a
729	chrVI	56255	56256	55911	56374	HQ_TBP_U_peak_551b
730	chrVI	64040	64041	63975	65209	HQ_TBP_U_peak_552a
731	chrVI	64311	64312	63975	65209	HQ_TBP_U_peak_552b
732	chrVI	64990	64991	63975	65209	HQ_TBP_U_peak_552c
733	chrVI	74690	74691	74573	75264	HQ_TBP_U_peak_553a
734	chrVI	75058	75059	74573	75264	HQ_TBP_U_peak_553b
735	chrVI	82492	82493	82324	83813	HQ_TBP_U_peak_554a
736	chrVI	83076	83077	82324	83813	HQ_TBP_U_peak_554b
737	chrVI	83436	83437	82324	83813	HQ_TBP_U_peak_554c
738	chrVI	83740	83741	82324	83813	HQ_TBP_U_peak_554d
739	chrVI	90638	90639	90516	90750	HQ_TBP_U_peak_555
740	chrVI	95097	95098	94936	95247	HQ_TBP_U_peak_556
741	chrVI	95939	95940	95670	96118	HQ_TBP_U_peak_557
742	chrVI	101364	101365	101105	101601	HQ_TBP_U_peak_558
743	chrVI	115913	115914	115749	116024	HQ_TBP_U_peak_559
744	chrVI	130141	130142	130018	130236	HQ_TBP_U_peak_560
745	chrVI	131710	131711	131609	131790	HQ_TBP_U_peak_561
746	chrVI	137563	137564	137320	137830	HQ_TBP_U_peak_562
747	chrVI	147061	147062	146930	147177	HQ_TBP_U_peak_563
748	chrVI	158012	158013	157789	158233	HQ_TBP_U_peak_564
749	chrVI	162221	162222	161996	162444	HQ_TBP_U_peak_565
750	chrVI	167431	167432	167199	167684	HQ_TBP_U_peak_566
751	chrVI	181056	181057	180793	181313	HQ_TBP_U_peak_567
752	chrVI	191615	191616	191367	191868	HQ_TBP_U_peak_568
753	chrVI	205013	205014	204762	205265	HQ_TBP_U_peak_569
754	chrVI	210713	210714	210458	210955	HQ_TBP_U_peak_570
755	chrVI	220200	220201	220117	220304	HQ_TBP_U_peak_571
756	chrVI	220771	220772	220619	220917	HQ_TBP_U_peak_572
757	chrVI	221473	221474	221203	221678	HQ_TBP_U_peak_573
758	chrVI	223811	223812	223651	223949	HQ_TBP_U_peak_574
759	chrVI	226771	226772	226532	226993	HQ_TBP_U_peak_575
760	chrVI	233670	233671	233628	234059	HQ_TBP_U_peak_576a
761	chrVI	233955	233956	233628	234059	HQ_TBP_U_peak_576b
762	chrVI	249927	249928	249793	250040	HQ_TBP_U_peak_577
763	chrVI	251851	251852	251728	251966	HQ_TBP_U_peak_578
764	chrVI	252314	252315	252150	252582	HQ_TBP_U_peak_579a
765	chrVI	252453	252454	252150	252582	HQ_TBP_U_peak_579b
766	chrVI	263159	263160	263069	263474	HQ_TBP_U_peak_580
767	chrVII	14534	14535	14382	14720	HQ_TBP_U_peak_581
768	chrVII	23831	23832	23688	24058	HQ_TBP_U_peak_582
769	chrVII	27544	27545	27454	27637	HQ_TBP_U_peak_583
770	chrVII	38981	38982	38807	39104	HQ_TBP_U_peak_584
771	chrVII	56155	56156	55791	56548	HQ_TBP_U_peak_585a
772	chrVII	56375	56376	55791	56548	HQ_TBP_U_peak_585b
773	chrVII	73915	73916	73662	74297	HQ_TBP_U_peak_586
774	chrVII	81264	81265	81172	81376	HQ_TBP_U_peak_587
775	chrVII	94686	94687	94411	94852	HQ_TBP_U_peak_588
776	chrVII	95714	95715	95569	95891	HQ_TBP_U_peak_589
777	chrVII	110706	110707	110459	110939	HQ_TBP_U_peak_590
778	chrVII	115481	115482	115250	115925	HQ_TBP_U_peak_591a
779	chrVII	115906	115907	115250	115925	HQ_TBP_U_peak_591b
780	chrVII	122260	122261	122009	122508	HQ_TBP_U_peak_592
781	chrVII	131315	131316	131142	131606	HQ_TBP_U_peak_593
782	chrVII	144140	144141	144029	144259	HQ_TBP_U_peak_594
783	chrVII	147966	147967	147891	149343	HQ_TBP_U_peak_595a
784	chrVII	148292	148293	147891	149343	HQ_TBP_U_peak_595b
785	chrVII	148413	148414	147891	149343	HQ_TBP_U_peak_595c
786	chrVII	148999	149000	147891	149343	HQ_TBP_U_peak_595d
787	chrVII	165202	165203	165050	165353	HQ_TBP_U_peak_596
788	chrVII	180457	180458	180326	180751	HQ_TBP_U_peak_597
789	chrVII	185788	185789	185538	186016	HQ_TBP_U_peak_598
790	chrVII	190892	190893	190789	191121	HQ_TBP_U_peak_599
791	chrVII	200251	200252	200156	200452	HQ_TBP_U_peak_600
792	chrVII	205512	205513	205260	205766	HQ_TBP_U_peak_601
793	chrVII	226306	226307	226013	226441	HQ_TBP_U_peak_602
794	chrVII	227900	227901	227806	228869	HQ_TBP_U_peak_603a
795	chrVII	228378	228379	227806	228869	HQ_TBP_U_peak_603b
796	chrVII	228767	228768	227806	228869	HQ_TBP_U_peak_603c
797	chrVII	245252	245253	245169	245383	HQ_TBP_U_peak_604
798	chrVII	249838	249839	249751	249939	HQ_TBP_U_peak_605
799	chrVII	254548	254549	254226	255618	HQ_TBP_U_peak_606a
800	chrVII	255113	255114	254226	255618	HQ_TBP_U_peak_606b
801	chrVII	255493	255494	254226	255618	HQ_TBP_U_peak_606c
802	chrVII	270817	270818	270697	270975	HQ_TBP_U_peak_607
803	chrVII	271605	271606	271493	271735	HQ_TBP_U_peak_608
804	chrVII	277095	277096	276962	278631	HQ_TBP_U_peak_609a
805	chrVII	277511	277512	276962	278631	HQ_TBP_U_peak_609b
806	chrVII	278077	278078	276962	278631	HQ_TBP_U_peak_609c
807	chrVII	278531	278532	276962	278631	HQ_TBP_U_peak_609d
808	chrVII	280570	280571	280430	280903	HQ_TBP_U_peak_610
809	chrVII	287457	287458	287213	287708	HQ_TBP_U_peak_611
810	chrVII	299814	299815	299728	300009	HQ_TBP_U_peak_612
811	chrVII	303582	303583	303498	303670	HQ_TBP_U_peak_613
812	chrVII	306330	306331	306231	306639	HQ_TBP_U_peak_614a
813	chrVII	306525	306526	306231	306639	HQ_TBP_U_peak_614b
814	chrVII	307389	307390	307291	307492	HQ_TBP_U_peak_615
815	chrVII	310909	310910	310691	312254	HQ_TBP_U_peak_616a
816	chrVII	311260	311261	310691	312254	HQ_TBP_U_peak_616b
817	chrVII	311758	311759	310691	312254	HQ_TBP_U_peak_616c
818	chrVII	312142	312143	310691	312254	HQ_TBP_U_peak_616d
819	chrVII	316759	316760	316637	316914	HQ_TBP_U_peak_617
820	chrVII	319769	319770	319506	320037	HQ_TBP_U_peak_618
821	chrVII	328577	328578	328328	328822	HQ_TBP_U_peak_619
822	chrVII	345933	345934	345677	346562	HQ_TBP_U_peak_620
823	chrVII	346991	346992	346910	347222	HQ_TBP_U_peak_621a
824	chrVII	347139	347140	346910	347222	HQ_TBP_U_peak_621b
825	chrVII	352207	352208	352132	352403	HQ_TBP_U_peak_622a
826	chrVII	352393	352394	352132	352403	HQ_TBP_U_peak_622b
827	chrVII	358560	358561	358474	358657	HQ_TBP_U_peak_623
828	chrVII	364072	364073	363943	364192	HQ_TBP_U_peak_624
829	chrVII	366028	366029	365768	366874	HQ_TBP_U_peak_625a
830	chrVII	366688	366689	365768	366874	HQ_TBP_U_peak_625b
831	chrVII	371277	371278	371133	371627	HQ_TBP_U_peak_626a
832	chrVII	371494	371495	371133	371627	HQ_TBP_U_peak_626b
833	chrVII	374908	374909	374762	375156	HQ_TBP_U_peak_627
834	chrVII	385101	385102	384992	385219	HQ_TBP_U_peak_628
835	chrVII	393906	393907	393809	394010	HQ_TBP_U_peak_629
836	chrVII	398477	398478	398348	398569	HQ_TBP_U_peak_630
837	chrVII	401604	401605	401345	401820	HQ_TBP_U_peak_631
838	chrVII	405461	405462	405131	405689	HQ_TBP_U_peak_632
839	chrVII	412379	412380	412122	412632	HQ_TBP_U_peak_633
840	chrVII	423078	423079	422825	423337	HQ_TBP_U_peak_634
841	chrVII	438451	438452	438312	438570	HQ_TBP_U_peak_635
842	chrVII	439000	439001	438856	439171	HQ_TBP_U_peak_636
843	chrVII	440817	440818	440582	441055	HQ_TBP_U_peak_637
844	chrVII	443110	443111	443019	443202	HQ_TBP_U_peak_638
845	chrVII	452329	452330	452089	452454	HQ_TBP_U_peak_639
846	chrVII	472805	472806	472713	472912	HQ_TBP_U_peak_640
847	chrVII	475284	475285	475151	475563	HQ_TBP_U_peak_641a
848	chrVII	475427	475428	475151	475563	HQ_TBP_U_peak_641b
849	chrVII	479991	479992	479883	483121	HQ_TBP_U_peak_642a
850	chrVII	480186	480187	479883	483121	HQ_TBP_U_peak_642b
851	chrVII	480741	480742	479883	483121	HQ_TBP_U_peak_642c
852	chrVII	481034	481035	479883	483121	HQ_TBP_U_peak_642d
853	chrVII	481208	481209	479883	483121	HQ_TBP_U_peak_642e
854	chrVII	481391	481392	479883	483121	HQ_TBP_U_peak_642f
855	chrVII	481902	481903	479883	483121	HQ_TBP_U_peak_642g
856	chrVII	482283	482284	479883	483121	HQ_TBP_U_peak_642h
857	chrVII	482462	482463	479883	483121	HQ_TBP_U_peak_642i
858	chrVII	482972	482973	479883	483121	HQ_TBP_U_peak_642j
859	chrVII	483572	483573	483435	483700	HQ_TBP_U_peak_643
860	chrVII	494312	494313	494225	494538	HQ_TBP_U_peak_644a
861	chrVII	494442	494443	494225	494538	HQ_TBP_U_peak_644b
862	chrVII	506748	506749	506681	507030	HQ_TBP_U_peak_645a
863	chrVII	506953	506954	506681	507030	HQ_TBP_U_peak_645b
864	chrVII	516302	516303	516151	516798	HQ_TBP_U_peak_646a
865	chrVII	516646	516647	516151	516798	HQ_TBP_U_peak_646b
866	chrVII	525634	525635	525509	525963	HQ_TBP_U_peak_647a
867	chrVII	525952	525953	525509	525963	HQ_TBP_U_peak_647b
868	chrVII	531598	531599	531349	531815	HQ_TBP_U_peak_648
869	chrVII	534840	534841	534671	535007	HQ_TBP_U_peak_649
870	chrVII	535459	535460	535372	536090	HQ_TBP_U_peak_650a
871	chrVII	535935	535936	535372	536090	HQ_TBP_U_peak_650b
872	chrVII	536532	536533	536450	536807	HQ_TBP_U_peak_651
873	chrVII	541841	541842	541629	542062	HQ_TBP_U_peak_652
874	chrVII	544663	544664	544434	545254	HQ_TBP_U_peak_653a
875	chrVII	545121	545122	544434	545254	HQ_TBP_U_peak_653b
876	chrVII	555218	555219	554968	555923	HQ_TBP_U_peak_654a
877	chrVII	555750	555751	554968	555923	HQ_TBP_U_peak_654b
878	chrVII	561751	561752	561499	562007	HQ_TBP_U_peak_655
879	chrVII	566999	567000	566683	567629	HQ_TBP_U_peak_656a
880	chrVII	567529	567530	566683	567629	HQ_TBP_U_peak_656b
881	chrVII	576511	576512	576408	576605	HQ_TBP_U_peak_657
882	chrVII	576904	576905	576794	577178	HQ_TBP_U_peak_658a
883	chrVII	577060	577061	576794	577178	HQ_TBP_U_peak_658b
884	chrVII	596503	596504	596400	596621	HQ_TBP_U_peak_659
885	chrVII	599338	599339	599177	599574	HQ_TBP_U_peak_660
886	chrVII	605759	605760	605551	605873	HQ_TBP_U_peak_661
887	chrVII	609363	609364	609049	609655	HQ_TBP_U_peak_662
888	chrVII	610415	610416	610299	610578	HQ_TBP_U_peak_663
889	chrVII	616086	616087	615966	616403	HQ_TBP_U_peak_664a
890	chrVII	616290	616291	615966	616403	HQ_TBP_U_peak_664b
891	chrVII	617847	617848	617711	617950	HQ_TBP_U_peak_665
892	chrVII	640405	640406	640310	640934	HQ_TBP_U_peak_666a
893	chrVII	640749	640750	640310	640934	HQ_TBP_U_peak_666b
894	chrVII	643846	643847	643710	644060	HQ_TBP_U_peak_667
895	chrVII	648105	648106	648002	649197	HQ_TBP_U_peak_668a
896	chrVII	648601	648602	648002	649197	HQ_TBP_U_peak_668b
897	chrVII	648950	648951	648002	649197	HQ_TBP_U_peak_668c
898	chrVII	650758	650759	650552	650898	HQ_TBP_U_peak_669
899	chrVII	661736	661737	661483	661999	HQ_TBP_U_peak_670
900	chrVII	667813	667814	667658	668122	HQ_TBP_U_peak_671a
901	chrVII	668112	668113	667658	668122	HQ_TBP_U_peak_671b
902	chrVII	672187	672188	671998	672340	HQ_TBP_U_peak_672
903	chrVII	695141	695142	695084	695452	HQ_TBP_U_peak_673a
904	chrVII	695365	695366	695084	695452	HQ_TBP_U_peak_673b
905	chrVII	700662	700663	700420	701267	HQ_TBP_U_peak_674a
906	chrVII	701047	701048	700420	701267	HQ_TBP_U_peak_674b
907	chrVII	707188	707189	706941	707525	HQ_TBP_U_peak_675
908	chrVII	712431	712432	712210	712542	HQ_TBP_U_peak_676
909	chrVII	726939	726940	726789	727098	HQ_TBP_U_peak_677
910	chrVII	731127	731128	730888	731356	HQ_TBP_U_peak_678
911	chrVII	736326	736327	736091	736542	HQ_TBP_U_peak_679
912	chrVII	739114	739115	738889	739349	HQ_TBP_U_peak_680
913	chrVII	753964	753965	753860	754065	HQ_TBP_U_peak_681
914	chrVII	761301	761302	761143	761431	HQ_TBP_U_peak_682
915	chrVII	762366	762367	762138	762461	HQ_TBP_U_peak_683
916	chrVII	765953	765954	765866	766042	HQ_TBP_U_peak_684
917	chrVII	774339	774340	774105	774571	HQ_TBP_U_peak_685
918	chrVII	779604	779605	779364	779872	HQ_TBP_U_peak_686
919	chrVII	785198	785199	785034	785582	HQ_TBP_U_peak_687a
920	chrVII	785409	785410	785034	785582	HQ_TBP_U_peak_687b
921	chrVII	787028	787029	786922	787159	HQ_TBP_U_peak_688
922	chrVII	787510	787511	787366	788588	HQ_TBP_U_peak_689a
923	chrVII	787752	787753	787366	788588	HQ_TBP_U_peak_689b
924	chrVII	788218	788219	787366	788588	HQ_TBP_U_peak_689c
925	chrVII	794407	794408	794161	794642	HQ_TBP_U_peak_690
926	chrVII	798466	798467	798356	798590	HQ_TBP_U_peak_691
927	chrVII	800377	800378	800242	800509	HQ_TBP_U_peak_692
928	chrVII	801872	801873	801495	802288	HQ_TBP_U_peak_693a
929	chrVII	802167	802168	801495	802288	HQ_TBP_U_peak_693b
930	chrVII	807751	807752	807553	807890	HQ_TBP_U_peak_694
931	chrVII	812158	812159	811994	812260	HQ_TBP_U_peak_695
932	chrVII	822537	822538	822444	822641	HQ_TBP_U_peak_696
933	chrVII	823470	823471	823228	823717	HQ_TBP_U_peak_697
934	chrVII	828805	828806	828562	829059	HQ_TBP_U_peak_698
935	chrVII	836726	836727	836620	836821	HQ_TBP_U_peak_699
936	chrVII	845634	845635	845380	845896	HQ_TBP_U_peak_700
937	chrVII	857498	857499	857241	857759	HQ_TBP_U_peak_701
938	chrVII	867557	867558	867433	867823	HQ_TBP_U_peak_702
939	chrVII	876387	876388	876160	876608	HQ_TBP_U_peak_703
940	chrVII	878821	878822	878598	879040	HQ_TBP_U_peak_704
941	chrVII	883003	883004	882816	884134	HQ_TBP_U_peak_705a
942	chrVII	883530	883531	882816	884134	HQ_TBP_U_peak_705b
943	chrVII	883920	883921	882816	884134	HQ_TBP_U_peak_705c
944	chrVII	894365	894366	894243	894742	HQ_TBP_U_peak_706a
945	chrVII	894645	894646	894243	894742	HQ_TBP_U_peak_706b
946	chrVII	902354	902355	902243	902469	HQ_TBP_U_peak_707
947	chrVII	904941	904942	904720	905423	HQ_TBP_U_peak_708a
948	chrVII	905323	905324	904720	905423	HQ_TBP_U_peak_708b
949	chrVII	905854	905855	905755	905980	HQ_TBP_U_peak_709
950	chrVII	913332	913333	913175	913470	HQ_TBP_U_peak_710
951	chrVII	914846	914847	914742	915286	HQ_TBP_U_peak_711a
952	chrVII	915120	915121	914742	915286	HQ_TBP_U_peak_711b
953	chrVII	920507	920508	920297	920763	HQ_TBP_U_peak_712
954	chrVII	922106	922107	922005	922207	HQ_TBP_U_peak_713
955	chrVII	931034	931035	930792	931294	HQ_TBP_U_peak_714
956	chrVII	939178	939179	939036	939994	HQ_TBP_U_peak_715a
957	chrVII	939710	939711	939036	939994	HQ_TBP_U_peak_715b
958	chrVII	953554	953555	953456	953648	HQ_TBP_U_peak_716
959	chrVII	959036	959037	958941	959143	HQ_TBP_U_peak_717
960	chrVII	962148	962149	962050	962355	HQ_TBP_U_peak_718
961	chrVII	974076	974077	973876	974242	HQ_TBP_U_peak_719
962	chrVII	976779	976780	976681	976862	HQ_TBP_U_peak_720
963	chrVII	999170	999171	999088	999306	HQ_TBP_U_peak_721
964	chrVII	1000712	1000713	1000585	1000858	HQ_TBP_U_peak_722
965	chrVII	1004210	1004211	1003971	1004448	HQ_TBP_U_peak_723
966	chrVII	1021893	1021894	1021778	1021996	HQ_TBP_U_peak_724
967	chrVII	1025959	1025960	1025869	1026240	HQ_TBP_U_peak_725a
968	chrVII	1026133	1026134	1025869	1026240	HQ_TBP_U_peak_725b
969	chrVII	1050078	1050079	1049905	1050225	HQ_TBP_U_peak_726
970	chrVII	1058793	1058794	1058613	1058954	HQ_TBP_U_peak_727
971	chrVII	1060104	1060105	1060022	1060310	HQ_TBP_U_peak_728
972	chrVII	1063174	1063175	1063049	1063269	HQ_TBP_U_peak_729
973	chrVII	1065112	1065113	1064985	1065243	HQ_TBP_U_peak_730
974	chrVII	1078546	1078547	1078306	1078662	HQ_TBP_U_peak_731
975	chrVII	1082764	1082765	1082626	1082877	HQ_TBP_U_peak_732
976	chrVII	1084772	1084773	1084637	1084884	HQ_TBP_U_peak_733
977	chrVII	1087335	1087336	1087217	1087713	HQ_TBP_U_peak_734a
978	chrVII	1087580	1087581	1087217	1087713	HQ_TBP_U_peak_734b
979	chrVIII	607	608	523	761	HQ_TBP_U_peak_735
980	chrVIII	3368	3369	3272	3443	HQ_TBP_U_peak_736
981	chrVIII	11029	11030	10936	11124	HQ_TBP_U_peak_737
982	chrVIII	34205	34206	34113	34288	HQ_TBP_U_peak_738
983	chrVIII	34858	34859	34553	36258	HQ_TBP_U_peak_739a
984	chrVIII	35486	35487	34553	36258	HQ_TBP_U_peak_739b
985	chrVIII	36071	36072	34553	36258	HQ_TBP_U_peak_739c
986	chrVIII	48409	48410	48305	48803	HQ_TBP_U_peak_740a
987	chrVIII	48649	48650	48305	48803	HQ_TBP_U_peak_740b
988	chrVIII	54821	54822	54737	54930	HQ_TBP_U_peak_741
989	chrVIII	55314	55315	55176	55423	HQ_TBP_U_peak_742
990	chrVIII	62742	62743	62506	62976	HQ_TBP_U_peak_743
991	chrVIII	67542	67543	67494	67845	HQ_TBP_U_peak_744a
992	chrVIII	67761	67762	67494	67845	HQ_TBP_U_peak_744b
993	chrVIII	74488	74489	74378	74594	HQ_TBP_U_peak_745
994	chrVIII	75358	75359	75150	75891	HQ_TBP_U_peak_746
995	chrVIII	85383	85384	85138	85639	HQ_TBP_U_peak_747
996	chrVIII	98066	98067	97932	98175	HQ_TBP_U_peak_748
997	chrVIII	102059	102060	101944	102291	HQ_TBP_U_peak_749
998	chrVIII	104242	104243	104046	104465	HQ_TBP_U_peak_750
999	chrVIII	104960	104961	104895	105362	HQ_TBP_U_peak_751a
1000	chrVIII	105202	105203	104895	105362	HQ_TBP_U_peak_751b
1001	chrVIII	116188	116189	115861	116440	HQ_TBP_U_peak_752
1002	chrVIII	121934	121935	121679	122050	HQ_TBP_U_peak_753
1003	chrVIII	123668	123669	123559	123759	HQ_TBP_U_peak_754
1004	chrVIII	125973	125974	125863	126097	HQ_TBP_U_peak_755
1005	chrVIII	126465	126466	126273	127369	HQ_TBP_U_peak_756a
1006	chrVIII	126949	126950	126273	127369	HQ_TBP_U_peak_756b
1007	chrVIII	127241	127242	126273	127369	HQ_TBP_U_peak_756c
1008	chrVIII	133118	133119	132890	133365	HQ_TBP_U_peak_757
1009	chrVIII	134311	134312	134080	134529	HQ_TBP_U_peak_758
1010	chrVIII	143621	143622	143568	143940	HQ_TBP_U_peak_759a
1011	chrVIII	143887	143888	143568	143940	HQ_TBP_U_peak_759b
1012	chrVIII	146323	146324	146089	146588	HQ_TBP_U_peak_760
1013	chrVIII	148750	148751	148585	148884	HQ_TBP_U_peak_761
1014	chrVIII	159326	159327	159174	159489	HQ_TBP_U_peak_762
1015	chrVIII	160708	160709	160585	160821	HQ_TBP_U_peak_763
1016	chrVIII	164774	164775	164639	164894	HQ_TBP_U_peak_764
1017	chrVIII	180220	180221	180057	180301	HQ_TBP_U_peak_765
1018	chrVIII	181868	181869	181766	181992	HQ_TBP_U_peak_766
1019	chrVIII	187721	187722	187602	187911	HQ_TBP_U_peak_767
1020	chrVIII	195249	195250	195165	195336	HQ_TBP_U_peak_768
1021	chrVIII	198372	198373	198287	198458	HQ_TBP_U_peak_769
1022	chrVIII	206378	206379	206268	206495	HQ_TBP_U_peak_770
1023	chrVIII	212842	212843	212398	216161	HQ_TBP_U_peak_771a
1024	chrVIII	214218	214219	212398	216161	HQ_TBP_U_peak_771b
1025	chrVIII	214842	214843	212398	216161	HQ_TBP_U_peak_771c
1026	chrVIII	215989	215990	212398	216161	HQ_TBP_U_peak_771d
1027	chrVIII	227191	227192	227090	227286	HQ_TBP_U_peak_772
1028	chrVIII	229107	229108	229072	229371	HQ_TBP_U_peak_773a
1029	chrVIII	229303	229304	229072	229371	HQ_TBP_U_peak_773b
1030	chrVIII	231874	231875	231784	232106	HQ_TBP_U_peak_774a
1031	chrVIII	232051	232052	231784	232106	HQ_TBP_U_peak_774b
1032	chrVIII	237950	237951	237711	238193	HQ_TBP_U_peak_775
1033	chrVIII	241595	241596	241496	241702	HQ_TBP_U_peak_776
1034	chrVIII	272415	272416	272324	272508	HQ_TBP_U_peak_777
1035	chrVIII	273616	273617	273517	273956	HQ_TBP_U_peak_778a
1036	chrVIII	273866	273867	273517	273956	HQ_TBP_U_peak_778b
1037	chrVIII	280549	280550	280473	280720	HQ_TBP_U_peak_779
1038	chrVIII	281252	281253	281158	281548	HQ_TBP_U_peak_780a
1039	chrVIII	281438	281439	281158	281548	HQ_TBP_U_peak_780b
1040	chrVIII	283356	283357	283230	283479	HQ_TBP_U_peak_781
1041	chrVIII	291214	291215	291147	292881	HQ_TBP_U_peak_782a
1042	chrVIII	291498	291499	291147	292881	HQ_TBP_U_peak_782b
1043	chrVIII	291898	291899	291147	292881	HQ_TBP_U_peak_782c
1044	chrVIII	292695	292696	291147	292881	HQ_TBP_U_peak_782d
1045	chrVIII	293979	293980	293845	294144	HQ_TBP_U_peak_783
1046	chrVIII	316027	316028	315972	316449	HQ_TBP_U_peak_784a
1047	chrVIII	316243	316244	315972	316449	HQ_TBP_U_peak_784b
1048	chrVIII	316346	316347	315972	316449	HQ_TBP_U_peak_784c
1049	chrVIII	319959	319960	319866	320247	HQ_TBP_U_peak_785a
1050	chrVIII	320163	320164	319866	320247	HQ_TBP_U_peak_785b
1051	chrVIII	333086	333087	332890	333103	HQ_TBP_U_peak_786
1052	chrVIII	341522	341523	341412	341668	HQ_TBP_U_peak_787
1053	chrVIII	358574	358575	358320	358815	HQ_TBP_U_peak_788
1054	chrVIII	362008	362009	361892	362141	HQ_TBP_U_peak_789
1055	chrVIII	374424	374425	374304	374534	HQ_TBP_U_peak_790
1056	chrVIII	381497	381498	381222	382234	HQ_TBP_U_peak_791a
1057	chrVIII	382067	382068	381222	382234	HQ_TBP_U_peak_791b
1058	chrVIII	382791	382792	382599	383037	HQ_TBP_U_peak_792
1059	chrVIII	385207	385208	385097	385310	HQ_TBP_U_peak_793
1060	chrVIII	389005	389006	388749	389242	HQ_TBP_U_peak_794
1061	chrVIII	411059	411060	410869	411502	HQ_TBP_U_peak_795
1062	chrVIII	422438	422439	422332	423257	HQ_TBP_U_peak_796a
1063	chrVIII	422873	422874	422332	423257	HQ_TBP_U_peak_796b
1064	chrVIII	423689	423690	423566	423810	HQ_TBP_U_peak_797
1065	chrVIII	437213	437214	437035	437325	HQ_TBP_U_peak_798
1066	chrVIII	443761	443762	443634	443895	HQ_TBP_U_peak_799
1067	chrVIII	450678	450679	450533	450804	HQ_TBP_U_peak_800
1068	chrVIII	451229	451230	451026	453008	HQ_TBP_U_peak_801a
1069	chrVIII	451811	451812	451026	453008	HQ_TBP_U_peak_801b
1070	chrVIII	451984	451985	451026	453008	HQ_TBP_U_peak_801c
1071	chrVIII	452346	452347	451026	453008	HQ_TBP_U_peak_801d
1072	chrVIII	452850	452851	451026	453008	HQ_TBP_U_peak_801e
1073	chrVIII	461678	461679	461591	461771	HQ_TBP_U_peak_802
1074	chrVIII	466976	466977	466730	467223	HQ_TBP_U_peak_803
1075	chrVIII	475778	475779	475542	476024	HQ_TBP_U_peak_804
1076	chrVIII	484758	484759	484644	484877	HQ_TBP_U_peak_805
1077	chrVIII	488267	488268	488114	488689	HQ_TBP_U_peak_806a
1078	chrVIII	488602	488603	488114	488689	HQ_TBP_U_peak_806b
1079	chrVIII	491890	491891	491786	492015	HQ_TBP_U_peak_807
1080	chrVIII	499001	499002	498801	499153	HQ_TBP_U_peak_808
1081	chrVIII	504744	504745	504533	505175	HQ_TBP_U_peak_809a
1082	chrVIII	504916	504917	504533	505175	HQ_TBP_U_peak_809b
1083	chrVIII	505605	505606	505348	506112	HQ_TBP_U_peak_810a
1084	chrVIII	506078	506079	505348	506112	HQ_TBP_U_peak_810b
1085	chrVIII	508925	508926	508829	509046	HQ_TBP_U_peak_811
1086	chrVIII	517492	517493	517363	517637	HQ_TBP_U_peak_812
1087	chrVIII	547526	547527	547448	547679	HQ_TBP_U_peak_813
1088	chrVIII	548832	548833	548259	549206	HQ_TBP_U_peak_814
1089	chrVIII	554147	554148	553972	554342	HQ_TBP_U_peak_815
1090	chrVIII	556908	556909	556698	557109	HQ_TBP_U_peak_816
1091	chrVIII	561995	561996	561913	562638	HQ_TBP_U_peak_817a
1092	chrVIII	562510	562511	561913	562638	HQ_TBP_U_peak_817b
1093	chrX	3779	3780	3713	4132	HQ_TBP_U_peak_818a
1094	chrX	4016	4017	3713	4132	HQ_TBP_U_peak_818b
1095	chrX	36814	36815	36694	36932	HQ_TBP_U_peak_819
1096	chrX	59180	59181	58895	59433	HQ_TBP_U_peak_820
1097	chrX	68814	68815	68714	68917	HQ_TBP_U_peak_821
1098	chrX	69283	69284	69173	69386	HQ_TBP_U_peak_822
1099	chrX	73741	73742	73538	74432	HQ_TBP_U_peak_823a
1100	chrX	74229	74230	73538	74432	HQ_TBP_U_peak_823b
1101	chrX	75337	75338	75147	75521	HQ_TBP_U_peak_824
1102	chrX	75876	75877	75698	76093	HQ_TBP_U_peak_825
1103	chrX	90653	90654	90448	90952	HQ_TBP_U_peak_826
1104	chrX	94978	94979	94892	95096	HQ_TBP_U_peak_827
1105	chrX	104507	104508	104409	104591	HQ_TBP_U_peak_828
1106	chrX	104919	104920	104804	105037	HQ_TBP_U_peak_829
1107	chrX	106352	106353	106268	106439	HQ_TBP_U_peak_830
1108	chrX	116025	116026	115775	116281	HQ_TBP_U_peak_831
1109	chrX	120356	120357	120245	120490	HQ_TBP_U_peak_832
1110	chrX	121371	121372	121213	121899	HQ_TBP_U_peak_833a
1111	chrX	121824	121825	121213	121899	HQ_TBP_U_peak_833b
1112	chrX	123039	123040	122808	123216	HQ_TBP_U_peak_834
1113	chrX	126446	126447	126317	126571	HQ_TBP_U_peak_835
1114	chrX	136841	136842	136623	136985	HQ_TBP_U_peak_836
1115	chrX	139613	139614	139434	140450	HQ_TBP_U_peak_837a
1116	chrX	140138	140139	139434	140450	HQ_TBP_U_peak_837b
1117	chrX	150523	150524	150434	150963	HQ_TBP_U_peak_838a
1118	chrX	150843	150844	150434	150963	HQ_TBP_U_peak_838b
1119	chrX	154766	154767	154565	155095	HQ_TBP_U_peak_839
1120	chrX	157323	157324	157085	157552	HQ_TBP_U_peak_840
1121	chrX	159918	159919	159613	160074	HQ_TBP_U_peak_841
1122	chrX	160461	160462	160334	160618	HQ_TBP_U_peak_842
1123	chrX	173087	173088	172784	173246	HQ_TBP_U_peak_843
1124	chrX	180351	180352	180240	180626	HQ_TBP_U_peak_844a
1125	chrX	180516	180517	180240	180626	HQ_TBP_U_peak_844b
1126	chrX	181806	181807	181693	181914	HQ_TBP_U_peak_845
1127	chrX	187814	187815	187707	187907	HQ_TBP_U_peak_846
1128	chrX	189462	189463	189357	189802	HQ_TBP_U_peak_847a
1129	chrX	189685	189686	189357	189802	HQ_TBP_U_peak_847b
1130	chrX	191462	191463	191422	191735	HQ_TBP_U_peak_848a
1131	chrX	191672	191673	191422	191735	HQ_TBP_U_peak_848b
1132	chrX	197392	197393	197148	197643	HQ_TBP_U_peak_849
1133	chrX	204228	204229	204034	204978	HQ_TBP_U_peak_850a
1134	chrX	204719	204720	204034	204978	HQ_TBP_U_peak_850b
1135	chrX	217349	217350	217241	217447	HQ_TBP_U_peak_851
1136	chrX	227088	227089	227019	227346	HQ_TBP_U_peak_852a
1137	chrX	227268	227269	227019	227346	HQ_TBP_U_peak_852b
1138	chrX	228542	228543	227866	228740	HQ_TBP_U_peak_853
1139	chrX	233921	233922	233667	234147	HQ_TBP_U_peak_854
1140	chrX	268375	268376	268240	268486	HQ_TBP_U_peak_855
1141	chrX	280687	280688	280591	281092	HQ_TBP_U_peak_856a
1142	chrX	280972	280973	280591	281092	HQ_TBP_U_peak_856b
1143	chrX	289450	289451	289360	289562	HQ_TBP_U_peak_857
1144	chrX	290983	290984	290840	291142	HQ_TBP_U_peak_858
1145	chrX	294140	294141	293995	294438	HQ_TBP_U_peak_859
1146	chrX	295182	295183	295057	295317	HQ_TBP_U_peak_860
1147	chrX	316546	316547	316381	316804	HQ_TBP_U_peak_861
1148	chrX	333182	333183	333083	333434	HQ_TBP_U_peak_862a
1149	chrX	333326	333327	333083	333434	HQ_TBP_U_peak_862b
1150	chrX	338033	338034	337897	338176	HQ_TBP_U_peak_863
1151	chrX	349038	349039	348739	349561	HQ_TBP_U_peak_864a
1152	chrX	349402	349403	348739	349561	HQ_TBP_U_peak_864b
1153	chrX	354235	354236	354007	354465	HQ_TBP_U_peak_865
1154	chrX	355363	355364	355123	355611	HQ_TBP_U_peak_866
1155	chrX	361150	361151	361048	361252	HQ_TBP_U_peak_867
1156	chrX	374583	374584	374340	374820	HQ_TBP_U_peak_868
1157	chrX	378349	378350	378119	378584	HQ_TBP_U_peak_869
1158	chrX	381222	381223	381032	381387	HQ_TBP_U_peak_870
1159	chrX	391128	391129	390873	391416	HQ_TBP_U_peak_871
1160	chrX	396804	396805	396559	397048	HQ_TBP_U_peak_872
1161	chrX	414962	414963	414749	415188	HQ_TBP_U_peak_873
1162	chrX	416044	416045	415814	416280	HQ_TBP_U_peak_874
1163	chrX	422923	422924	422697	423145	HQ_TBP_U_peak_875
1164	chrX	424530	424531	424289	424771	HQ_TBP_U_peak_876
1165	chrX	432211	432212	432121	432316	HQ_TBP_U_peak_877
1166	chrX	434702	434703	434588	435224	HQ_TBP_U_peak_878a
1167	chrX	435109	435110	434588	435224	HQ_TBP_U_peak_878b
1168	chrX	438837	438838	438751	438937	HQ_TBP_U_peak_879
1169	chrX	442569	442570	442466	442669	HQ_TBP_U_peak_880
1170	chrX	445717	445718	445635	445921	HQ_TBP_U_peak_881a
1171	chrX	445851	445852	445635	445921	HQ_TBP_U_peak_881b
1172	chrX	450892	450893	450704	451054	HQ_TBP_U_peak_882
1173	chrX	454079	454080	453678	455014	HQ_TBP_U_peak_883a
1174	chrX	454202	454203	453678	455014	HQ_TBP_U_peak_883b
1175	chrX	454788	454789	453678	455014	HQ_TBP_U_peak_883c
1176	chrX	461588	461589	461475	461762	HQ_TBP_U_peak_884
1177	chrX	466268	466269	466067	466690	HQ_TBP_U_peak_885a
1178	chrX	466497	466498	466067	466690	HQ_TBP_U_peak_885b
1179	chrX	472694	472695	472542	474075	HQ_TBP_U_peak_886a
1180	chrX	472918	472919	472542	474075	HQ_TBP_U_peak_886b
1181	chrX	473232	473233	472542	474075	HQ_TBP_U_peak_886c
1182	chrX	478286	478287	478139	479258	HQ_TBP_U_peak_887a
1183	chrX	478591	478592	478139	479258	HQ_TBP_U_peak_887b
1184	chrX	478814	478815	478139	479258	HQ_TBP_U_peak_887c
1185	chrX	482253	482254	482186	482641	HQ_TBP_U_peak_888a
1186	chrX	482555	482556	482186	482641	HQ_TBP_U_peak_888b
1187	chrX	483215	483216	483080	483921	HQ_TBP_U_peak_889a
1188	chrX	483497	483498	483080	483921	HQ_TBP_U_peak_889b
1189	chrX	483800	483801	483080	483921	HQ_TBP_U_peak_889c
1190	chrX	517888	517889	517638	518137	HQ_TBP_U_peak_890
1191	chrX	521789	521790	521665	521906	HQ_TBP_U_peak_891
1192	chrX	524104	524105	523872	524377	HQ_TBP_U_peak_892
1193	chrX	531817	531818	531557	532087	HQ_TBP_U_peak_893
1194	chrX	538542	538543	538334	538744	HQ_TBP_U_peak_894
1195	chrX	541502	541503	541299	541702	HQ_TBP_U_peak_895
1196	chrX	543051	543052	542820	543281	HQ_TBP_U_peak_896
1197	chrX	555183	555184	555100	555293	HQ_TBP_U_peak_897
1198	chrX	555871	555872	555781	555989	HQ_TBP_U_peak_898
1199	chrX	559210	559211	559087	559422	HQ_TBP_U_peak_899
1200	chrX	572992	572993	572810	573371	HQ_TBP_U_peak_900a
1201	chrX	573242	573243	572810	573371	HQ_TBP_U_peak_900b
1202	chrX	578243	578244	578112	578340	HQ_TBP_U_peak_901
1203	chrX	586030	586031	585932	586136	HQ_TBP_U_peak_902
1204	chrX	587443	587444	587404	587621	HQ_TBP_U_peak_903
1205	chrX	598381	598382	598303	598754	HQ_TBP_U_peak_904a
1206	chrX	598633	598634	598303	598754	HQ_TBP_U_peak_904b
1207	chrX	608227	608228	608105	608499	HQ_TBP_U_peak_905
1208	chrX	608769	608770	608674	608953	HQ_TBP_U_peak_906
1209	chrX	612097	612098	611986	612364	HQ_TBP_U_peak_907
1210	chrX	617904	617905	617659	618176	HQ_TBP_U_peak_908
1211	chrX	620543	620544	620411	620672	HQ_TBP_U_peak_909
1212	chrX	623086	623087	622906	623703	HQ_TBP_U_peak_910a
1213	chrX	623529	623530	622906	623703	HQ_TBP_U_peak_910b
1214	chrX	628779	628780	628675	628890	HQ_TBP_U_peak_911
1215	chrX	640431	640432	640310	640724	HQ_TBP_U_peak_912a
1216	chrX	640608	640609	640310	640724	HQ_TBP_U_peak_912b
1217	chrX	647364	647365	647213	647530	HQ_TBP_U_peak_913
1218	chrX	651282	651283	651138	651420	HQ_TBP_U_peak_914
1219	chrX	651851	651852	651625	652593	HQ_TBP_U_peak_915a
1220	chrX	652375	652376	651625	652593	HQ_TBP_U_peak_915b
1221	chrX	662861	662862	662771	662950	HQ_TBP_U_peak_916
1222	chrX	663716	663717	663422	664294	HQ_TBP_U_peak_917a
1223	chrX	664077	664078	663422	664294	HQ_TBP_U_peak_917b
1224	chrX	690637	690638	690540	690749	HQ_TBP_U_peak_918
1225	chrX	700673	700674	700608	700943	HQ_TBP_U_peak_919a
1226	chrX	700872	700873	700608	700943	HQ_TBP_U_peak_919b
1227	chrX	702158	702159	702038	702658	HQ_TBP_U_peak_920a
1228	chrX	702278	702279	702038	702658	HQ_TBP_U_peak_920b
1229	chrX	703109	703110	702889	703516	HQ_TBP_U_peak_921a
1230	chrX	703414	703415	702889	703516	HQ_TBP_U_peak_921b
1231	chrX	704116	704117	703986	704284	HQ_TBP_U_peak_922
1232	chrXI	25104	25105	24684	26148	HQ_TBP_U_peak_923a
1233	chrXI	25624	25625	24684	26148	HQ_TBP_U_peak_923b
1234	chrXI	25938	25939	24684	26148	HQ_TBP_U_peak_923c
1235	chrXI	34349	34350	34109	34486	HQ_TBP_U_peak_924
1236	chrXI	38209	38210	38101	39252	HQ_TBP_U_peak_925a
1237	chrXI	38618	38619	38101	39252	HQ_TBP_U_peak_925b
1238	chrXI	39081	39082	38101	39252	HQ_TBP_U_peak_925c
1239	chrXI	46384	46385	46293	47063	HQ_TBP_U_peak_926a
1240	chrXI	46814	46815	46293	47063	HQ_TBP_U_peak_926b
1241	chrXI	66487	66488	66356	66604	HQ_TBP_U_peak_927
1242	chrXI	74609	74610	74358	74864	HQ_TBP_U_peak_928
1243	chrXI	75616	75617	75578	75783	HQ_TBP_U_peak_929
1244	chrXI	84188	84189	83936	84454	HQ_TBP_U_peak_930
1245	chrXI	94106	94107	93999	94207	HQ_TBP_U_peak_931
1246	chrXI	96323	96324	96216	96653	HQ_TBP_U_peak_932a
1247	chrXI	96547	96548	96216	96653	HQ_TBP_U_peak_932b
1248	chrXI	99566	99567	99398	99712	HQ_TBP_U_peak_933
1249	chrXI	100103	100104	99942	100475	HQ_TBP_U_peak_934a
1250	chrXI	100294	100295	99942	100475	HQ_TBP_U_peak_934b
1251	chrXI	107102	107103	106975	107245	HQ_TBP_U_peak_935
1252	chrXI	109229	109230	109008	109734	HQ_TBP_U_peak_936
1253	chrXI	125731	125732	125641	125834	HQ_TBP_U_peak_937
1254	chrXI	141094	141095	140846	141360	HQ_TBP_U_peak_938
1255	chrXI	158575	158576	158428	158735	HQ_TBP_U_peak_939
1256	chrXI	162564	162565	162338	162800	HQ_TBP_U_peak_940
1257	chrXI	164486	164487	164275	165072	HQ_TBP_U_peak_941a
1258	chrXI	164898	164899	164275	165072	HQ_TBP_U_peak_941b
1259	chrXI	174129	174130	174002	174269	HQ_TBP_U_peak_942
1260	chrXI	176699	176700	176521	176795	HQ_TBP_U_peak_943
1261	chrXI	178401	178402	178280	178527	HQ_TBP_U_peak_944
1262	chrXI	185829	185830	185723	185944	HQ_TBP_U_peak_945
1263	chrXI	202989	202990	202652	203253	HQ_TBP_U_peak_946
1264	chrXI	208109	208110	207999	208241	HQ_TBP_U_peak_947
1265	chrXI	213048	213049	212948	213146	HQ_TBP_U_peak_948
1266	chrXI	219880	219881	219623	220281	HQ_TBP_U_peak_949
1267	chrXI	245583	245584	245485	245675	HQ_TBP_U_peak_950
1268	chrXI	248610	248611	248496	248724	HQ_TBP_U_peak_951
1269	chrXI	258372	258373	258255	258466	HQ_TBP_U_peak_952
1270	chrXI	258787	258788	258639	259899	HQ_TBP_U_peak_953a
1271	chrXI	259179	259180	258639	259899	HQ_TBP_U_peak_953b
1272	chrXI	259788	259789	258639	259899	HQ_TBP_U_peak_953c
1273	chrXI	261068	261069	260975	261218	HQ_TBP_U_peak_954
1274	chrXI	277964	277965	277880	278051	HQ_TBP_U_peak_955
1275	chrXI	282396	282397	282272	283108	HQ_TBP_U_peak_956a
1276	chrXI	282834	282835	282272	283108	HQ_TBP_U_peak_956b
1277	chrXI	283946	283947	283832	284411	HQ_TBP_U_peak_957
1278	chrXI	284895	284896	284792	284992	HQ_TBP_U_peak_958
1279	chrXI	302911	302912	302662	303160	HQ_TBP_U_peak_959
1280	chrXI	308230	308231	307987	308478	HQ_TBP_U_peak_960
1281	chrXI	313475	313476	313247	313717	HQ_TBP_U_peak_961
1282	chrXI	326199	326200	326139	327741	HQ_TBP_U_peak_962a
1283	chrXI	326798	326799	326139	327741	HQ_TBP_U_peak_962b
1284	chrXI	327562	327563	326139	327741	HQ_TBP_U_peak_962c
1285	chrXI	328133	328134	328022	328266	HQ_TBP_U_peak_963
1286	chrXI	334576	334577	334317	335467	HQ_TBP_U_peak_964a
1287	chrXI	334989	334990	334317	335467	HQ_TBP_U_peak_964b
1288	chrXI	335315	335316	334317	335467	HQ_TBP_U_peak_964c
1289	chrXI	338902	338903	338719	339073	HQ_TBP_U_peak_965
1290	chrXI	341149	341150	341046	341287	HQ_TBP_U_peak_966
1291	chrXI	362424	362425	362340	362523	HQ_TBP_U_peak_967
1292	chrXI	364605	364606	364452	364830	HQ_TBP_U_peak_968
1293	chrXI	369758	369759	369640	369884	HQ_TBP_U_peak_969
1294	chrXI	379668	379669	379421	379910	HQ_TBP_U_peak_970
1295	chrXI	384836	384837	384705	384975	HQ_TBP_U_peak_971
1296	chrXI	393417	393418	393292	393526	HQ_TBP_U_peak_972
1297	chrXI	402144	402145	402061	402446	HQ_TBP_U_peak_973
1298	chrXI	408095	408096	407982	408199	HQ_TBP_U_peak_974
1299	chrXI	416932	416933	416843	417020	HQ_TBP_U_peak_975
1300	chrXI	418059	418060	417979	418152	HQ_TBP_U_peak_976
1301	chrXI	426162	426163	425923	426315	HQ_TBP_U_peak_977
1302	chrXI	431347	431348	431060	432297	HQ_TBP_U_peak_978a
1303	chrXI	431856	431857	431060	432297	HQ_TBP_U_peak_978b
1304	chrXI	432262	432263	431060	432297	HQ_TBP_U_peak_978c
1305	chrXI	432576	432577	432477	432681	HQ_TBP_U_peak_979
1306	chrXI	435031	435032	434900	435317	HQ_TBP_U_peak_980
1307	chrXI	437529	437530	437422	437742	HQ_TBP_U_peak_981
1308	chrXI	442778	442779	442718	443072	HQ_TBP_U_peak_982a
1309	chrXI	443008	443009	442718	443072	HQ_TBP_U_peak_982b
1310	chrXI	451257	451258	451140	451501	HQ_TBP_U_peak_983
1311	chrXI	452169	452170	451943	452297	HQ_TBP_U_peak_984
1312	chrXI	458553	458554	458293	458810	HQ_TBP_U_peak_985
1313	chrXI	463856	463857	463607	464017	HQ_TBP_U_peak_986
1314	chrXI	466248	466249	466156	466401	HQ_TBP_U_peak_987
1315	chrXI	475999	476000	475909	476088	HQ_TBP_U_peak_988
1316	chrXI	490954	490955	490715	491214	HQ_TBP_U_peak_989
1317	chrXI	513408	513409	513162	513627	HQ_TBP_U_peak_990
1318	chrXI	517966	517967	517751	518167	HQ_TBP_U_peak_991
1319	chrXI	519272	519273	518953	519414	HQ_TBP_U_peak_992
1320	chrXI	526691	526692	526565	526819	HQ_TBP_U_peak_993
1321	chrXI	533671	533672	533494	534172	HQ_TBP_U_peak_994a
1322	chrXI	533821	533822	533494	534172	HQ_TBP_U_peak_994b
1323	chrXI	534073	534074	533494	534172	HQ_TBP_U_peak_994c
1324	chrXI	551623	551624	551473	551815	HQ_TBP_U_peak_995
1325	chrXI	554893	554894	554548	555079	HQ_TBP_U_peak_996
1326	chrXI	559012	559013	558859	559665	HQ_TBP_U_peak_997a
1327	chrXI	559417	559418	558859	559665	HQ_TBP_U_peak_997b
1328	chrXI	570979	570980	570942	571320	HQ_TBP_U_peak_998a
1329	chrXI	571216	571217	570942	571320	HQ_TBP_U_peak_998b
1330	chrXI	578958	578959	578717	579234	HQ_TBP_U_peak_999
1331	chrXI	589596	589597	589500	589684	HQ_TBP_U_peak_1000
1332	chrXI	590238	590239	590096	590358	HQ_TBP_U_peak_1001
1333	chrXI	592561	592562	592471	592846	HQ_TBP_U_peak_1002a
1334	chrXI	592815	592816	592471	592846	HQ_TBP_U_peak_1002b
1335	chrXI	618786	618787	618564	618996	HQ_TBP_U_peak_1003
1336	chrXI	666691	666692	666529	666809	HQ_TBP_U_peak_1004
1337	chrXII	77	78	24	386	HQ_TBP_U_peak_1005a
1338	chrXII	283	284	24	386	HQ_TBP_U_peak_1005b
1339	chrXII	3606	3607	3491	3716	HQ_TBP_U_peak_1006
1340	chrXII	5212	5213	5030	5326	HQ_TBP_U_peak_1007
1341	chrXII	5703	5704	5579	6244	HQ_TBP_U_peak_1008a
1342	chrXII	6035	6036	5579	6244	HQ_TBP_U_peak_1008b
1343	chrXII	10752	10753	10604	10877	HQ_TBP_U_peak_1009
1344	chrXII	11268	11269	11052	11444	HQ_TBP_U_peak_1010
1345	chrXII	40451	40452	40313	40593	HQ_TBP_U_peak_1011
1346	chrXII	48270	48271	48212	48823	HQ_TBP_U_peak_1012a
1347	chrXII	48662	48663	48212	48823	HQ_TBP_U_peak_1012b
1348	chrXII	65355	65356	65243	65450	HQ_TBP_U_peak_1013
1349	chrXII	73223	73224	73186	73381	HQ_TBP_U_peak_1014
1350	chrXII	84615	84616	84488	84743	HQ_TBP_U_peak_1015
1351	chrXII	87153	87154	86979	87285	HQ_TBP_U_peak_1016
1352	chrXII	92534	92535	92293	92789	HQ_TBP_U_peak_1017
1353	chrXII	97600	97601	97428	97988	HQ_TBP_U_peak_1018
1354	chrXII	100593	100594	100493	100702	HQ_TBP_U_peak_1019
1355	chrXII	109020	109021	108906	109122	HQ_TBP_U_peak_1020
1356	chrXII	111623	111624	111529	111711	HQ_TBP_U_peak_1021
1357	chrXII	127518	127519	127435	127613	HQ_TBP_U_peak_1022
1358	chrXII	130824	130825	130728	130917	HQ_TBP_U_peak_1023
1359	chrXII	131490	131491	131362	131796	HQ_TBP_U_peak_1024a
1360	chrXII	131680	131681	131362	131796	HQ_TBP_U_peak_1024b
1361	chrXII	147809	147810	147719	147898	HQ_TBP_U_peak_1025
1362	chrXII	157790	157791	157674	158046	HQ_TBP_U_peak_1026
1363	chrXII	166247	166248	166153	166385	HQ_TBP_U_peak_1027
1364	chrXII	168035	168036	167781	168287	HQ_TBP_U_peak_1028
1365	chrXII	184988	184989	184880	185089	HQ_TBP_U_peak_1029
1366	chrXII	198142	198143	197989	198254	HQ_TBP_U_peak_1030
1367	chrXII	198716	198717	198544	199463	HQ_TBP_U_peak_1031
1368	chrXII	202097	202098	201967	202816	HQ_TBP_U_peak_1032a
1369	chrXII	202632	202633	201967	202816	HQ_TBP_U_peak_1032b
1370	chrXII	214963	214964	214708	215227	HQ_TBP_U_peak_1033
1371	chrXII	220027	220028	219892	220564	HQ_TBP_U_peak_1034a
1372	chrXII	220263	220264	219892	220564	HQ_TBP_U_peak_1034b
1373	chrXII	232063	232064	231965	234328	HQ_TBP_U_peak_1035a
1374	chrXII	232568	232569	231965	234328	HQ_TBP_U_peak_1035b
1375	chrXII	232995	232996	231965	234328	HQ_TBP_U_peak_1035c
1376	chrXII	233328	233329	231965	234328	HQ_TBP_U_peak_1035d
1377	chrXII	234165	234166	231965	234328	HQ_TBP_U_peak_1035e
1378	chrXII	241736	241737	241676	242413	HQ_TBP_U_peak_1036a
1379	chrXII	242174	242175	241676	242413	HQ_TBP_U_peak_1036b
1380	chrXII	242784	242785	242619	243309	HQ_TBP_U_peak_1037a
1381	chrXII	243045	243046	242619	243309	HQ_TBP_U_peak_1037b
1382	chrXII	245580	245581	245453	245685	HQ_TBP_U_peak_1038
1383	chrXII	247087	247088	246916	247249	HQ_TBP_U_peak_1039
1384	chrXII	253728	253729	253561	253893	HQ_TBP_U_peak_1040
1385	chrXII	259484	259485	259323	259623	HQ_TBP_U_peak_1041
1386	chrXII	259946	259947	259834	260110	HQ_TBP_U_peak_1042
1387	chrXII	260934	260935	260807	261063	HQ_TBP_U_peak_1043
1388	chrXII	263158	263159	262982	263416	HQ_TBP_U_peak_1044
1389	chrXII	263728	263729	263620	263911	HQ_TBP_U_peak_1045
1390	chrXII	265260	265261	265123	265406	HQ_TBP_U_peak_1046
1391	chrXII	281747	281748	281600	282081	HQ_TBP_U_peak_1047a
1392	chrXII	281916	281917	281600	282081	HQ_TBP_U_peak_1047b
1393	chrXII	282522	282523	282433	283614	HQ_TBP_U_peak_1048a
1394	chrXII	282863	282864	282433	283614	HQ_TBP_U_peak_1048b
1395	chrXII	283273	283274	282433	283614	HQ_TBP_U_peak_1048c
1396	chrXII	286748	286749	286530	286904	HQ_TBP_U_peak_1049
1397	chrXII	296241	296242	296125	296345	HQ_TBP_U_peak_1050
1398	chrXII	329326	329327	329191	329444	HQ_TBP_U_peak_1051
1399	chrXII	332370	332371	332161	332463	HQ_TBP_U_peak_1052
1400	chrXII	341072	341073	340940	341287	HQ_TBP_U_peak_1053
1401	chrXII	341711	341712	341546	341812	HQ_TBP_U_peak_1054
1402	chrXII	348646	348647	348156	348836	HQ_TBP_U_peak_1055
1403	chrXII	366231	366232	366009	366472	HQ_TBP_U_peak_1056
1404	chrXII	368707	368708	368579	368849	HQ_TBP_U_peak_1057
1405	chrXII	370192	370193	369993	370341	HQ_TBP_U_peak_1058
1406	chrXII	374341	374342	374087	374570	HQ_TBP_U_peak_1059
1407	chrXII	388538	388539	388259	388928	HQ_TBP_U_peak_1060a
1408	chrXII	388823	388824	388259	388928	HQ_TBP_U_peak_1060b
1409	chrXII	399621	399622	399520	399733	HQ_TBP_U_peak_1061
1410	chrXII	404226	404227	404031	404415	HQ_TBP_U_peak_1062
1411	chrXII	407054	407055	406953	407145	HQ_TBP_U_peak_1063
1412	chrXII	408283	408284	408175	408383	HQ_TBP_U_peak_1064
1413	chrXII	427119	427120	426866	427368	HQ_TBP_U_peak_1065
1414	chrXII	440362	440363	440168	440660	HQ_TBP_U_peak_1066
1415	chrXII	448727	448728	448593	448859	HQ_TBP_U_peak_1067
1416	chrXII	451913	451914	451610	457574	HQ_TBP_U_peak_1068a
1417	chrXII	452738	452739	451610	457574	HQ_TBP_U_peak_1068b
1418	chrXII	453240	453241	451610	457574	HQ_TBP_U_peak_1068c
1419	chrXII	453629	453630	451610	457574	HQ_TBP_U_peak_1068d
1420	chrXII	453816	453817	451610	457574	HQ_TBP_U_peak_1068e
1421	chrXII	454371	454372	451610	457574	HQ_TBP_U_peak_1068f
1422	chrXII	454628	454629	451610	457574	HQ_TBP_U_peak_1068g
1423	chrXII	455025	455026	451610	457574	HQ_TBP_U_peak_1068h
1424	chrXII	455413	455414	451610	457574	HQ_TBP_U_peak_1068i
1425	chrXII	455826	455827	451610	457574	HQ_TBP_U_peak_1068j
1426	chrXII	456300	456301	451610	457574	HQ_TBP_U_peak_1068k
1427	chrXII	456469	456470	451610	457574	HQ_TBP_U_peak_1068l
1428	chrXII	456709	456710	451610	457574	HQ_TBP_U_peak_1068m
1429	chrXII	457181	457182	451610	457574	HQ_TBP_U_peak_1068n
1430	chrXII	458462	458463	457915	458783	HQ_TBP_U_peak_1069
1431	chrXII	459675	459676	459497	459861	HQ_TBP_U_peak_1070
1432	chrXII	461071	461072	460939	461117	HQ_TBP_U_peak_1071
1433	chrXII	461717	461718	461607	468897	HQ_TBP_U_peak_1072a
1434	chrXII	461889	461890	461607	468897	HQ_TBP_U_peak_1072b
1435	chrXII	462383	462384	461607	468897	HQ_TBP_U_peak_1072c
1436	chrXII	462694	462695	461607	468897	HQ_TBP_U_peak_1072d
1437	chrXII	462956	462957	461607	468897	HQ_TBP_U_peak_1072e
1438	chrXII	463505	463506	461607	468897	HQ_TBP_U_peak_1072f
1439	chrXII	463745	463746	461607	468897	HQ_TBP_U_peak_1072g
1440	chrXII	464159	464160	461607	468897	HQ_TBP_U_peak_1072h
1441	chrXII	464546	464547	461607	468897	HQ_TBP_U_peak_1072i
1442	chrXII	464959	464960	461607	468897	HQ_TBP_U_peak_1072j
1443	chrXII	465433	465434	461607	468897	HQ_TBP_U_peak_1072k
1444	chrXII	465598	465599	461607	468897	HQ_TBP_U_peak_1072l
1445	chrXII	465844	465845	461607	468897	HQ_TBP_U_peak_1072m
1446	chrXII	466316	466317	461607	468897	HQ_TBP_U_peak_1072n
1447	chrXII	467599	467600	461607	468897	HQ_TBP_U_peak_1072o
1448	chrXII	468037	468038	461607	468897	HQ_TBP_U_peak_1072p
1449	chrXII	468331	468332	461607	468897	HQ_TBP_U_peak_1072q
1450	chrXII	468760	468761	461607	468897	HQ_TBP_U_peak_1072r
1451	chrXII	472453	472454	472282	472631	HQ_TBP_U_peak_1073
1452	chrXII	482054	482055	481909	482263	HQ_TBP_U_peak_1074
1453	chrXII	485685	485686	485483	485881	HQ_TBP_U_peak_1075
1454	chrXII	489337	489338	489127	489543	HQ_TBP_U_peak_1076
1455	chrXII	490175	490176	489785	490431	HQ_TBP_U_peak_1077
1456	chrXII	498871	498872	498642	499651	HQ_TBP_U_peak_1078a
1457	chrXII	499270	499271	498642	499651	HQ_TBP_U_peak_1078b
1458	chrXII	499554	499555	498642	499651	HQ_TBP_U_peak_1078c
1459	chrXII	500354	500355	500310	500681	HQ_TBP_U_peak_1079a
1460	chrXII	500596	500597	500310	500681	HQ_TBP_U_peak_1079b
1461	chrXII	501110	501111	501013	501361	HQ_TBP_U_peak_1080a
1462	chrXII	501258	501259	501013	501361	HQ_TBP_U_peak_1080b
1463	chrXII	505806	505807	505693	506210	HQ_TBP_U_peak_1081a
1464	chrXII	506108	506109	505693	506210	HQ_TBP_U_peak_1081b
1465	chrXII	514813	514814	514653	515292	HQ_TBP_U_peak_1082a
1466	chrXII	515151	515152	514653	515292	HQ_TBP_U_peak_1082b
1467	chrXII	522617	522618	522386	523697	HQ_TBP_U_peak_1083a
1468	chrXII	523194	523195	522386	523697	HQ_TBP_U_peak_1083b
1469	chrXII	523554	523555	522386	523697	HQ_TBP_U_peak_1083c
1470	chrXII	541635	541636	541509	542026	HQ_TBP_U_peak_1084
1471	chrXII	543880	543881	543791	543988	HQ_TBP_U_peak_1085
1472	chrXII	546053	546054	545948	546190	HQ_TBP_U_peak_1086
1473	chrXII	552074	552075	551955	552310	HQ_TBP_U_peak_1087
1474	chrXII	554412	554413	554294	554532	HQ_TBP_U_peak_1088
1475	chrXII	559446	559447	559350	559559	HQ_TBP_U_peak_1089
1476	chrXII	561910	561911	561738	561993	HQ_TBP_U_peak_1090
1477	chrXII	573276	573277	573189	573365	HQ_TBP_U_peak_1091
1478	chrXII	581808	581809	581701	581905	HQ_TBP_U_peak_1092
1479	chrXII	592622	592623	592374	592882	HQ_TBP_U_peak_1093
1480	chrXII	593910	593911	593825	594061	HQ_TBP_U_peak_1094
1481	chrXII	598923	598924	598811	599011	HQ_TBP_U_peak_1095
1482	chrXII	605010	605011	604955	605679	HQ_TBP_U_peak_1096a
1483	chrXII	605434	605435	604955	605679	HQ_TBP_U_peak_1096b
1484	chrXII	628370	628371	628108	628621	HQ_TBP_U_peak_1097
1485	chrXII	633622	633623	633505	633725	HQ_TBP_U_peak_1098
1486	chrXII	636709	636710	636531	639906	HQ_TBP_U_peak_1099a
1487	chrXII	637350	637351	636531	639906	HQ_TBP_U_peak_1099b
1488	chrXII	637620	637621	636531	639906	HQ_TBP_U_peak_1099c
1489	chrXII	638034	638035	636531	639906	HQ_TBP_U_peak_1099d
1490	chrXII	638372	638373	636531	639906	HQ_TBP_U_peak_1099e
1491	chrXII	638861	638862	636531	639906	HQ_TBP_U_peak_1099f
1492	chrXII	639167	639168	636531	639906	HQ_TBP_U_peak_1099g
1493	chrXII	639530	639531	636531	639906	HQ_TBP_U_peak_1099h
1494	chrXII	639725	639726	636531	639906	HQ_TBP_U_peak_1099i
1495	chrXII	642426	642427	642321	642552	HQ_TBP_U_peak_1100
1496	chrXII	646085	646086	645954	646220	HQ_TBP_U_peak_1101
1497	chrXII	650805	650806	650537	651961	HQ_TBP_U_peak_1102a
1498	chrXII	651102	651103	650537	651961	HQ_TBP_U_peak_1102b
1499	chrXII	651585	651586	650537	651961	HQ_TBP_U_peak_1102c
1500	chrXII	657015	657016	656788	657272	HQ_TBP_U_peak_1103
1501	chrXII	658557	658558	658438	658644	HQ_TBP_U_peak_1104
1502	chrXII	665086	665087	664912	665226	HQ_TBP_U_peak_1105
1503	chrXII	669148	669149	668947	669288	HQ_TBP_U_peak_1106
1504	chrXII	669702	669703	669577	669789	HQ_TBP_U_peak_1107
1505	chrXII	673092	673093	672756	673294	HQ_TBP_U_peak_1108
1506	chrXII	674214	674215	674100	674311	HQ_TBP_U_peak_1109
1507	chrXII	687939	687940	687688	688179	HQ_TBP_U_peak_1110
1508	chrXII	696934	696935	696834	697030	HQ_TBP_U_peak_1111
1509	chrXII	710410	710411	710246	710562	HQ_TBP_U_peak_1112
1510	chrXII	713198	713199	712975	713481	HQ_TBP_U_peak_1113
1511	chrXII	721499	721500	721288	721859	HQ_TBP_U_peak_1114
1512	chrXII	728782	728783	728649	728945	HQ_TBP_U_peak_1115
1513	chrXII	732084	732085	731855	732271	HQ_TBP_U_peak_1116
1514	chrXII	734813	734814	734689	735007	HQ_TBP_U_peak_1117
1515	chrXII	737651	737652	737505	737779	HQ_TBP_U_peak_1118
1516	chrXII	738131	738132	738043	738221	HQ_TBP_U_peak_1119
1517	chrXII	781410	781411	781246	781587	HQ_TBP_U_peak_1120
1518	chrXII	784345	784346	784083	784587	HQ_TBP_U_peak_1121
1519	chrXII	793897	793898	793675	794119	HQ_TBP_U_peak_1122
1520	chrXII	795239	795240	795101	795371	HQ_TBP_U_peak_1123
1521	chrXII	796392	796393	796304	796481	HQ_TBP_U_peak_1124
1522	chrXII	797165	797166	796934	797400	HQ_TBP_U_peak_1125
1523	chrXII	805806	805807	805610	806984	HQ_TBP_U_peak_1126a
1524	chrXII	806250	806251	805610	806984	HQ_TBP_U_peak_1126b
1525	chrXII	806531	806532	805610	806984	HQ_TBP_U_peak_1126c
1526	chrXII	809740	809741	809592	809899	HQ_TBP_U_peak_1127
1527	chrXII	818615	818616	818465	818855	HQ_TBP_U_peak_1128
1528	chrXII	819277	819278	819131	819445	HQ_TBP_U_peak_1129
1529	chrXII	826567	826568	826430	827081	HQ_TBP_U_peak_1130a
1530	chrXII	826909	826910	826430	827081	HQ_TBP_U_peak_1130b
1531	chrXII	827983	827984	827726	828779	HQ_TBP_U_peak_1131a
1532	chrXII	828326	828327	827726	828779	HQ_TBP_U_peak_1131b
1533	chrXII	828619	828620	827726	828779	HQ_TBP_U_peak_1131c
1534	chrXII	837495	837496	837325	837814	HQ_TBP_U_peak_1132
1535	chrXII	838531	838532	837987	839544	HQ_TBP_U_peak_1133a
1536	chrXII	839368	839369	837987	839544	HQ_TBP_U_peak_1133b
1537	chrXII	855818	855819	855490	856268	HQ_TBP_U_peak_1134
1538	chrXII	862347	862348	862267	862544	HQ_TBP_U_peak_1135a
1539	chrXII	862484	862485	862267	862544	HQ_TBP_U_peak_1135b
1540	chrXII	867199	867200	867057	867336	HQ_TBP_U_peak_1136
1541	chrXII	875361	875362	875137	875595	HQ_TBP_U_peak_1137
1542	chrXII	877392	877393	877307	877480	HQ_TBP_U_peak_1138
1543	chrXII	897778	897779	897740	898328	HQ_TBP_U_peak_1139a
1544	chrXII	898089	898090	897740	898328	HQ_TBP_U_peak_1139b
1545	chrXII	899130	899131	898876	899476	HQ_TBP_U_peak_1140
1546	chrXII	903642	903643	903315	903841	HQ_TBP_U_peak_1141
1547	chrXII	921711	921712	921412	922354	HQ_TBP_U_peak_1142a
1548	chrXII	922175	922176	921412	922354	HQ_TBP_U_peak_1142b
1549	chrXII	924905	924906	924781	925072	HQ_TBP_U_peak_1143
1550	chrXII	931824	931825	931570	932316	HQ_TBP_U_peak_1144
1551	chrXII	951068	951069	950936	951221	HQ_TBP_U_peak_1145
1552	chrXII	954321	954322	954181	954450	HQ_TBP_U_peak_1146
1553	chrXII	963070	963071	962835	963320	HQ_TBP_U_peak_1147
1554	chrXII	976053	976054	975814	976288	HQ_TBP_U_peak_1148
1555	chrXII	1002311	1002312	1002056	1002632	HQ_TBP_U_peak_1149
1556	chrXII	1014255	1014256	1014140	1014496	HQ_TBP_U_peak_1150
1557	chrXII	1018323	1018324	1018171	1019146	HQ_TBP_U_peak_1151a
1558	chrXII	1018958	1018959	1018171	1019146	HQ_TBP_U_peak_1151b
1559	chrXII	1027942	1027943	1027839	1028140	HQ_TBP_U_peak_1152
1560	chrXII	1028807	1028808	1028600	1029022	HQ_TBP_U_peak_1153
1561	chrXII	1030740	1030741	1030656	1030842	HQ_TBP_U_peak_1154
1562	chrXII	1041476	1041477	1041335	1041920	HQ_TBP_U_peak_1155a
1563	chrXII	1041758	1041759	1041335	1041920	HQ_TBP_U_peak_1155b
1564	chrXII	1052154	1052155	1051914	1052416	HQ_TBP_U_peak_1156
1565	chrXII	1065086	1065087	1064947	1065230	HQ_TBP_U_peak_1157
1566	chrXII	1065606	1065607	1065514	1065692	HQ_TBP_U_peak_1158
1567	chrXII	1067966	1067967	1067773	1068314	HQ_TBP_U_peak_1159
1568	chrXII	1071163	1071164	1071084	1072343	HQ_TBP_U_peak_1160a
1569	chrXII	1071403	1071404	1071084	1072343	HQ_TBP_U_peak_1160b
1570	chrXII	1071665	1071666	1071084	1072343	HQ_TBP_U_peak_1160c
1571	chrXII	1072123	1072124	1071084	1072343	HQ_TBP_U_peak_1160d
1572	chrXII	1073109	1073110	1073070	1074062	HQ_TBP_U_peak_1161a
1573	chrXII	1073340	1073341	1073070	1074062	HQ_TBP_U_peak_1161b
1574	chrXII	1073578	1073579	1073070	1074062	HQ_TBP_U_peak_1161c
1575	chrXII	1073752	1073753	1073070	1074062	HQ_TBP_U_peak_1161d
1576	chrXII	1073983	1073984	1073070	1074062	HQ_TBP_U_peak_1161e
1577	chrXII	1074662	1074663	1074479	1075016	HQ_TBP_U_peak_1162
1578	chrXII	1077817	1077818	1077642	1078020	HQ_TBP_U_peak_1163
1579	chrXIII	306	307	194	773	HQ_TBP_U_peak_1164a
1580	chrXIII	526	527	194	773	HQ_TBP_U_peak_1164b
1581	chrXIII	3456	3457	3345	3555	HQ_TBP_U_peak_1165
1582	chrXIII	5093	5094	4902	5226	HQ_TBP_U_peak_1166
1583	chrXIII	5574	5575	5434	5702	HQ_TBP_U_peak_1167
1584	chrXIII	13424	13425	13152	13571	HQ_TBP_U_peak_1168
1585	chrXIII	14788	14789	14659	14953	HQ_TBP_U_peak_1169
1586	chrXIII	16797	16798	16741	17027	HQ_TBP_U_peak_1170
1587	chrXIII	20513	20514	20375	20636	HQ_TBP_U_peak_1171
1588	chrXIII	23946	23947	23836	24062	HQ_TBP_U_peak_1172
1589	chrXIII	29902	29903	29795	29997	HQ_TBP_U_peak_1173
1590	chrXIII	43624	43625	43523	43858	HQ_TBP_U_peak_1174a
1591	chrXIII	43755	43756	43523	43858	HQ_TBP_U_peak_1174b
1592	chrXIII	46612	46613	46509	46773	HQ_TBP_U_peak_1175
1593	chrXIII	56452	56453	56254	56582	HQ_TBP_U_peak_1176
1594	chrXIII	67576	67577	67465	68303	HQ_TBP_U_peak_1177a
1595	chrXIII	68040	68041	67465	68303	HQ_TBP_U_peak_1177b
1596	chrXIII	86767	86768	86652	86869	HQ_TBP_U_peak_1178
1597	chrXIII	91959	91960	91706	92210	HQ_TBP_U_peak_1179
1598	chrXIII	104234	104235	104091	104344	HQ_TBP_U_peak_1180
1599	chrXIII	124209	124210	123964	124487	HQ_TBP_U_peak_1181
1600	chrXIII	131901	131902	131644	132158	HQ_TBP_U_peak_1182
1601	chrXIII	145953	145954	145853	146044	HQ_TBP_U_peak_1183
1602	chrXIII	146435	146436	146228	147201	HQ_TBP_U_peak_1184a
1603	chrXIII	146955	146956	146228	147201	HQ_TBP_U_peak_1184b
1604	chrXIII	159309	159310	159133	159791	HQ_TBP_U_peak_1185
1605	chrXIII	160075	160076	159970	160165	HQ_TBP_U_peak_1186
1606	chrXIII	164311	164312	164177	164444	HQ_TBP_U_peak_1187
1607	chrXIII	168785	168786	168549	169024	HQ_TBP_U_peak_1188
1608	chrXIII	170331	170332	170223	170462	HQ_TBP_U_peak_1189
1609	chrXIII	178351	178352	178139	178475	HQ_TBP_U_peak_1190
1610	chrXIII	183980	183981	183751	184232	HQ_TBP_U_peak_1191
1611	chrXIII	184928	184929	184833	185140	HQ_TBP_U_peak_1192
1612	chrXIII	196179	196180	195921	196597	HQ_TBP_U_peak_1193
1613	chrXIII	204261	204262	204165	204413	HQ_TBP_U_peak_1194
1614	chrXIII	214110	214111	213905	214221	HQ_TBP_U_peak_1195
1615	chrXIII	220058	220059	219742	220830	HQ_TBP_U_peak_1196a
1616	chrXIII	220718	220719	219742	220830	HQ_TBP_U_peak_1196b
1617	chrXIII	221285	221286	221163	221393	HQ_TBP_U_peak_1197
1618	chrXIII	223871	223872	223686	224043	HQ_TBP_U_peak_1198
1619	chrXIII	225453	225454	225371	226086	HQ_TBP_U_peak_1199a
1620	chrXIII	225843	225844	225371	226086	HQ_TBP_U_peak_1199b
1621	chrXIII	226544	226545	226454	226637	HQ_TBP_U_peak_1200
1622	chrXIII	228863	228864	228688	228989	HQ_TBP_U_peak_1201
1623	chrXIII	236132	236133	236023	236228	HQ_TBP_U_peak_1202
1624	chrXIII	246051	246052	245827	246209	HQ_TBP_U_peak_1203
1625	chrXIII	253175	253176	252951	253822	HQ_TBP_U_peak_1204a
1626	chrXIII	253678	253679	252951	253822	HQ_TBP_U_peak_1204b
1627	chrXIII	259241	259242	258843	259493	HQ_TBP_U_peak_1205
1628	chrXIII	268108	268109	267954	268244	HQ_TBP_U_peak_1206
1629	chrXIII	271542	271543	271409	271661	HQ_TBP_U_peak_1207
1630	chrXIII	272080	272081	271913	272398	HQ_TBP_U_peak_1208
1631	chrXIII	282785	282786	282701	282873	HQ_TBP_U_peak_1209
1632	chrXIII	284630	284631	284579	284954	HQ_TBP_U_peak_1210a
1633	chrXIII	284847	284848	284579	284954	HQ_TBP_U_peak_1210b
1634	chrXIII	290791	290792	290529	291079	HQ_TBP_U_peak_1211
1635	chrXIII	297079	297080	296721	298895	HQ_TBP_U_peak_1212a
1636	chrXIII	297785	297786	296721	298895	HQ_TBP_U_peak_1212b
1637	chrXIII	298165	298166	296721	298895	HQ_TBP_U_peak_1212c
1638	chrXIII	298727	298728	296721	298895	HQ_TBP_U_peak_1212d
1639	chrXIII	302668	302669	302456	302836	HQ_TBP_U_peak_1213
1640	chrXIII	321223	321224	320977	321493	HQ_TBP_U_peak_1214
1641	chrXIII	321882	321883	321784	321987	HQ_TBP_U_peak_1215
1642	chrXIII	334846	334847	334744	334946	HQ_TBP_U_peak_1216
1643	chrXIII	346975	346976	346880	347060	HQ_TBP_U_peak_1217
1644	chrXIII	352265	352266	352029	352532	HQ_TBP_U_peak_1218
1645	chrXIII	353399	353400	353309	353496	HQ_TBP_U_peak_1219
1646	chrXIII	363053	363054	362795	363292	HQ_TBP_U_peak_1220
1647	chrXIII	372519	372520	372273	372772	HQ_TBP_U_peak_1221
1648	chrXIII	379416	379417	379155	379658	HQ_TBP_U_peak_1222
1649	chrXIII	388745	388746	388650	388837	HQ_TBP_U_peak_1223
1650	chrXIII	392549	392550	392492	392759	HQ_TBP_U_peak_1224
1651	chrXIII	411329	411330	411259	411660	HQ_TBP_U_peak_1225a
1652	chrXIII	411582	411583	411259	411660	HQ_TBP_U_peak_1225b
1653	chrXIII	413487	413488	413387	413577	HQ_TBP_U_peak_1226
1654	chrXIII	420666	420667	420419	420915	HQ_TBP_U_peak_1227
1655	chrXIII	434702	434703	434573	434849	HQ_TBP_U_peak_1228
1656	chrXIII	453987	453988	453884	454096	HQ_TBP_U_peak_1229
1657	chrXIII	463546	463547	463292	463793	HQ_TBP_U_peak_1230
1658	chrXIII	480697	480698	480448	480945	HQ_TBP_U_peak_1231
1659	chrXIII	486546	486547	486462	486645	HQ_TBP_U_peak_1232
1660	chrXIII	499610	499611	499461	499820	HQ_TBP_U_peak_1233
1661	chrXIII	500764	500765	500591	500893	HQ_TBP_U_peak_1234
1662	chrXIII	504879	504880	504634	505143	HQ_TBP_U_peak_1235
1663	chrXIII	510393	510394	510313	510751	HQ_TBP_U_peak_1236a
1664	chrXIII	510694	510695	510313	510751	HQ_TBP_U_peak_1236b
1665	chrXIII	511234	511235	510994	511756	HQ_TBP_U_peak_1237
1666	chrXIII	513466	513467	513319	513627	HQ_TBP_U_peak_1238
1667	chrXIII	534890	534891	534628	535051	HQ_TBP_U_peak_1239
1668	chrXIII	541029	541030	540885	541203	HQ_TBP_U_peak_1240
1669	chrXIII	545742	545743	545595	545954	HQ_TBP_U_peak_1241
1670	chrXIII	550312	550313	550228	550696	HQ_TBP_U_peak_1242a
1671	chrXIII	550604	550605	550228	550696	HQ_TBP_U_peak_1242b
1672	chrXIII	551242	551243	550914	552102	HQ_TBP_U_peak_1243a
1673	chrXIII	551863	551864	550914	552102	HQ_TBP_U_peak_1243b
1674	chrXIII	556733	556734	556600	556906	HQ_TBP_U_peak_1244
1675	chrXIII	558563	558564	558467	558645	HQ_TBP_U_peak_1245
1676	chrXIII	560673	560674	560591	561002	HQ_TBP_U_peak_1246a
1677	chrXIII	560902	560903	560591	561002	HQ_TBP_U_peak_1246b
1678	chrXIII	572961	572962	572717	573210	HQ_TBP_U_peak_1247
1679	chrXIII	586719	586720	586466	586972	HQ_TBP_U_peak_1248
1680	chrXIII	605750	605751	605633	605854	HQ_TBP_U_peak_1249
1681	chrXIII	623136	623137	623043	623454	HQ_TBP_U_peak_1250
1682	chrXIII	626185	626186	625954	626602	HQ_TBP_U_peak_1251
1683	chrXIII	632240	632241	632064	632480	HQ_TBP_U_peak_1252
1684	chrXIII	637060	637061	636955	637461	HQ_TBP_U_peak_1253a
1685	chrXIII	637365	637366	636955	637461	HQ_TBP_U_peak_1253b
1686	chrXIII	651129	651130	650985	651286	HQ_TBP_U_peak_1254
1687	chrXIII	652210	652211	651996	652821	HQ_TBP_U_peak_1255a
1688	chrXIII	652641	652642	651996	652821	HQ_TBP_U_peak_1255b
1689	chrXIII	653873	653874	653755	654011	HQ_TBP_U_peak_1256
1690	chrXIII	661875	661876	661785	661974	HQ_TBP_U_peak_1257
1691	chrXIII	662408	662409	662281	662517	HQ_TBP_U_peak_1258
1692	chrXIII	664628	664629	664506	664756	HQ_TBP_U_peak_1259
1693	chrXIII	667429	667430	667265	667612	HQ_TBP_U_peak_1260
1694	chrXIII	668439	668440	668337	668560	HQ_TBP_U_peak_1261
1695	chrXIII	674874	674875	674679	675124	HQ_TBP_U_peak_1262
1696	chrXIII	701214	701215	701118	701310	HQ_TBP_U_peak_1263
1697	chrXIII	701707	701708	701549	701859	HQ_TBP_U_peak_1264
1698	chrXIII	722457	722458	722356	722543	HQ_TBP_U_peak_1265
1699	chrXIII	731221	731222	731112	731322	HQ_TBP_U_peak_1266
1700	chrXIII	732358	732359	732145	732559	HQ_TBP_U_peak_1267
1701	chrXIII	742785	742786	742654	743009	HQ_TBP_U_peak_1268
1702	chrXIII	747970	747971	747732	748214	HQ_TBP_U_peak_1269
1703	chrXIII	754260	754261	754003	754474	HQ_TBP_U_peak_1270
1704	chrXIII	756269	756270	756131	756398	HQ_TBP_U_peak_1271
1705	chrXIII	759469	759470	759311	759874	HQ_TBP_U_peak_1272
1706	chrXIII	763130	763131	762973	763292	HQ_TBP_U_peak_1273
1707	chrXIII	768448	768449	768190	768705	HQ_TBP_U_peak_1274
1708	chrXIII	774653	774654	774519	774833	HQ_TBP_U_peak_1275
1709	chrXIII	789867	789868	789740	789973	HQ_TBP_U_peak_1276
1710	chrXIII	808331	808332	808064	808582	HQ_TBP_U_peak_1277
1711	chrXIII	818771	818772	818664	818892	HQ_TBP_U_peak_1278
1712	chrXIII	837920	837921	837667	838177	HQ_TBP_U_peak_1279
1713	chrXIII	854752	854753	854668	854855	HQ_TBP_U_peak_1280
1714	chrXIII	858960	858961	858874	859048	HQ_TBP_U_peak_1281
1715	chrXIII	861460	861461	861335	861918	HQ_TBP_U_peak_1282a
1716	chrXIII	861817	861818	861335	861918	HQ_TBP_U_peak_1282b
1717	chrXIII	880426	880427	880261	880587	HQ_TBP_U_peak_1283
1718	chrXIII	886323	886324	886217	886461	HQ_TBP_U_peak_1284
1719	chrXIII	886898	886899	886727	887835	HQ_TBP_U_peak_1285a
1720	chrXIII	887395	887396	886727	887835	HQ_TBP_U_peak_1285b
1721	chrXIII	887568	887569	886727	887835	HQ_TBP_U_peak_1285c
1722	chrXIII	888449	888450	888062	888627	HQ_TBP_U_peak_1286
1723	chrXIII	892377	892378	892264	892473	HQ_TBP_U_peak_1287
1724	chrXIII	895501	895502	895358	895627	HQ_TBP_U_peak_1288
1725	chrXIII	901644	901645	901550	901767	HQ_TBP_U_peak_1289
1726	chrXIII	914749	914750	914633	914854	HQ_TBP_U_peak_1290
1727	chrXIII	915130	915131	915093	915593	HQ_TBP_U_peak_1291a
1728	chrXIII	915416	915417	915093	915593	HQ_TBP_U_peak_1291b
1729	chrXIII	924338	924339	924227	924413	HQ_TBP_U_peak_1292
1730	chrXIV	3373	3374	3239	3882	HQ_TBP_U_peak_1293a
1731	chrXIV	3636	3637	3239	3882	HQ_TBP_U_peak_1293b
1732	chrXIV	6179	6180	6057	6305	HQ_TBP_U_peak_1294
1733	chrXIV	6660	6661	6524	6774	HQ_TBP_U_peak_1295
1734	chrXIV	23988	23989	23863	24149	HQ_TBP_U_peak_1296
1735	chrXIV	48062	48063	47975	48157	HQ_TBP_U_peak_1297
1736	chrXIV	57726	57727	57606	57842	HQ_TBP_U_peak_1298
1737	chrXIV	62988	62989	62777	63338	HQ_TBP_U_peak_1299
1738	chrXIV	63651	63652	63564	63960	HQ_TBP_U_peak_1300a
1739	chrXIV	63754	63755	63564	63960	HQ_TBP_U_peak_1300b
1740	chrXIV	64612	64613	64377	64827	HQ_TBP_U_peak_1301
1741	chrXIV	65602	65603	65356	65744	HQ_TBP_U_peak_1302
1742	chrXIV	68437	68438	68338	68828	HQ_TBP_U_peak_1303a
1743	chrXIV	68730	68731	68338	68828	HQ_TBP_U_peak_1303b
1744	chrXIV	76637	76638	76551	76733	HQ_TBP_U_peak_1304
1745	chrXIV	87761	87762	87372	87923	HQ_TBP_U_peak_1305
1746	chrXIV	89036	89037	88833	89617	HQ_TBP_U_peak_1306a
1747	chrXIV	89491	89492	88833	89617	HQ_TBP_U_peak_1306b
1748	chrXIV	96319	96320	96072	96559	HQ_TBP_U_peak_1307
1749	chrXIV	102704	102705	102491	102931	HQ_TBP_U_peak_1308
1750	chrXIV	104796	104797	104567	105020	HQ_TBP_U_peak_1309
1751	chrXIV	110567	110568	110434	110680	HQ_TBP_U_peak_1310
1752	chrXIV	138454	138455	138342	138584	HQ_TBP_U_peak_1311
1753	chrXIV	164494	164495	164366	164610	HQ_TBP_U_peak_1312
1754	chrXIV	167860	167861	167675	168195	HQ_TBP_U_peak_1313
1755	chrXIV	174643	174644	174248	174981	HQ_TBP_U_peak_1314
1756	chrXIV	182695	182696	182563	182922	HQ_TBP_U_peak_1315
1757	chrXIV	187568	187569	187380	187702	HQ_TBP_U_peak_1316
1758	chrXIV	198091	198092	197934	198226	HQ_TBP_U_peak_1317
1759	chrXIV	217279	217280	217144	217418	HQ_TBP_U_peak_1318
1760	chrXIV	217727	217728	217641	217818	HQ_TBP_U_peak_1319
1761	chrXIV	220405	220406	220329	220704	HQ_TBP_U_peak_1320
1762	chrXIV	229069	229070	228987	229158	HQ_TBP_U_peak_1321
1763	chrXIV	230713	230714	230128	230875	HQ_TBP_U_peak_1322
1764	chrXIV	233777	233778	233692	234426	HQ_TBP_U_peak_1323a
1765	chrXIV	234160	234161	233692	234426	HQ_TBP_U_peak_1323b
1766	chrXIV	241368	241369	241261	241703	HQ_TBP_U_peak_1324a
1767	chrXIV	241604	241605	241261	241703	HQ_TBP_U_peak_1324b
1768	chrXIV	247211	247212	247128	247379	HQ_TBP_U_peak_1325
1769	chrXIV	251763	251764	251660	252226	HQ_TBP_U_peak_1326a
1770	chrXIV	252025	252026	251660	252226	HQ_TBP_U_peak_1326b
1771	chrXIV	252681	252682	252521	253187	HQ_TBP_U_peak_1327a
1772	chrXIV	252861	252862	252521	253187	HQ_TBP_U_peak_1327b
1773	chrXIV	269940	269941	269815	270214	HQ_TBP_U_peak_1328
1774	chrXIV	276003	276004	275912	276096	HQ_TBP_U_peak_1329
1775	chrXIV	276370	276371	276272	276460	HQ_TBP_U_peak_1330
1776	chrXIV	282045	282046	281891	282940	HQ_TBP_U_peak_1331a
1777	chrXIV	282701	282702	281891	282940	HQ_TBP_U_peak_1331b
1778	chrXIV	284056	284057	283950	284177	HQ_TBP_U_peak_1332
1779	chrXIV	289297	289298	289166	289454	HQ_TBP_U_peak_1333
1780	chrXIV	300847	300848	300787	301231	HQ_TBP_U_peak_1334a
1781	chrXIV	301132	301133	300787	301231	HQ_TBP_U_peak_1334b
1782	chrXIV	301816	301817	301749	302166	HQ_TBP_U_peak_1335a
1783	chrXIV	302075	302076	301749	302166	HQ_TBP_U_peak_1335b
1784	chrXIV	302624	302625	302439	303541	HQ_TBP_U_peak_1336a
1785	chrXIV	303037	303038	302439	303541	HQ_TBP_U_peak_1336b
1786	chrXIV	304666	304667	304579	304751	HQ_TBP_U_peak_1337
1787	chrXIV	317760	317761	317615	318016	HQ_TBP_U_peak_1338
1788	chrXIV	331266	331267	331062	331661	HQ_TBP_U_peak_1339
1789	chrXIV	332078	332079	331875	332528	HQ_TBP_U_peak_1340a
1790	chrXIV	332392	332393	331875	332528	HQ_TBP_U_peak_1340b
1791	chrXIV	335263	335264	335146	335545	HQ_TBP_U_peak_1341
1792	chrXIV	336413	336414	336271	336571	HQ_TBP_U_peak_1342
1793	chrXIV	340306	340307	340209	340400	HQ_TBP_U_peak_1343
1794	chrXIV	342201	342202	342113	342422	HQ_TBP_U_peak_1344
1795	chrXIV	345513	345514	345368	345651	HQ_TBP_U_peak_1345
1796	chrXIV	346106	346107	346000	346308	HQ_TBP_U_peak_1346
1797	chrXIV	348694	348695	348538	348790	HQ_TBP_U_peak_1347
1798	chrXIV	349798	349799	349697	349891	HQ_TBP_U_peak_1348
1799	chrXIV	351831	351832	351728	351922	HQ_TBP_U_peak_1349
1800	chrXIV	352340	352341	352137	352659	HQ_TBP_U_peak_1350
1801	chrXIV	374856	374857	374619	375102	HQ_TBP_U_peak_1351
1802	chrXIV	380864	380865	380774	381276	HQ_TBP_U_peak_1352a
1803	chrXIV	381101	381102	380774	381276	HQ_TBP_U_peak_1352b
1804	chrXIV	400568	400569	400472	400670	HQ_TBP_U_peak_1353
1805	chrXIV	405623	405624	405500	405747	HQ_TBP_U_peak_1354
1806	chrXIV	408087	408088	407938	408361	HQ_TBP_U_peak_1355
1807	chrXIV	412742	412743	412662	412833	HQ_TBP_U_peak_1356
1808	chrXIV	413585	413586	413476	413754	HQ_TBP_U_peak_1357
1809	chrXIV	417516	417517	417418	417847	HQ_TBP_U_peak_1358
1810	chrXIV	418563	418564	418441	418693	HQ_TBP_U_peak_1359
1811	chrXIV	426993	426994	426840	427687	HQ_TBP_U_peak_1360a
1812	chrXIV	427266	427267	426840	427687	HQ_TBP_U_peak_1360b
1813	chrXIV	427555	427556	426840	427687	HQ_TBP_U_peak_1360c
1814	chrXIV	434627	434628	434544	434829	HQ_TBP_U_peak_1361
1815	chrXIV	442994	442995	442739	443249	HQ_TBP_U_peak_1362
1816	chrXIV	444373	444374	444224	444510	HQ_TBP_U_peak_1363
1817	chrXIV	466841	466842	466750	466929	HQ_TBP_U_peak_1364
1818	chrXIV	479202	479203	479107	479286	HQ_TBP_U_peak_1365
1819	chrXIV	479713	479714	479572	479826	HQ_TBP_U_peak_1366
1820	chrXIV	481021	481022	480978	481273	HQ_TBP_U_peak_1367a
1821	chrXIV	481235	481236	480978	481273	HQ_TBP_U_peak_1367b
1822	chrXIV	491458	491459	491248	491569	HQ_TBP_U_peak_1368
1823	chrXIV	493279	493280	493172	493399	HQ_TBP_U_peak_1369
1824	chrXIV	494050	494051	493953	494380	HQ_TBP_U_peak_1370
1825	chrXIV	495027	495028	494692	495241	HQ_TBP_U_peak_1371
1826	chrXIV	499592	499593	499401	501087	HQ_TBP_U_peak_1372a
1827	chrXIV	500444	500445	499401	501087	HQ_TBP_U_peak_1372b
1828	chrXIV	500890	500891	499401	501087	HQ_TBP_U_peak_1372c
1829	chrXIV	507350	507351	507153	507737	HQ_TBP_U_peak_1373
1830	chrXIV	510263	510264	510195	510613	HQ_TBP_U_peak_1374a
1831	chrXIV	510475	510476	510195	510613	HQ_TBP_U_peak_1374b
1832	chrXIV	518925	518926	518777	520399	HQ_TBP_U_peak_1375a
1833	chrXIV	519168	519169	518777	520399	HQ_TBP_U_peak_1375b
1834	chrXIV	519646	519647	518777	520399	HQ_TBP_U_peak_1375c
1835	chrXIV	519928	519929	518777	520399	HQ_TBP_U_peak_1375d
1836	chrXIV	520264	520265	518777	520399	HQ_TBP_U_peak_1375e
1837	chrXIV	525828	525829	525733	525908	HQ_TBP_U_peak_1376
1838	chrXIV	529585	529586	529454	529863	HQ_TBP_U_peak_1377a
1839	chrXIV	529851	529852	529454	529863	HQ_TBP_U_peak_1377b
1840	chrXIV	542087	542088	541885	542089	HQ_TBP_U_peak_1378
1841	chrXIV	547083	547084	546768	547345	HQ_TBP_U_peak_1379
1842	chrXIV	559218	559219	559095	559332	HQ_TBP_U_peak_1380
1843	chrXIV	560779	560780	560544	561026	HQ_TBP_U_peak_1381
1844	chrXIV	568105	568106	567880	568335	HQ_TBP_U_peak_1382
1845	chrXIV	569953	569954	569723	570180	HQ_TBP_U_peak_1383
1846	chrXIV	575399	575400	575315	577336	HQ_TBP_U_peak_1384a
1847	chrXIV	575469	575470	575315	577336	HQ_TBP_U_peak_1384b
1848	chrXIV	576114	576115	575315	577336	HQ_TBP_U_peak_1384c
1849	chrXIV	576643	576644	575315	577336	HQ_TBP_U_peak_1384d
1850	chrXIV	578866	578867	578829	579120	HQ_TBP_U_peak_1385a
1851	chrXIV	579037	579038	578829	579120	HQ_TBP_U_peak_1385b
1852	chrXIV	585531	585532	585308	586320	HQ_TBP_U_peak_1386a
1853	chrXIV	586180	586181	585308	586320	HQ_TBP_U_peak_1386b
1854	chrXIV	586875	586876	586758	587016	HQ_TBP_U_peak_1387
1855	chrXIV	587884	587885	587696	588024	HQ_TBP_U_peak_1388
1856	chrXIV	602303	602304	602056	602551	HQ_TBP_U_peak_1389
1857	chrXIV	613573	613574	613458	613686	HQ_TBP_U_peak_1390
1858	chrXIV	619800	619801	619630	620157	HQ_TBP_U_peak_1391
1859	chrXIV	625925	625926	625820	626029	HQ_TBP_U_peak_1392
1860	chrXIV	631922	631923	631693	632146	HQ_TBP_U_peak_1393
1861	chrXIV	632587	632588	632354	632817	HQ_TBP_U_peak_1394
1862	chrXIV	642621	642622	642503	642753	HQ_TBP_U_peak_1395
1863	chrXIV	661933	661934	661686	662766	HQ_TBP_U_peak_1396a
1864	chrXIV	662332	662333	661686	662766	HQ_TBP_U_peak_1396b
1865	chrXIV	662713	662714	661686	662766	HQ_TBP_U_peak_1396c
1866	chrXIV	664219	664220	664101	664347	HQ_TBP_U_peak_1397
1867	chrXIV	694839	694840	694752	694924	HQ_TBP_U_peak_1398
1868	chrXIV	695353	695354	695237	695642	HQ_TBP_U_peak_1399a
1869	chrXIV	695550	695551	695237	695642	HQ_TBP_U_peak_1399b
1870	chrXIV	701843	701844	701713	701963	HQ_TBP_U_peak_1400
1871	chrXIV	707742	707743	707518	707906	HQ_TBP_U_peak_1401
1872	chrXIV	716049	716050	715797	716361	HQ_TBP_U_peak_1402
1873	chrXIV	719078	719079	718988	719165	HQ_TBP_U_peak_1403
1874	chrXIV	720749	720750	720661	720834	HQ_TBP_U_peak_1404
1875	chrXIV	723177	723178	723058	723295	HQ_TBP_U_peak_1405
1876	chrXIV	726231	726232	726002	726561	HQ_TBP_U_peak_1406
1877	chrXIV	736495	736496	736449	736767	HQ_TBP_U_peak_1407a
1878	chrXIV	736685	736686	736449	736767	HQ_TBP_U_peak_1407b
1879	chrXIV	759194	759195	759061	759308	HQ_TBP_U_peak_1408
1880	chrXIV	784170	784171	783911	784328	HQ_TBP_U_peak_1409
1881	chrXV	21867	21868	21760	21972	HQ_TBP_U_peak_1410
1882	chrXV	28372	28373	28183	29131	HQ_TBP_U_peak_1411a
1883	chrXV	28916	28917	28183	29131	HQ_TBP_U_peak_1411b
1884	chrXV	55172	55173	55039	55610	HQ_TBP_U_peak_1412a
1885	chrXV	55557	55558	55039	55610	HQ_TBP_U_peak_1412b
1886	chrXV	61115	61116	60944	61293	HQ_TBP_U_peak_1413
1887	chrXV	74099	74100	73997	74204	HQ_TBP_U_peak_1414
1888	chrXV	79807	79808	79704	80589	HQ_TBP_U_peak_1415a
1889	chrXV	80314	80315	79704	80589	HQ_TBP_U_peak_1415b
1890	chrXV	80931	80932	80825	81123	HQ_TBP_U_peak_1416
1891	chrXV	83061	83062	82834	83737	HQ_TBP_U_peak_1417a
1892	chrXV	83403	83404	82834	83737	HQ_TBP_U_peak_1417b
1893	chrXV	87416	87417	87244	87671	HQ_TBP_U_peak_1418
1894	chrXV	92902	92903	92670	94610	HQ_TBP_U_peak_1419a
1895	chrXV	93540	93541	92670	94610	HQ_TBP_U_peak_1419b
1896	chrXV	93599	93600	92670	94610	HQ_TBP_U_peak_1419c
1897	chrXV	94050	94051	92670	94610	HQ_TBP_U_peak_1419d
1898	chrXV	94436	94437	92670	94610	HQ_TBP_U_peak_1419e
1899	chrXV	110152	110153	110028	110311	HQ_TBP_U_peak_1420
1900	chrXV	111042	111043	110833	111265	HQ_TBP_U_peak_1421
1901	chrXV	113788	113789	113574	113996	HQ_TBP_U_peak_1422
1902	chrXV	118002	118003	117888	118151	HQ_TBP_U_peak_1423
1903	chrXV	118470	118471	118379	118803	HQ_TBP_U_peak_1424
1904	chrXV	119767	119768	119659	119864	HQ_TBP_U_peak_1425
1905	chrXV	121360	121361	121257	121454	HQ_TBP_U_peak_1426
1906	chrXV	121868	121869	121648	121979	HQ_TBP_U_peak_1427
1907	chrXV	123487	123488	123403	123817	HQ_TBP_U_peak_1428
1908	chrXV	128167	128168	127975	128362	HQ_TBP_U_peak_1429
1909	chrXV	135951	135952	135852	136557	HQ_TBP_U_peak_1430a
1910	chrXV	136298	136299	135852	136557	HQ_TBP_U_peak_1430b
1911	chrXV	159375	159376	159250	160901	HQ_TBP_U_peak_1431a
1912	chrXV	159857	159858	159250	160901	HQ_TBP_U_peak_1431b
1913	chrXV	160116	160117	159250	160901	HQ_TBP_U_peak_1431c
1914	chrXV	160683	160684	159250	160901	HQ_TBP_U_peak_1431d
1915	chrXV	168304	168305	168176	168462	HQ_TBP_U_peak_1432
1916	chrXV	170885	170886	170740	170940	HQ_TBP_U_peak_1433
1917	chrXV	186778	186779	186627	187099	HQ_TBP_U_peak_1434
1918	chrXV	212185	212186	212024	212301	HQ_TBP_U_peak_1435
1919	chrXV	216212	216213	216131	216811	HQ_TBP_U_peak_1436a
1920	chrXV	216501	216502	216131	216811	HQ_TBP_U_peak_1436b
1921	chrXV	216751	216752	216131	216811	HQ_TBP_U_peak_1436c
1922	chrXV	219082	219083	218986	219173	HQ_TBP_U_peak_1437
1923	chrXV	226687	226688	226457	226928	HQ_TBP_U_peak_1438
1924	chrXV	228318	228319	228097	228546	HQ_TBP_U_peak_1439
1925	chrXV	233788	233789	233572	234822	HQ_TBP_U_peak_1440a
1926	chrXV	234241	234242	233572	234822	HQ_TBP_U_peak_1440b
1927	chrXV	253640	253641	253179	254615	HQ_TBP_U_peak_1441a
1928	chrXV	254224	254225	253179	254615	HQ_TBP_U_peak_1441b
1929	chrXV	255301	255302	255195	255422	HQ_TBP_U_peak_1442
1930	chrXV	256339	256340	256253	256427	HQ_TBP_U_peak_1443
1931	chrXV	259320	259321	259161	259562	HQ_TBP_U_peak_1444
1932	chrXV	268093	268094	267585	268292	HQ_TBP_U_peak_1445
1933	chrXV	274651	274652	274383	274920	HQ_TBP_U_peak_1446
1934	chrXV	282155	282156	281905	282395	HQ_TBP_U_peak_1447
1935	chrXV	288191	288192	287966	288439	HQ_TBP_U_peak_1448
1936	chrXV	301082	301083	300840	301336	HQ_TBP_U_peak_1449
1937	chrXV	307882	307883	307774	308003	HQ_TBP_U_peak_1450
1938	chrXV	312484	312485	312364	312752	HQ_TBP_U_peak_1451
1939	chrXV	315532	315533	315380	316323	HQ_TBP_U_peak_1452a
1940	chrXV	315808	315809	315380	316323	HQ_TBP_U_peak_1452b
1941	chrXV	316209	316210	315380	316323	HQ_TBP_U_peak_1452c
1942	chrXV	316701	316702	316584	316833	HQ_TBP_U_peak_1453
1943	chrXV	324772	324773	324560	324894	HQ_TBP_U_peak_1454
1944	chrXV	329349	329350	329262	329450	HQ_TBP_U_peak_1455
1945	chrXV	340373	340374	339980	340626	HQ_TBP_U_peak_1456
1946	chrXV	342679	342680	342612	342906	HQ_TBP_U_peak_1457
1947	chrXV	354127	354128	353892	354383	HQ_TBP_U_peak_1458
1948	chrXV	361229	361230	361141	361323	HQ_TBP_U_peak_1459
1949	chrXV	370908	370909	370762	371033	HQ_TBP_U_peak_1460
1950	chrXV	377825	377826	377690	378330	HQ_TBP_U_peak_1461a
1951	chrXV	378158	378159	377690	378330	HQ_TBP_U_peak_1461b
1952	chrXV	379627	379628	379531	379815	HQ_TBP_U_peak_1462
1953	chrXV	380787	380788	380647	381114	HQ_TBP_U_peak_1463a
1954	chrXV	380975	380976	380647	381114	HQ_TBP_U_peak_1463b
1955	chrXV	408194	408195	407745	408429	HQ_TBP_U_peak_1464
1956	chrXV	410027	410028	409828	410567	HQ_TBP_U_peak_1465a
1957	chrXV	410435	410436	409828	410567	HQ_TBP_U_peak_1465b
1958	chrXV	413802	413803	413695	413943	HQ_TBP_U_peak_1466
1959	chrXV	417851	417852	417716	418289	HQ_TBP_U_peak_1467a
1960	chrXV	418195	418196	417716	418289	HQ_TBP_U_peak_1467b
1961	chrXV	421699	421700	421628	421888	HQ_TBP_U_peak_1468
1962	chrXV	427392	427393	427231	427551	HQ_TBP_U_peak_1469
1963	chrXV	438638	438639	438397	438891	HQ_TBP_U_peak_1470
1964	chrXV	444638	444639	444440	446168	HQ_TBP_U_peak_1471a
1965	chrXV	445195	445196	444440	446168	HQ_TBP_U_peak_1471b
1966	chrXV	445379	445380	444440	446168	HQ_TBP_U_peak_1471c
1967	chrXV	446029	446030	444440	446168	HQ_TBP_U_peak_1471d
1968	chrXV	458054	458055	457948	458200	HQ_TBP_U_peak_1472
1969	chrXV	464436	464437	464187	464701	HQ_TBP_U_peak_1473
1970	chrXV	472675	472676	472551	472809	HQ_TBP_U_peak_1474
1971	chrXV	479821	479822	479606	479944	HQ_TBP_U_peak_1475
1972	chrXV	487430	487431	487178	487685	HQ_TBP_U_peak_1476
1973	chrXV	493363	493364	493123	493491	HQ_TBP_U_peak_1477
1974	chrXV	494208	494209	494170	495079	HQ_TBP_U_peak_1478a
1975	chrXV	494485	494486	494170	495079	HQ_TBP_U_peak_1478b
1976	chrXV	494779	494780	494170	495079	HQ_TBP_U_peak_1478c
1977	chrXV	502527	502528	502489	502690	HQ_TBP_U_peak_1479
1978	chrXV	504491	504492	504304	504650	HQ_TBP_U_peak_1480
1979	chrXV	505735	505736	505498	505988	HQ_TBP_U_peak_1481
1980	chrXV	506521	506522	506344	506582	HQ_TBP_U_peak_1482
1981	chrXV	511240	511241	511148	511326	HQ_TBP_U_peak_1483
1982	chrXV	511686	511687	511603	511779	HQ_TBP_U_peak_1484
1983	chrXV	515104	515105	514986	515229	HQ_TBP_U_peak_1485
1984	chrXV	522644	522645	522512	523073	HQ_TBP_U_peak_1486a
1985	chrXV	522933	522934	522512	523073	HQ_TBP_U_peak_1486b
1986	chrXV	544374	544375	544283	544466	HQ_TBP_U_peak_1487
1987	chrXV	544940	544941	544845	545040	HQ_TBP_U_peak_1488
1988	chrXV	552942	552943	552767	553176	HQ_TBP_U_peak_1489
1989	chrXV	571950	571951	571697	572183	HQ_TBP_U_peak_1490
1990	chrXV	575029	575030	574927	575125	HQ_TBP_U_peak_1491
1991	chrXV	579752	579753	579673	580173	HQ_TBP_U_peak_1492a
1992	chrXV	580023	580024	579673	580173	HQ_TBP_U_peak_1492b
1993	chrXV	586404	586405	586334	586694	HQ_TBP_U_peak_1493a
1994	chrXV	586619	586620	586334	586694	HQ_TBP_U_peak_1493b
1995	chrXV	594431	594432	594203	594671	HQ_TBP_U_peak_1494
1996	chrXV	595572	595573	595483	595664	HQ_TBP_U_peak_1495
1997	chrXV	606210	606211	606065	606636	HQ_TBP_U_peak_1496a
1998	chrXV	606590	606591	606065	606636	HQ_TBP_U_peak_1496b
[truncated: 282 more rows]

## Sheet: MACS2_TBP_Ind
	MACS2_TBP_Uninduced_Galaxy_46_47
	Chr	Summit start	Summit end	Peak start	Peak end	Peak_ID
1	chrI	26055	26056	25823	26463	HQ_TBP_I_peak_1a
2	chrI	26244	26245	25823	26463	HQ_TBP_I_peak_1b
3	chrI	58486	58487	58372	58596	HQ_TBP_I_peak_2
4	chrI	71641	71642	71497	73184	HQ_TBP_I_peak_3a
5	chrI	72209	72210	71497	73184	HQ_TBP_I_peak_3b
6	chrI	72728	72729	71497	73184	HQ_TBP_I_peak_3c
7	chrI	130712	130713	130625	130806	HQ_TBP_I_peak_4
8	chrI	139133	139134	138900	139352	HQ_TBP_I_peak_5
9	chrI	166258	166259	165986	166502	HQ_TBP_I_peak_6
10	chrI	181131	181132	180915	181382	HQ_TBP_I_peak_7
11	chrI	182616	182617	182402	182881	HQ_TBP_I_peak_8
12	chrI	205130	205131	205068	205401	HQ_TBP_I_peak_9
13	chrI	206021	206022	205830	206456	HQ_TBP_I_peak_10
14	chrII	1682	1683	1503	2459	HQ_TBP_I_peak_11a
15	chrII	2137	2138	1503	2459	HQ_TBP_I_peak_11b
16	chrII	9569	9570	9321	9809	HQ_TBP_I_peak_12
17	chrII	23813	23814	23704	24008	HQ_TBP_I_peak_13
18	chrII	36385	36386	36137	36638	HQ_TBP_I_peak_14
19	chrII	45584	45585	45418	45862	HQ_TBP_I_peak_15
20	chrII	46248	46249	46121	46356	HQ_TBP_I_peak_16
21	chrII	60785	60786	60625	60965	HQ_TBP_I_peak_17
22	chrII	84270	84271	84116	84399	HQ_TBP_I_peak_18
23	chrII	87988	87989	87828	88140	HQ_TBP_I_peak_19
24	chrII	88677	88678	88556	88983	HQ_TBP_I_peak_20
25	chrII	89484	89485	89225	89658	HQ_TBP_I_peak_21
26	chrII	113631	113632	113526	113740	HQ_TBP_I_peak_22
27	chrII	159743	159744	159616	159841	HQ_TBP_I_peak_23
28	chrII	168368	168369	168214	168673	HQ_TBP_I_peak_24
29	chrII	169079	169080	168891	169379	HQ_TBP_I_peak_25a
30	chrII	169248	169249	168891	169379	HQ_TBP_I_peak_25b
31	chrII	191994	191995	191799	192116	HQ_TBP_I_peak_26
32	chrII	197497	197498	197271	197943	HQ_TBP_I_peak_27a
33	chrII	197699	197700	197271	197943	HQ_TBP_I_peak_27b
34	chrII	216412	216413	216308	216497	HQ_TBP_I_peak_28
35	chrII	221853	221854	221730	222148	HQ_TBP_I_peak_29
36	chrII	227070	227071	226822	227315	HQ_TBP_I_peak_30
37	chrII	235945	235946	235496	236794	HQ_TBP_I_peak_31a
38	chrII	236319	236320	235496	236794	HQ_TBP_I_peak_31b
39	chrII	245826	245827	245654	245933	HQ_TBP_I_peak_32
40	chrII	255763	255764	255394	256716	HQ_TBP_I_peak_33a
41	chrII	256265	256266	255394	256716	HQ_TBP_I_peak_33b
42	chrII	256625	256626	255394	256716	HQ_TBP_I_peak_33c
43	chrII	258024	258025	257924	258133	HQ_TBP_I_peak_34
44	chrII	260314	260315	260029	260725	HQ_TBP_I_peak_35a
45	chrII	260605	260606	260029	260725	HQ_TBP_I_peak_35b
46	chrII	266367	266368	266130	266611	HQ_TBP_I_peak_36
47	chrII	291999	292000	291826	292102	HQ_TBP_I_peak_37
48	chrII	300128	300129	300002	301088	HQ_TBP_I_peak_38a
49	chrII	300669	300670	300002	301088	HQ_TBP_I_peak_38b
50	chrII	300909	300910	300002	301088	HQ_TBP_I_peak_38c
51	chrII	307000	307001	306872	307468	HQ_TBP_I_peak_39a
52	chrII	307348	307349	306872	307468	HQ_TBP_I_peak_39b
53	chrII	326874	326875	326633	327107	HQ_TBP_I_peak_40
54	chrII	332772	332773	332496	332943	HQ_TBP_I_peak_41
55	chrII	347586	347587	347379	347817	HQ_TBP_I_peak_42
56	chrII	350818	350819	350603	351029	HQ_TBP_I_peak_43
57	chrII	372836	372837	372727	372945	HQ_TBP_I_peak_44
58	chrII	375265	375266	375202	375947	HQ_TBP_I_peak_45a
59	chrII	375444	375445	375202	375947	HQ_TBP_I_peak_45b
60	chrII	375791	375792	375202	375947	HQ_TBP_I_peak_45c
61	chrII	392868	392869	392708	393038	HQ_TBP_I_peak_46
62	chrII	405876	405877	405623	406123	HQ_TBP_I_peak_47
63	chrII	415311	415312	415086	415467	HQ_TBP_I_peak_48
64	chrII	419239	419240	419107	419355	HQ_TBP_I_peak_49
65	chrII	449563	449564	449411	449674	HQ_TBP_I_peak_50
66	chrII	458558	458559	458419	458659	HQ_TBP_I_peak_51
67	chrII	474002	474003	473833	474151	HQ_TBP_I_peak_52
68	chrII	477467	477468	477327	479194	HQ_TBP_I_peak_53a
69	chrII	478451	478452	477327	479194	HQ_TBP_I_peak_53b
70	chrII	478791	478792	477327	479194	HQ_TBP_I_peak_53c
71	chrII	483525	483526	483448	483820	HQ_TBP_I_peak_54
72	chrII	490537	490538	490370	490933	HQ_TBP_I_peak_55a
73	chrII	490760	490761	490370	490933	HQ_TBP_I_peak_55b
74	chrII	532269	532270	532171	532388	HQ_TBP_I_peak_56
75	chrII	533213	533214	533000	534722	HQ_TBP_I_peak_57a
76	chrII	533681	533682	533000	534722	HQ_TBP_I_peak_57b
77	chrII	534321	534322	533000	534722	HQ_TBP_I_peak_57c
78	chrII	536506	536507	536393	536606	HQ_TBP_I_peak_58
79	chrII	556258	556259	556114	556392	HQ_TBP_I_peak_59
80	chrII	564916	564917	564630	565256	HQ_TBP_I_peak_60a
81	chrII	565215	565216	564630	565256	HQ_TBP_I_peak_60b
82	chrII	591977	591978	591786	592177	HQ_TBP_I_peak_61
83	chrII	592816	592817	592653	592975	HQ_TBP_I_peak_62
84	chrII	604462	604463	604282	605689	HQ_TBP_I_peak_63a
85	chrII	604829	604830	604282	605689	HQ_TBP_I_peak_63b
86	chrII	605158	605159	604282	605689	HQ_TBP_I_peak_63c
87	chrII	605419	605420	604282	605689	HQ_TBP_I_peak_63d
88	chrII	606222	606223	606034	606474	HQ_TBP_I_peak_64
89	chrII	606985	606986	606752	607083	HQ_TBP_I_peak_65
90	chrII	614116	614117	613827	614556	HQ_TBP_I_peak_66a
91	chrII	614487	614488	613827	614556	HQ_TBP_I_peak_66b
92	chrII	615397	615398	615305	615509	HQ_TBP_I_peak_67
93	chrII	643090	643091	642875	643311	HQ_TBP_I_peak_68
94	chrII	645157	645158	644939	645378	HQ_TBP_I_peak_69
95	chrII	662428	662429	662182	662601	HQ_TBP_I_peak_70
96	chrII	666467	666468	666370	666566	HQ_TBP_I_peak_71
97	chrII	681914	681915	681649	682038	HQ_TBP_I_peak_72
98	chrII	716529	716530	716364	716983	HQ_TBP_I_peak_73a
99	chrII	716796	716797	716364	716983	HQ_TBP_I_peak_73b
100	chrII	718154	718155	717876	718523	HQ_TBP_I_peak_74a
101	chrII	718387	718388	717876	718523	HQ_TBP_I_peak_74b
102	chrII	728124	728125	727576	728290	HQ_TBP_I_peak_75
103	chrIII	197	198	5	454	HQ_TBP_I_peak_76
104	chrIII	16922	16923	16528	17105	HQ_TBP_I_peak_77
105	chrIII	50788	50789	50701	50886	HQ_TBP_I_peak_78
106	chrIII	58761	58762	58629	58876	HQ_TBP_I_peak_79
107	chrIII	65608	65609	65518	65710	HQ_TBP_I_peak_80
108	chrIII	66117	66118	65995	68561	HQ_TBP_I_peak_81a
109	chrIII	66733	66734	65995	68561	HQ_TBP_I_peak_81b
110	chrIII	66916	66917	65995	68561	HQ_TBP_I_peak_81c
111	chrIII	67063	67064	65995	68561	HQ_TBP_I_peak_81d
112	chrIII	67293	67294	65995	68561	HQ_TBP_I_peak_81e
113	chrIII	67464	67465	65995	68561	HQ_TBP_I_peak_81f
114	chrIII	67831	67832	65995	68561	HQ_TBP_I_peak_81g
115	chrIII	68404	68405	65995	68561	HQ_TBP_I_peak_81h
116	chrIII	68931	68932	68810	69058	HQ_TBP_I_peak_82
117	chrIII	71727	71728	71618	71862	HQ_TBP_I_peak_83
118	chrIII	82547	82548	82344	82940	HQ_TBP_I_peak_84
119	chrIII	84486	84487	84262	85030	HQ_TBP_I_peak_85a
120	chrIII	84918	84919	84262	85030	HQ_TBP_I_peak_85b
121	chrIII	104371	104372	104283	104780	HQ_TBP_I_peak_86a
122	chrIII	104637	104638	104283	104780	HQ_TBP_I_peak_86b
123	chrIII	105159	105160	105118	106013	HQ_TBP_I_peak_87a
124	chrIII	105577	105578	105118	106013	HQ_TBP_I_peak_87b
125	chrIII	105792	105793	105118	106013	HQ_TBP_I_peak_87c
126	chrIII	107798	107799	107636	108038	HQ_TBP_I_peak_88a
127	chrIII	107994	107995	107636	108038	HQ_TBP_I_peak_88b
128	chrIII	122421	122422	122253	122570	HQ_TBP_I_peak_89
129	chrIII	123661	123662	123463	123855	HQ_TBP_I_peak_90
130	chrIII	127701	127702	127494	127901	HQ_TBP_I_peak_91
131	chrIII	137627	137628	137476	137805	HQ_TBP_I_peak_92
132	chrIII	142785	142786	142558	143014	HQ_TBP_I_peak_93
133	chrIII	160454	160455	160399	160677	HQ_TBP_I_peak_94
134	chrIII	163323	163324	162956	163442	HQ_TBP_I_peak_95
135	chrIII	168383	168384	168153	169085	HQ_TBP_I_peak_96a
136	chrIII	168988	168989	168153	169085	HQ_TBP_I_peak_96b
137	chrIII	177676	177677	177539	177757	HQ_TBP_I_peak_97
138	chrIII	178262	178263	178078	179231	HQ_TBP_I_peak_98a
139	chrIII	178808	178809	178078	179231	HQ_TBP_I_peak_98b
140	chrIII	216643	216644	216290	216802	HQ_TBP_I_peak_99
141	chrIII	227933	227934	227709	228195	HQ_TBP_I_peak_100
142	chrIII	295469	295470	295216	295728	HQ_TBP_I_peak_101
143	chrIV	92	93	5	246	HQ_TBP_I_peak_102
144	chrIV	44016	44017	43896	44186	HQ_TBP_I_peak_103
145	chrIV	83536	83537	83287	83788	HQ_TBP_I_peak_104
146	chrIV	104003	104004	103902	104108	HQ_TBP_I_peak_105
147	chrIV	104608	104609	104312	104786	HQ_TBP_I_peak_106
148	chrIV	116248	116249	116143	116379	HQ_TBP_I_peak_107
149	chrIV	117622	117623	117464	117842	HQ_TBP_I_peak_108
150	chrIV	118432	118433	118291	118526	HQ_TBP_I_peak_109
151	chrIV	130547	130548	130211	130711	HQ_TBP_I_peak_110
152	chrIV	132742	132743	132431	132900	HQ_TBP_I_peak_111
153	chrIV	133358	133359	133194	133770	HQ_TBP_I_peak_112
154	chrIV	134331	134332	134270	134663	HQ_TBP_I_peak_113
155	chrIV	148127	148128	147967	148261	HQ_TBP_I_peak_114
156	chrIV	155947	155948	155805	156440	HQ_TBP_I_peak_115a
157	chrIV	156291	156292	155805	156440	HQ_TBP_I_peak_115b
158	chrIV	215730	215731	215671	216111	HQ_TBP_I_peak_116a
159	chrIV	216012	216013	215671	216111	HQ_TBP_I_peak_116b
160	chrIV	217204	217205	217075	217718	HQ_TBP_I_peak_117a
161	chrIV	217551	217552	217075	217718	HQ_TBP_I_peak_117b
162	chrIV	221269	221270	221173	221371	HQ_TBP_I_peak_118
163	chrIV	221917	221918	221655	222104	HQ_TBP_I_peak_119
164	chrIV	227326	227327	227172	227502	HQ_TBP_I_peak_120
165	chrIV	229854	229855	229691	230441	HQ_TBP_I_peak_121
166	chrIV	239616	239617	239529	239851	HQ_TBP_I_peak_122a
167	chrIV	239766	239767	239529	239851	HQ_TBP_I_peak_122b
168	chrIV	241351	241352	241184	241429	HQ_TBP_I_peak_123
169	chrIV	305077	305078	304982	305166	HQ_TBP_I_peak_124
170	chrIV	307139	307140	307095	307309	HQ_TBP_I_peak_125
171	chrIV	307841	307842	307596	307999	HQ_TBP_I_peak_126
172	chrIV	308375	308376	308240	308560	HQ_TBP_I_peak_127
173	chrIV	310164	310165	309835	310286	HQ_TBP_I_peak_128
174	chrIV	322182	322183	322021	322348	HQ_TBP_I_peak_129
175	chrIV	330948	330949	330805	331123	HQ_TBP_I_peak_130
176	chrIV	334773	334774	334294	335414	HQ_TBP_I_peak_131a
177	chrIV	335397	335398	334294	335414	HQ_TBP_I_peak_131b
178	chrIV	341258	341259	341014	341430	HQ_TBP_I_peak_132
179	chrIV	356985	356986	356876	357078	HQ_TBP_I_peak_133
180	chrIV	359566	359567	359319	359802	HQ_TBP_I_peak_134
181	chrIV	372185	372186	372046	372299	HQ_TBP_I_peak_135
182	chrIV	410369	410370	410121	410608	HQ_TBP_I_peak_136
183	chrIV	416971	416972	416850	417083	HQ_TBP_I_peak_137
184	chrIV	434344	434345	434118	434576	HQ_TBP_I_peak_138
185	chrIV	437768	437769	437544	437991	HQ_TBP_I_peak_139
186	chrIV	449797	449798	449696	449892	HQ_TBP_I_peak_140
187	chrIV	465528	465529	465276	465651	HQ_TBP_I_peak_141
188	chrIV	471833	471834	471738	472048	HQ_TBP_I_peak_142
189	chrIV	488881	488882	488638	489154	HQ_TBP_I_peak_143
190	chrIV	491472	491473	491349	491606	HQ_TBP_I_peak_144
191	chrIV	507755	507756	507616	507893	HQ_TBP_I_peak_145
192	chrIV	512225	512226	512137	512621	HQ_TBP_I_peak_146a
193	chrIV	512512	512513	512137	512621	HQ_TBP_I_peak_146b
194	chrIV	519733	519734	519536	519940	HQ_TBP_I_peak_147
195	chrIV	520963	520964	520758	521177	HQ_TBP_I_peak_148
196	chrIV	530552	530553	530284	530950	HQ_TBP_I_peak_149a
197	chrIV	530870	530871	530284	530950	HQ_TBP_I_peak_149b
198	chrIV	534426	534427	534302	534974	HQ_TBP_I_peak_150a
199	chrIV	534750	534751	534302	534974	HQ_TBP_I_peak_150b
200	chrIV	535504	535505	535226	535765	HQ_TBP_I_peak_151
201	chrIV	536436	536437	536318	536577	HQ_TBP_I_peak_152
202	chrIV	541829	541830	541611	541959	HQ_TBP_I_peak_153
203	chrIV	543615	543616	543498	543736	HQ_TBP_I_peak_154
204	chrIV	550697	550698	550554	550807	HQ_TBP_I_peak_155
205	chrIV	555905	555906	555767	556788	HQ_TBP_I_peak_156a
206	chrIV	556132	556133	555767	556788	HQ_TBP_I_peak_156b
207	chrIV	556617	556618	555767	556788	HQ_TBP_I_peak_156c
208	chrIV	568881	568882	568657	569125	HQ_TBP_I_peak_157
209	chrIV	579407	579408	579244	580639	HQ_TBP_I_peak_158a
210	chrIV	579913	579914	579244	580639	HQ_TBP_I_peak_158b
211	chrIV	580177	580178	579244	580639	HQ_TBP_I_peak_158c
212	chrIV	580378	580379	579244	580639	HQ_TBP_I_peak_158d
213	chrIV	593707	593708	593618	593800	HQ_TBP_I_peak_159
214	chrIV	600700	600701	600521	602227	HQ_TBP_I_peak_160a
215	chrIV	601466	601467	600521	602227	HQ_TBP_I_peak_160b
216	chrIV	601946	601947	600521	602227	HQ_TBP_I_peak_160c
217	chrIV	620051	620052	619806	620291	HQ_TBP_I_peak_161
218	chrIV	645233	645234	644994	645473	HQ_TBP_I_peak_162
219	chrIV	650401	650402	650287	651286	HQ_TBP_I_peak_163a
220	chrIV	650704	650705	650287	651286	HQ_TBP_I_peak_163b
221	chrIV	651182	651183	650287	651286	HQ_TBP_I_peak_163c
222	chrIV	652641	652642	652524	652776	HQ_TBP_I_peak_164
223	chrIV	668090	668091	667847	668418	HQ_TBP_I_peak_165
224	chrIV	703819	703820	703605	704569	HQ_TBP_I_peak_166a
225	chrIV	704159	704160	703605	704569	HQ_TBP_I_peak_166b
226	chrIV	721185	721186	721098	721715	HQ_TBP_I_peak_167a
227	chrIV	721578	721579	721098	721715	HQ_TBP_I_peak_167b
228	chrIV	757881	757882	757837	759527	HQ_TBP_I_peak_168a
229	chrIV	758636	758637	757837	759527	HQ_TBP_I_peak_168b
230	chrIV	759046	759047	757837	759527	HQ_TBP_I_peak_168c
231	chrIV	765342	765343	765247	765431	HQ_TBP_I_peak_169
232	chrIV	768709	768710	768662	769504	HQ_TBP_I_peak_170a
233	chrIV	769110	769111	768662	769504	HQ_TBP_I_peak_170b
234	chrIV	770040	770041	769968	770477	HQ_TBP_I_peak_171a
235	chrIV	770317	770318	769968	770477	HQ_TBP_I_peak_171b
236	chrIV	802808	802809	802565	803056	HQ_TBP_I_peak_172
237	chrIV	812123	812124	811984	812322	HQ_TBP_I_peak_173
238	chrIV	847987	847988	847901	848434	HQ_TBP_I_peak_174a
239	chrIV	848334	848335	847901	848434	HQ_TBP_I_peak_174b
240	chrIV	878428	878429	878339	878529	HQ_TBP_I_peak_175
241	chrIV	883995	883996	883950	884597	HQ_TBP_I_peak_176a
242	chrIV	884366	884367	883950	884597	HQ_TBP_I_peak_176b
243	chrIV	914809	914810	914462	914987	HQ_TBP_I_peak_177
244	chrIV	915396	915397	915171	916573	HQ_TBP_I_peak_178a
245	chrIV	916158	916159	915171	916573	HQ_TBP_I_peak_178b
246	chrIV	916462	916463	915171	916573	HQ_TBP_I_peak_178c
247	chrIV	930490	930491	930255	930639	HQ_TBP_I_peak_179
248	chrIV	930994	930995	930877	931154	HQ_TBP_I_peak_180
249	chrIV	935215	935216	935064	935342	HQ_TBP_I_peak_181
250	chrIV	946300	946301	946016	946554	HQ_TBP_I_peak_182
251	chrIV	981060	981061	980810	981292	HQ_TBP_I_peak_183
252	chrIV	987275	987276	987186	987370	HQ_TBP_I_peak_184
253	chrIV	992408	992409	992363	993077	HQ_TBP_I_peak_185a
254	chrIV	992823	992824	992363	993077	HQ_TBP_I_peak_185b
255	chrIV	1013768	1013769	1013651	1013864	HQ_TBP_I_peak_186
256	chrIV	1017286	1017287	1017050	1017534	HQ_TBP_I_peak_187
257	chrIV	1050251	1050252	1050137	1050348	HQ_TBP_I_peak_188
258	chrIV	1075556	1075557	1075308	1075796	HQ_TBP_I_peak_189
259	chrIV	1095470	1095471	1095232	1095697	HQ_TBP_I_peak_190
260	chrIV	1150944	1150945	1150701	1151182	HQ_TBP_I_peak_191
261	chrIV	1175816	1175817	1175570	1176044	HQ_TBP_I_peak_192
262	chrIV	1183218	1183219	1183083	1183389	HQ_TBP_I_peak_193
263	chrIV	1184323	1184324	1184000	1184888	HQ_TBP_I_peak_194a
264	chrIV	1184717	1184718	1184000	1184888	HQ_TBP_I_peak_194b
265	chrIV	1201740	1201741	1201503	1201981	HQ_TBP_I_peak_195
266	chrIV	1206950	1206951	1206844	1208380	HQ_TBP_I_peak_196a
267	chrIV	1207471	1207472	1206844	1208380	HQ_TBP_I_peak_196b
268	chrIV	1208040	1208041	1206844	1208380	HQ_TBP_I_peak_196c
269	chrIV	1208260	1208261	1206844	1208380	HQ_TBP_I_peak_196d
270	chrIV	1208665	1208666	1208567	1208881	HQ_TBP_I_peak_197
271	chrIV	1210324	1210325	1210092	1211564	HQ_TBP_I_peak_198a
272	chrIV	1210880	1210881	1210092	1211564	HQ_TBP_I_peak_198b
273	chrIV	1211188	1211189	1210092	1211564	HQ_TBP_I_peak_198c
274	chrIV	1211382	1211383	1210092	1211564	HQ_TBP_I_peak_198d
275	chrIV	1222454	1222455	1222338	1222567	HQ_TBP_I_peak_199
276	chrIV	1233736	1233737	1233687	1234197	HQ_TBP_I_peak_200a
277	chrIV	1234060	1234061	1233687	1234197	HQ_TBP_I_peak_200b
278	chrIV	1236398	1236399	1236250	1236956	HQ_TBP_I_peak_201a
279	chrIV	1236778	1236779	1236250	1236956	HQ_TBP_I_peak_201b
280	chrIV	1238307	1238308	1238155	1238470	HQ_TBP_I_peak_202
281	chrIV	1239395	1239396	1239256	1239641	HQ_TBP_I_peak_203
282	chrIV	1243166	1243167	1242986	1243349	HQ_TBP_I_peak_204
283	chrIV	1244012	1244013	1243952	1244392	HQ_TBP_I_peak_205a
284	chrIV	1244206	1244207	1243952	1244392	HQ_TBP_I_peak_205b
285	chrIV	1245148	1245149	1245059	1245253	HQ_TBP_I_peak_206
286	chrIV	1257092	1257093	1256858	1257323	HQ_TBP_I_peak_207
287	chrIV	1288082	1288083	1288041	1288285	HQ_TBP_I_peak_208
288	chrIV	1301568	1301569	1301444	1301706	HQ_TBP_I_peak_209
289	chrIV	1305625	1305626	1305374	1305865	HQ_TBP_I_peak_210
290	chrIV	1319439	1319440	1319247	1319529	HQ_TBP_I_peak_211
291	chrIV	1321191	1321192	1321073	1321318	HQ_TBP_I_peak_212
292	chrIV	1328726	1328727	1328631	1328822	HQ_TBP_I_peak_213
293	chrIV	1352541	1352542	1352325	1352779	HQ_TBP_I_peak_214
294	chrIV	1355611	1355612	1355481	1355719	HQ_TBP_I_peak_215
295	chrIV	1359874	1359875	1359677	1360066	HQ_TBP_I_peak_216
296	chrIV	1384754	1384755	1384628	1385331	HQ_TBP_I_peak_217a
297	chrIV	1385120	1385121	1384628	1385331	HQ_TBP_I_peak_217b
298	chrIV	1386772	1386773	1386674	1386884	HQ_TBP_I_peak_218
299	chrIV	1401719	1401720	1401551	1401983	HQ_TBP_I_peak_219
300	chrIV	1402903	1402904	1402724	1403150	HQ_TBP_I_peak_220
301	chrIV	1420347	1420348	1420013	1420520	HQ_TBP_I_peak_221
302	chrIV	1429048	1429049	1428943	1429135	HQ_TBP_I_peak_222
303	chrIV	1450872	1450873	1450691	1451006	HQ_TBP_I_peak_223
304	chrIV	1461839	1461840	1461584	1462091	HQ_TBP_I_peak_224
305	chrIV	1468582	1468583	1468443	1468692	HQ_TBP_I_peak_225
306	chrIV	1469331	1469332	1469240	1469429	HQ_TBP_I_peak_226
307	chrIV	1489912	1489913	1489413	1490722	HQ_TBP_I_peak_227a
308	chrIV	1490237	1490238	1489413	1490722	HQ_TBP_I_peak_227b
309	chrIV	1490549	1490550	1489413	1490722	HQ_TBP_I_peak_227c
310	chrIV	1525968	1525969	1525795	1526206	HQ_TBP_I_peak_228
311	chrIV	1526577	1526578	1526515	1528836	HQ_TBP_I_peak_229a
312	chrIV	1527181	1527182	1526515	1528836	HQ_TBP_I_peak_229b
313	chrIV	1527369	1527370	1526515	1528836	HQ_TBP_I_peak_229c
314	chrIV	1527542	1527543	1526515	1528836	HQ_TBP_I_peak_229d
315	chrIV	1527830	1527831	1526515	1528836	HQ_TBP_I_peak_229e
316	chrIV	1528082	1528083	1526515	1528836	HQ_TBP_I_peak_229f
317	chrIV	1528459	1528460	1526515	1528836	HQ_TBP_I_peak_229g
318	chrIV	1528704	1528705	1526515	1528836	HQ_TBP_I_peak_229h
319	chrIV	1529959	1529960	1529900	1530267	HQ_TBP_I_peak_230a
320	chrIV	1530214	1530215	1529900	1530267	HQ_TBP_I_peak_230b
321	chrIV	1531460	1531461	1531371	1531673	HQ_TBP_I_peak_231a
322	chrIV	1531580	1531581	1531371	1531673	HQ_TBP_I_peak_231b
323	chrIX	22613	22614	22502	22731	HQ_TBP_I_peak_232
324	chrIX	25553	25554	25408	25709	HQ_TBP_I_peak_233
325	chrIX	34744	34745	34607	34956	HQ_TBP_I_peak_234
326	chrIX	56604	56605	56433	56624	HQ_TBP_I_peak_235
327	chrIX	68667	68668	68489	68851	HQ_TBP_I_peak_236
328	chrIX	96440	96441	96378	97046	HQ_TBP_I_peak_237a
329	chrIX	96820	96821	96378	97046	HQ_TBP_I_peak_237b
330	chrIX	99459	99460	99249	99642	HQ_TBP_I_peak_238
331	chrIX	122404	122405	122301	122509	HQ_TBP_I_peak_239
332	chrIX	141660	141661	141554	141747	HQ_TBP_I_peak_240
333	chrIX	142844	142845	142681	143219	HQ_TBP_I_peak_241
334	chrIX	160676	160677	160577	160783	HQ_TBP_I_peak_242
335	chrIX	175017	175018	174770	175253	HQ_TBP_I_peak_243
336	chrIX	183524	183525	183298	183765	HQ_TBP_I_peak_244
337	chrIX	197579	197580	197327	197801	HQ_TBP_I_peak_245
338	chrIX	205464	205465	205227	205560	HQ_TBP_I_peak_246
339	chrIX	210652	210653	210355	210866	HQ_TBP_I_peak_247
340	chrIX	232432	232433	232198	232632	HQ_TBP_I_peak_248
341	chrIX	248838	248839	248600	249076	HQ_TBP_I_peak_249
342	chrIX	249718	249719	249601	249862	HQ_TBP_I_peak_250
343	chrIX	255055	255056	254907	255820	HQ_TBP_I_peak_251a
344	chrIX	255663	255664	254907	255820	HQ_TBP_I_peak_251b
345	chrIX	257131	257132	256959	257295	HQ_TBP_I_peak_252
346	chrIX	257729	257730	257621	258615	HQ_TBP_I_peak_253a
347	chrIX	258357	258358	257621	258615	HQ_TBP_I_peak_253b
348	chrIX	300302	300303	300060	300542	HQ_TBP_I_peak_254
349	chrIX	316733	316734	316408	316965	HQ_TBP_I_peak_255
350	chrIX	317326	317327	317193	317858	HQ_TBP_I_peak_256a
351	chrIX	317660	317661	317193	317858	HQ_TBP_I_peak_256b
352	chrIX	321888	321889	321797	322350	HQ_TBP_I_peak_257a
353	chrIX	322252	322253	321797	322350	HQ_TBP_I_peak_257b
354	chrIX	324385	324386	324182	324598	HQ_TBP_I_peak_258
355	chrIX	325739	325740	325542	325953	HQ_TBP_I_peak_259
356	chrIX	336423	336424	336173	336681	HQ_TBP_I_peak_260
357	chrIX	370406	370407	370155	370641	HQ_TBP_I_peak_261
358	chrIX	384124	384125	383903	384250	HQ_TBP_I_peak_262
359	chrIX	386283	386284	386171	386457	HQ_TBP_I_peak_263
360	chrIX	392129	392130	391413	392571	HQ_TBP_I_peak_264
361	chrIX	420233	420234	420100	421107	HQ_TBP_I_peak_265a
362	chrIX	420797	420798	420100	421107	HQ_TBP_I_peak_265b
363	chrM	7520	7521	7374	7649	HQ_TBP_I_peak_266
364	chrM	14046	14047	13883	14446	HQ_TBP_I_peak_267a
365	chrM	14318	14319	13883	14446	HQ_TBP_I_peak_267b
366	chrM	14833	14834	14717	14946	HQ_TBP_I_peak_268
367	chrM	15370	15371	15312	15750	HQ_TBP_I_peak_269a
368	chrM	15586	15587	15312	15750	HQ_TBP_I_peak_269b
369	chrM	15602	15603	15312	15750	HQ_TBP_I_peak_269c
370	chrM	16408	16409	16235	17063	HQ_TBP_I_peak_270a
371	chrM	16733	16734	16235	17063	HQ_TBP_I_peak_270b
372	chrM	17950	17951	17906	18409	HQ_TBP_I_peak_271a
373	chrM	18272	18273	17906	18409	HQ_TBP_I_peak_271b
374	chrM	18662	18663	18600	19103	HQ_TBP_I_peak_272a
375	chrM	18893	18894	18600	19103	HQ_TBP_I_peak_272b
376	chrM	20215	20216	20131	20957	HQ_TBP_I_peak_273a
377	chrM	20635	20636	20131	20957	HQ_TBP_I_peak_273b
378	chrM	26254	26255	26167	26490	HQ_TBP_I_peak_274a
379	chrM	26427	26428	26167	26490	HQ_TBP_I_peak_274b
380	chrM	36825	36826	36727	36923	HQ_TBP_I_peak_275
381	chrM	53764	53765	53643	53878	HQ_TBP_I_peak_276
382	chrM	59891	59892	59593	60021	HQ_TBP_I_peak_277
383	chrM	60602	60603	60482	61343	HQ_TBP_I_peak_278a
384	chrM	60679	60680	60482	61343	HQ_TBP_I_peak_278b
385	chrM	60862	60863	60482	61343	HQ_TBP_I_peak_278c
386	chrM	61214	61215	60482	61343	HQ_TBP_I_peak_278d
387	chrM	61961	61962	61847	62082	HQ_TBP_I_peak_279
388	chrM	74328	74329	74139	74460	HQ_TBP_I_peak_280
389	chrM	75643	75644	75596	75908	HQ_TBP_I_peak_281
390	chrM	79587	79588	79271	79950	HQ_TBP_I_peak_282
391	chrV	15991	15992	15790	17731	HQ_TBP_I_peak_283a
392	chrV	16290	16291	15790	17731	HQ_TBP_I_peak_283b
393	chrV	16678	16679	15790	17731	HQ_TBP_I_peak_283c
394	chrV	17278	17279	15790	17731	HQ_TBP_I_peak_283d
395	chrV	17496	17497	15790	17731	HQ_TBP_I_peak_283e
396	chrV	42039	42040	41905	42157	HQ_TBP_I_peak_284
397	chrV	53272	53273	52847	53431	HQ_TBP_I_peak_285
398	chrV	61071	61072	60969	61178	HQ_TBP_I_peak_286
399	chrV	61961	61962	61744	62192	HQ_TBP_I_peak_287
400	chrV	67699	67700	67619	69194	HQ_TBP_I_peak_288a
401	chrV	68055	68056	67619	69194	HQ_TBP_I_peak_288b
402	chrV	68165	68166	67619	69194	HQ_TBP_I_peak_288c
403	chrV	68536	68537	67619	69194	HQ_TBP_I_peak_288d
404	chrV	68945	68946	67619	69194	HQ_TBP_I_peak_288e
405	chrV	77980	77981	77841	78191	HQ_TBP_I_peak_289
406	chrV	85550	85551	85461	85652	HQ_TBP_I_peak_290
407	chrV	86599	86600	86386	86852	HQ_TBP_I_peak_291
408	chrV	100122	100123	99861	100351	HQ_TBP_I_peak_292
409	chrV	118119	118120	117821	118363	HQ_TBP_I_peak_293
410	chrV	123045	123046	122952	123207	HQ_TBP_I_peak_294
411	chrV	131167	131168	130963	131392	HQ_TBP_I_peak_295
412	chrV	135506	135507	135295	135717	HQ_TBP_I_peak_296
413	chrV	138654	138655	138440	138866	HQ_TBP_I_peak_297
414	chrV	140421	140422	140306	140544	HQ_TBP_I_peak_298
415	chrV	167600	167601	167452	167741	HQ_TBP_I_peak_299
416	chrV	177087	177088	176847	177346	HQ_TBP_I_peak_300
417	chrV	195075	195076	194987	195174	HQ_TBP_I_peak_301
418	chrV	202150	202151	201817	202285	HQ_TBP_I_peak_302
419	chrV	207348	207349	207111	207587	HQ_TBP_I_peak_303
420	chrV	222539	222540	222442	222658	HQ_TBP_I_peak_304
421	chrV	229703	229704	229594	229823	HQ_TBP_I_peak_305
422	chrV	250272	250273	249996	250552	HQ_TBP_I_peak_306
423	chrV	257199	257200	257157	257591	HQ_TBP_I_peak_307a
424	chrV	257474	257475	257157	257591	HQ_TBP_I_peak_307b
425	chrV	258052	258053	257805	258543	HQ_TBP_I_peak_308a
426	chrV	258374	258375	257805	258543	HQ_TBP_I_peak_308b
427	chrV	259819	259820	259742	260070	HQ_TBP_I_peak_309
428	chrV	265063	265064	264963	266030	HQ_TBP_I_peak_310a
429	chrV	265399	265400	264963	266030	HQ_TBP_I_peak_310b
430	chrV	265869	265870	264963	266030	HQ_TBP_I_peak_310c
431	chrV	268234	268235	268104	268332	HQ_TBP_I_peak_311
432	chrV	270211	270212	270047	270363	HQ_TBP_I_peak_312
433	chrV	288528	288529	288287	288785	HQ_TBP_I_peak_313
434	chrV	294831	294832	294531	297521	HQ_TBP_I_peak_314a
435	chrV	295302	295303	294531	297521	HQ_TBP_I_peak_314b
436	chrV	295828	295829	294531	297521	HQ_TBP_I_peak_314c
437	chrV	296094	296095	294531	297521	HQ_TBP_I_peak_314d
438	chrV	296525	296526	294531	297521	HQ_TBP_I_peak_314e
439	chrV	296995	296996	294531	297521	HQ_TBP_I_peak_314f
440	chrV	297329	297330	294531	297521	HQ_TBP_I_peak_314g
441	chrV	302556	302557	302519	302750	HQ_TBP_I_peak_315
442	chrV	303928	303929	303763	305526	HQ_TBP_I_peak_316a
443	chrV	304314	304315	303763	305526	HQ_TBP_I_peak_316b
444	chrV	304623	304624	303763	305526	HQ_TBP_I_peak_316c
445	chrV	304840	304841	303763	305526	HQ_TBP_I_peak_316d
446	chrV	305205	305206	303763	305526	HQ_TBP_I_peak_316e
447	chrV	305449	305450	303763	305526	HQ_TBP_I_peak_316f
448	chrV	306276	306277	305967	306507	HQ_TBP_I_peak_317
449	chrV	312101	312102	311855	312332	HQ_TBP_I_peak_318
450	chrV	322171	322172	321975	322890	HQ_TBP_I_peak_319a
451	chrV	322717	322718	321975	322890	HQ_TBP_I_peak_319b
452	chrV	328406	328407	328296	328566	HQ_TBP_I_peak_320
453	chrV	335366	335367	335250	335470	HQ_TBP_I_peak_321
454	chrV	337874	337875	337650	338028	HQ_TBP_I_peak_322
455	chrV	340312	340313	340224	340423	HQ_TBP_I_peak_323
456	chrV	341378	341379	341334	341516	HQ_TBP_I_peak_324
457	chrV	342266	342267	342059	342430	HQ_TBP_I_peak_325
458	chrV	354924	354925	354676	355191	HQ_TBP_I_peak_326
459	chrV	362709	362710	362536	362925	HQ_TBP_I_peak_327
460	chrV	363528	363529	363286	363657	HQ_TBP_I_peak_328
461	chrV	396728	396729	396557	397089	HQ_TBP_I_peak_329
462	chrV	397477	397478	397335	397615	HQ_TBP_I_peak_330
463	chrV	404402	404403	404343	404680	HQ_TBP_I_peak_331
464	chrV	409153	409154	408954	409322	HQ_TBP_I_peak_332
465	chrV	422568	422569	422454	422673	HQ_TBP_I_peak_333
466	chrV	423514	423515	423363	423762	HQ_TBP_I_peak_334
467	chrV	424650	424651	424462	424863	HQ_TBP_I_peak_335
468	chrV	431374	431375	431152	431581	HQ_TBP_I_peak_336
469	chrV	434625	434626	434438	434831	HQ_TBP_I_peak_337
470	chrV	435824	435825	435650	435999	HQ_TBP_I_peak_338
471	chrV	438691	438692	438523	438851	HQ_TBP_I_peak_339
472	chrV	441991	441992	441787	442257	HQ_TBP_I_peak_340
473	chrV	443283	443284	443090	443479	HQ_TBP_I_peak_341
474	chrV	448394	448395	448305	449222	HQ_TBP_I_peak_342a
475	chrV	448562	448563	448305	449222	HQ_TBP_I_peak_342b
476	chrV	449086	449087	448305	449222	HQ_TBP_I_peak_342c
477	chrV	469447	469448	469196	469680	HQ_TBP_I_peak_343
478	chrV	487408	487409	487183	487632	HQ_TBP_I_peak_344
479	chrV	492439	492440	492240	492684	HQ_TBP_I_peak_345
480	chrV	497706	497707	497456	497976	HQ_TBP_I_peak_346
481	chrV	510172	510173	510083	510266	HQ_TBP_I_peak_347
482	chrV	540424	540425	540212	540736	HQ_TBP_I_peak_348
483	chrV	545533	545534	545420	545705	HQ_TBP_I_peak_349
484	chrV	551363	551364	551131	551607	HQ_TBP_I_peak_350
485	chrV	559189	559190	559092	559281	HQ_TBP_I_peak_351
486	chrV	573193	573194	573067	573641	HQ_TBP_I_peak_352a
487	chrV	573544	573545	573067	573641	HQ_TBP_I_peak_352b
488	chrVI	4743	4744	4592	4891	HQ_TBP_I_peak_353
489	chrVI	54883	54884	54719	55021	HQ_TBP_I_peak_354
490	chrVI	64503	64504	64345	65140	HQ_TBP_I_peak_355a
491	chrVI	64983	64984	64345	65140	HQ_TBP_I_peak_355b
492	chrVI	75061	75062	74922	75235	HQ_TBP_I_peak_356
493	chrVI	80213	80214	80126	80475	HQ_TBP_I_peak_357
494	chrVI	82494	82495	82319	84217	HQ_TBP_I_peak_358a
495	chrVI	82994	82995	82319	84217	HQ_TBP_I_peak_358b
496	chrVI	83591	83592	82319	84217	HQ_TBP_I_peak_358c
497	chrVI	84155	84156	82319	84217	HQ_TBP_I_peak_358d
498	chrVI	95937	95938	95803	96078	HQ_TBP_I_peak_359
499	chrVI	101365	101366	101109	101592	HQ_TBP_I_peak_360
500	chrVI	115807	115808	115712	115936	HQ_TBP_I_peak_361
501	chrVI	137562	137563	137330	137802	HQ_TBP_I_peak_362
502	chrVI	158013	158014	157801	158217	HQ_TBP_I_peak_363
503	chrVI	162221	162222	162008	162427	HQ_TBP_I_peak_364
504	chrVI	167428	167429	167210	167669	HQ_TBP_I_peak_365
505	chrVI	181055	181056	180801	181303	HQ_TBP_I_peak_366
506	chrVI	191616	191617	191378	191851	HQ_TBP_I_peak_367
507	chrVI	205013	205014	204765	205262	HQ_TBP_I_peak_368
508	chrVI	210716	210717	210465	210940	HQ_TBP_I_peak_369
509	chrVI	220701	220702	220594	221654	HQ_TBP_I_peak_370a
510	chrVI	221460	221461	220594	221654	HQ_TBP_I_peak_370b
511	chrVI	223810	223811	223682	223930	HQ_TBP_I_peak_371
512	chrVI	226773	226774	226542	226980	HQ_TBP_I_peak_372
513	chrVI	242866	242867	242633	243001	HQ_TBP_I_peak_373
514	chrVI	263143	263144	263046	263443	HQ_TBP_I_peak_374a
515	chrVI	263376	263377	263046	263443	HQ_TBP_I_peak_374b
516	chrVII	35208	35209	35111	35346	HQ_TBP_I_peak_375
517	chrVII	56138	56139	55773	56495	HQ_TBP_I_peak_376a
518	chrVII	56379	56380	55773	56495	HQ_TBP_I_peak_376b
519	chrVII	73914	73915	73664	74215	HQ_TBP_I_peak_377
520	chrVII	79227	79228	79086	79399	HQ_TBP_I_peak_378
521	chrVII	95715	95716	95602	95841	HQ_TBP_I_peak_379
522	chrVII	110706	110707	110467	110928	HQ_TBP_I_peak_380
523	chrVII	115481	115482	115261	116061	HQ_TBP_I_peak_381a
524	chrVII	115934	115935	115261	116061	HQ_TBP_I_peak_381b
525	chrVII	122261	122262	122020	122497	HQ_TBP_I_peak_382
526	chrVII	131322	131323	131226	131501	HQ_TBP_I_peak_383
527	chrVII	148320	148321	148224	148557	HQ_TBP_I_peak_384
528	chrVII	149002	149003	148756	149168	HQ_TBP_I_peak_385
529	chrVII	152857	152858	152764	153268	HQ_TBP_I_peak_386a
530	chrVII	153150	153151	152764	153268	HQ_TBP_I_peak_386b
531	chrVII	159093	159094	158958	159213	HQ_TBP_I_peak_387
532	chrVII	159483	159484	159395	159575	HQ_TBP_I_peak_388
533	chrVII	165200	165201	165094	165287	HQ_TBP_I_peak_389
534	chrVII	185790	185791	185549	185996	HQ_TBP_I_peak_390
535	chrVII	190910	190911	190824	191090	HQ_TBP_I_peak_391
536	chrVII	205511	205512	205276	205758	HQ_TBP_I_peak_392
537	chrVII	226338	226339	225999	226480	HQ_TBP_I_peak_393
538	chrVII	228380	228381	228136	228551	HQ_TBP_I_peak_394
539	chrVII	254550	254551	254280	255613	HQ_TBP_I_peak_395a
540	chrVII	255098	255099	254280	255613	HQ_TBP_I_peak_395b
541	chrVII	255493	255494	254280	255613	HQ_TBP_I_peak_395c
542	chrVII	271597	271598	271503	271701	HQ_TBP_I_peak_396
543	chrVII	272379	272380	272201	272720	HQ_TBP_I_peak_397
544	chrVII	277086	277087	277016	278330	HQ_TBP_I_peak_398a
545	chrVII	277502	277503	277016	278330	HQ_TBP_I_peak_398b
546	chrVII	277869	277870	277016	278330	HQ_TBP_I_peak_398c
547	chrVII	278134	278135	277016	278330	HQ_TBP_I_peak_398d
548	chrVII	280565	280566	280490	280811	HQ_TBP_I_peak_399
549	chrVII	287459	287460	287227	287699	HQ_TBP_I_peak_400
550	chrVII	288191	288192	288105	288536	HQ_TBP_I_peak_401a
551	chrVII	288408	288409	288105	288536	HQ_TBP_I_peak_401b
552	chrVII	306340	306341	306301	306615	HQ_TBP_I_peak_402a
553	chrVII	306549	306550	306301	306615	HQ_TBP_I_peak_402b
554	chrVII	310913	310914	310730	312268	HQ_TBP_I_peak_403a
555	chrVII	311292	311293	310730	312268	HQ_TBP_I_peak_403b
556	chrVII	311780	311781	310730	312268	HQ_TBP_I_peak_403c
557	chrVII	312126	312127	310730	312268	HQ_TBP_I_peak_403d
558	chrVII	319768	319769	319505	320023	HQ_TBP_I_peak_404
559	chrVII	328576	328577	328336	328818	HQ_TBP_I_peak_405
560	chrVII	345933	345934	345713	346245	HQ_TBP_I_peak_406
561	chrVII	352185	352186	352080	352317	HQ_TBP_I_peak_407
562	chrVII	366030	366031	365782	366836	HQ_TBP_I_peak_408a
563	chrVII	366693	366694	365782	366836	HQ_TBP_I_peak_408b
564	chrVII	371260	371261	371217	371589	HQ_TBP_I_peak_409a
565	chrVII	371504	371505	371217	371589	HQ_TBP_I_peak_409b
566	chrVII	385127	385128	385025	385252	HQ_TBP_I_peak_410
567	chrVII	392153	392154	391965	392305	HQ_TBP_I_peak_411
568	chrVII	401606	401607	401383	401818	HQ_TBP_I_peak_412
569	chrVII	405461	405462	405256	405679	HQ_TBP_I_peak_413
570	chrVII	412378	412379	412146	412628	HQ_TBP_I_peak_414
571	chrVII	423078	423079	422828	423326	HQ_TBP_I_peak_415
572	chrVII	436911	436912	436811	437030	HQ_TBP_I_peak_416
573	chrVII	438449	438450	438335	438548	HQ_TBP_I_peak_417
574	chrVII	439002	439003	438893	439115	HQ_TBP_I_peak_418
575	chrVII	440816	440817	440590	441047	HQ_TBP_I_peak_419
576	chrVII	443109	443110	443013	443204	HQ_TBP_I_peak_420
577	chrVII	448567	448568	448367	448844	HQ_TBP_I_peak_421
578	chrVII	452204	452205	452115	452393	HQ_TBP_I_peak_422a
579	chrVII	452307	452308	452115	452393	HQ_TBP_I_peak_422b
580	chrVII	480212	480213	479948	483102	HQ_TBP_I_peak_423a
581	chrVII	480761	480762	479948	483102	HQ_TBP_I_peak_423b
582	chrVII	481057	481058	479948	483102	HQ_TBP_I_peak_423c
583	chrVII	481499	481500	479948	483102	HQ_TBP_I_peak_423d
584	chrVII	481870	481871	479948	483102	HQ_TBP_I_peak_423e
585	chrVII	482251	482252	479948	483102	HQ_TBP_I_peak_423f
586	chrVII	482469	482470	479948	483102	HQ_TBP_I_peak_423g
587	chrVII	482976	482977	479948	483102	HQ_TBP_I_peak_423h
588	chrVII	516296	516297	516196	516740	HQ_TBP_I_peak_424a
589	chrVII	516649	516650	516196	516740	HQ_TBP_I_peak_424b
590	chrVII	525625	525626	525509	525985	HQ_TBP_I_peak_425
591	chrVII	531597	531598	531357	531802	HQ_TBP_I_peak_426
592	chrVII	534835	534836	534692	534959	HQ_TBP_I_peak_427
593	chrVII	535471	535472	535376	536059	HQ_TBP_I_peak_428a
594	chrVII	535934	535935	535376	536059	HQ_TBP_I_peak_428b
595	chrVII	541839	541840	541639	542044	HQ_TBP_I_peak_429
596	chrVII	544660	544661	544442	544893	HQ_TBP_I_peak_430
597	chrVII	555220	555221	554995	555898	HQ_TBP_I_peak_431a
598	chrVII	555751	555752	554995	555898	HQ_TBP_I_peak_431b
599	chrVII	561751	561752	561514	562004	HQ_TBP_I_peak_432
600	chrVII	566810	566811	566726	567618	HQ_TBP_I_peak_433a
601	chrVII	566997	566998	566726	567618	HQ_TBP_I_peak_433b
602	chrVII	567530	567531	566726	567618	HQ_TBP_I_peak_433c
603	chrVII	599342	599343	599184	599607	HQ_TBP_I_peak_434
604	chrVII	609362	609363	609238	609521	HQ_TBP_I_peak_435
605	chrVII	616082	616083	615999	616337	HQ_TBP_I_peak_436
606	chrVII	617841	617842	617725	617927	HQ_TBP_I_peak_437
607	chrVII	619905	619906	619717	620038	HQ_TBP_I_peak_438
608	chrVII	648945	648946	648416	649134	HQ_TBP_I_peak_439
609	chrVII	650754	650755	650645	650860	HQ_TBP_I_peak_440
610	chrVII	661737	661738	661492	661985	HQ_TBP_I_peak_441
611	chrVII	672208	672209	672074	672327	HQ_TBP_I_peak_442
612	chrVII	700663	700664	700437	701250	HQ_TBP_I_peak_443a
613	chrVII	701047	701048	700437	701250	HQ_TBP_I_peak_443b
614	chrVII	707190	707191	706953	707523	HQ_TBP_I_peak_444
615	chrVII	712430	712431	712220	712540	HQ_TBP_I_peak_445
616	chrVII	726938	726939	726811	727072	HQ_TBP_I_peak_446
617	chrVII	731129	731130	730900	731344	HQ_TBP_I_peak_447
618	chrVII	736325	736326	736096	736530	HQ_TBP_I_peak_448
619	chrVII	739114	739115	738903	739337	HQ_TBP_I_peak_449
620	chrVII	774340	774341	774118	774561	HQ_TBP_I_peak_450
621	chrVII	779604	779605	779366	779857	HQ_TBP_I_peak_451
622	chrVII	788216	788217	787920	788382	HQ_TBP_I_peak_452
623	chrVII	794406	794407	794167	794637	HQ_TBP_I_peak_453
624	chrVII	809569	809570	809369	809677	HQ_TBP_I_peak_454
625	chrVII	823470	823471	823235	823702	HQ_TBP_I_peak_455
626	chrVII	828804	828805	828572	829032	HQ_TBP_I_peak_456
627	chrVII	845635	845636	845388	845895	HQ_TBP_I_peak_457
628	chrVII	857498	857499	857256	857747	HQ_TBP_I_peak_458
629	chrVII	867544	867545	867426	867807	HQ_TBP_I_peak_459
630	chrVII	876387	876388	876178	876599	HQ_TBP_I_peak_460
631	chrVII	878820	878821	878619	879035	HQ_TBP_I_peak_461
632	chrVII	883511	883512	883470	884092	HQ_TBP_I_peak_462a
633	chrVII	883920	883921	883470	884092	HQ_TBP_I_peak_462b
634	chrVII	894357	894358	894253	894456	HQ_TBP_I_peak_463
635	chrVII	904915	904916	904732	905107	HQ_TBP_I_peak_464
636	chrVII	905862	905863	905741	906019	HQ_TBP_I_peak_465
637	chrVII	920514	920515	920334	920727	HQ_TBP_I_peak_466
638	chrVII	931033	931034	930795	931283	HQ_TBP_I_peak_467
639	chrVII	939710	939711	939442	939940	HQ_TBP_I_peak_468
640	chrVII	953810	953811	953707	953936	HQ_TBP_I_peak_469
641	chrVII	1004209	1004210	1003983	1004436	HQ_TBP_I_peak_470
642	chrVII	1025654	1025655	1025611	1026213	HQ_TBP_I_peak_471a
643	chrVII	1025925	1025926	1025611	1026213	HQ_TBP_I_peak_471b
644	chrVII	1026180	1026181	1025611	1026213	HQ_TBP_I_peak_471c
645	chrVII	1058792	1058793	1058638	1059042	HQ_TBP_I_peak_472
646	chrVII	1082774	1082775	1082683	1082869	HQ_TBP_I_peak_473
647	chrVII	1089117	1089118	1089062	1089344	HQ_TBP_I_peak_474
648	chrVIII	547	548	498	788	HQ_TBP_I_peak_475
649	chrVIII	34724	34725	34600	36230	HQ_TBP_I_peak_476a
650	chrVIII	35639	35640	34600	36230	HQ_TBP_I_peak_476b
651	chrVIII	36070	36071	34600	36230	HQ_TBP_I_peak_476c
652	chrVIII	48404	48405	48355	48759	HQ_TBP_I_peak_477a
653	chrVIII	48656	48657	48355	48759	HQ_TBP_I_peak_477b
654	chrVIII	51003	51004	50904	51115	HQ_TBP_I_peak_478
655	chrVIII	62740	62741	62521	62964	HQ_TBP_I_peak_479
656	chrVIII	74491	74492	74438	74837	HQ_TBP_I_peak_480a
657	chrVIII	74785	74786	74438	74837	HQ_TBP_I_peak_480b
658	chrVIII	75361	75362	75216	75825	HQ_TBP_I_peak_481
659	chrVIII	85383	85384	85150	85630	HQ_TBP_I_peak_482
660	chrVIII	102248	102249	102110	102623	HQ_TBP_I_peak_483
661	chrVIII	104254	104255	103915	104469	HQ_TBP_I_peak_484
662	chrVIII	116186	116187	115914	116430	HQ_TBP_I_peak_485
663	chrVIII	126462	126463	126310	126660	HQ_TBP_I_peak_486
664	chrVIII	133113	133114	132899	133339	HQ_TBP_I_peak_487
665	chrVIII	134312	134313	134098	134516	HQ_TBP_I_peak_488
666	chrVIII	139751	139752	139651	141612	HQ_TBP_I_peak_489a
667	chrVIII	140275	140276	139651	141612	HQ_TBP_I_peak_489b
668	chrVIII	141467	141468	139651	141612	HQ_TBP_I_peak_489c
669	chrVIII	146328	146329	146103	146588	HQ_TBP_I_peak_490
670	chrVIII	148740	148741	148619	148849	HQ_TBP_I_peak_491
671	chrVIII	159338	159339	159129	159489	HQ_TBP_I_peak_492
672	chrVIII	181873	181874	181787	181970	HQ_TBP_I_peak_493
673	chrVIII	212633	212634	212392	216170	HQ_TBP_I_peak_494a
674	chrVIII	212853	212854	212392	216170	HQ_TBP_I_peak_494b
675	chrVIII	213178	213179	212392	216170	HQ_TBP_I_peak_494c
676	chrVIII	214209	214210	212392	216170	HQ_TBP_I_peak_494d
677	chrVIII	214845	214846	212392	216170	HQ_TBP_I_peak_494e
678	chrVIII	215179	215180	212392	216170	HQ_TBP_I_peak_494f
679	chrVIII	215354	215355	212392	216170	HQ_TBP_I_peak_494g
680	chrVIII	215934	215935	212392	216170	HQ_TBP_I_peak_494h
681	chrVIII	236582	236583	236435	236764	HQ_TBP_I_peak_495
682	chrVIII	237949	237950	237748	238171	HQ_TBP_I_peak_496
683	chrVIII	273629	273630	273519	273952	HQ_TBP_I_peak_497a
684	chrVIII	273868	273869	273519	273952	HQ_TBP_I_peak_497b
685	chrVIII	292694	292695	292305	292845	HQ_TBP_I_peak_498
686	chrVIII	353597	353598	353455	353659	HQ_TBP_I_peak_499
687	chrVIII	358575	358576	358331	358807	HQ_TBP_I_peak_500
688	chrVIII	375652	375653	375548	375750	HQ_TBP_I_peak_501
689	chrVIII	381503	381504	381351	381716	HQ_TBP_I_peak_502
690	chrVIII	382218	382219	382017	382267	HQ_TBP_I_peak_503
691	chrVIII	382789	382790	382604	382958	HQ_TBP_I_peak_504
692	chrVIII	385206	385207	385090	385316	HQ_TBP_I_peak_505
693	chrVIII	389006	389007	388762	389242	HQ_TBP_I_peak_506
694	chrVIII	411062	411063	410946	411195	HQ_TBP_I_peak_507
695	chrVIII	422572	422573	422283	423834	HQ_TBP_I_peak_508a
696	chrVIII	422876	422877	422283	423834	HQ_TBP_I_peak_508b
697	chrVIII	423680	423681	422283	423834	HQ_TBP_I_peak_508c
698	chrVIII	450673	450674	450579	450762	HQ_TBP_I_peak_509
699	chrVIII	451232	451233	451083	452636	HQ_TBP_I_peak_510a
700	chrVIII	451683	451684	451083	452636	HQ_TBP_I_peak_510b
701	chrVIII	452006	452007	451083	452636	HQ_TBP_I_peak_510c
702	chrVIII	452155	452156	451083	452636	HQ_TBP_I_peak_510d
703	chrVIII	452413	452414	451083	452636	HQ_TBP_I_peak_510e
704	chrVIII	466975	466976	466731	467210	HQ_TBP_I_peak_511
705	chrVIII	475778	475779	475557	476006	HQ_TBP_I_peak_512
706	chrVIII	505602	505603	505399	505792	HQ_TBP_I_peak_513
707	chrVIII	517307	517308	517250	517593	HQ_TBP_I_peak_514a
708	chrVIII	517500	517501	517250	517593	HQ_TBP_I_peak_514b
709	chrVIII	526792	526793	526553	526996	HQ_TBP_I_peak_515
710	chrVIII	546908	546909	546834	549479	HQ_TBP_I_peak_516a
711	chrVIII	547168	547169	546834	549479	HQ_TBP_I_peak_516b
712	chrVIII	547414	547415	546834	549479	HQ_TBP_I_peak_516c
713	chrVIII	547628	547629	546834	549479	HQ_TBP_I_peak_516d
714	chrVIII	548046	548047	546834	549479	HQ_TBP_I_peak_516e
715	chrVIII	548807	548808	546834	549479	HQ_TBP_I_peak_516f
716	chrVIII	549454	549455	546834	549479	HQ_TBP_I_peak_516g
717	chrVIII	554150	554151	554005	554292	HQ_TBP_I_peak_517
718	chrVIII	556906	556907	556708	557099	HQ_TBP_I_peak_518
719	chrVIII	562513	562514	562220	562636	HQ_TBP_I_peak_519
720	chrX	31783	31784	31636	32001	HQ_TBP_I_peak_520
721	chrX	59180	59181	58848	59420	HQ_TBP_I_peak_521
722	chrX	73740	73741	73554	74481	HQ_TBP_I_peak_522a
723	chrX	74285	74286	73554	74481	HQ_TBP_I_peak_522b
724	chrX	75337	75338	75164	75496	HQ_TBP_I_peak_523
725	chrX	75877	75878	75733	76050	HQ_TBP_I_peak_524
726	chrX	90651	90652	90489	90968	HQ_TBP_I_peak_525
727	chrX	97682	97683	97580	97777	HQ_TBP_I_peak_526
728	chrX	116026	116027	115788	116271	HQ_TBP_I_peak_527
729	chrX	120356	120357	120242	120506	HQ_TBP_I_peak_528
730	chrX	121080	121081	120993	121915	HQ_TBP_I_peak_529a
731	chrX	121456	121457	120993	121915	HQ_TBP_I_peak_529b
732	chrX	121805	121806	120993	121915	HQ_TBP_I_peak_529c
733	chrX	121903	121904	120993	121915	HQ_TBP_I_peak_529d
734	chrX	123039	123040	122900	123156	HQ_TBP_I_peak_530
735	chrX	136837	136838	136583	136958	HQ_TBP_I_peak_531
736	chrX	140137	140138	139878	140314	HQ_TBP_I_peak_532
737	chrX	154758	154759	154653	155058	HQ_TBP_I_peak_533
738	chrX	157325	157326	157123	157508	HQ_TBP_I_peak_534
739	chrX	159916	159917	159601	160079	HQ_TBP_I_peak_535
740	chrX	173089	173090	172871	173238	HQ_TBP_I_peak_536
741	chrX	181799	181800	181625	181903	HQ_TBP_I_peak_537
742	chrX	197390	197391	197158	197636	HQ_TBP_I_peak_538
743	chrX	204230	204231	204057	204969	HQ_TBP_I_peak_539a
744	chrX	204721	204722	204057	204969	HQ_TBP_I_peak_539b
745	chrX	228546	228547	228247	228699	HQ_TBP_I_peak_540
746	chrX	233921	233922	233668	234140	HQ_TBP_I_peak_541
747	chrX	268198	268199	267994	269744	HQ_TBP_I_peak_542a
748	chrX	268725	268726	267994	269744	HQ_TBP_I_peak_542b
749	chrX	269520	269521	267994	269744	HQ_TBP_I_peak_542c
750	chrX	294131	294132	293985	294361	HQ_TBP_I_peak_543
751	chrX	306008	306009	305850	306116	HQ_TBP_I_peak_544
752	chrX	316540	316541	316422	316747	HQ_TBP_I_peak_545
753	chrX	333168	333169	333034	333393	HQ_TBP_I_peak_546
754	chrX	349071	349072	348954	349488	HQ_TBP_I_peak_547a
755	chrX	349394	349395	348954	349488	HQ_TBP_I_peak_547b
756	chrX	354236	354237	354017	354444	HQ_TBP_I_peak_548
757	chrX	355366	355367	355138	355604	HQ_TBP_I_peak_549
758	chrX	374580	374581	374355	374805	HQ_TBP_I_peak_550
759	chrX	378350	378351	378129	378575	HQ_TBP_I_peak_551
760	chrX	391127	391128	390890	391397	HQ_TBP_I_peak_552
761	chrX	396804	396805	396574	397041	HQ_TBP_I_peak_553
762	chrX	414962	414963	414769	415168	HQ_TBP_I_peak_554
763	chrX	416043	416044	415825	416274	HQ_TBP_I_peak_555
764	chrX	422925	422926	422714	423129	HQ_TBP_I_peak_556
765	chrX	424531	424532	424296	424768	HQ_TBP_I_peak_557
766	chrX	454105	454106	454005	454225	HQ_TBP_I_peak_558
767	chrX	454810	454811	454652	454943	HQ_TBP_I_peak_559
768	chrX	464813	464814	464724	465058	HQ_TBP_I_peak_560a
769	chrX	464956	464957	464724	465058	HQ_TBP_I_peak_560b
770	chrX	466273	466274	466020	466684	HQ_TBP_I_peak_561
771	chrX	471691	471692	471568	471807	HQ_TBP_I_peak_562
772	chrX	472675	472676	472556	474121	HQ_TBP_I_peak_563a
773	chrX	473210	473211	472556	474121	HQ_TBP_I_peak_563b
774	chrX	473439	473440	472556	474121	HQ_TBP_I_peak_563c
775	chrX	474017	474018	472556	474121	HQ_TBP_I_peak_563d
776	chrX	478287	478288	478179	479186	HQ_TBP_I_peak_564a
777	chrX	478625	478626	478179	479186	HQ_TBP_I_peak_564b
778	chrX	478779	478780	478179	479186	HQ_TBP_I_peak_564c
779	chrX	479010	479011	478179	479186	HQ_TBP_I_peak_564d
780	chrX	481628	481629	481489	481835	HQ_TBP_I_peak_565
781	chrX	482253	482254	482086	482656	HQ_TBP_I_peak_566a
782	chrX	482542	482543	482086	482656	HQ_TBP_I_peak_566b
783	chrX	483200	483201	483045	483930	HQ_TBP_I_peak_567a
784	chrX	483524	483525	483045	483930	HQ_TBP_I_peak_567b
785	chrX	483800	483801	483045	483930	HQ_TBP_I_peak_567c
786	chrX	517888	517889	517648	518133	HQ_TBP_I_peak_568
787	chrX	524103	524104	523879	524369	HQ_TBP_I_peak_569
788	chrX	531818	531819	531572	532075	HQ_TBP_I_peak_570
789	chrX	538542	538543	538358	538731	HQ_TBP_I_peak_571
790	chrX	541502	541503	541314	541683	HQ_TBP_I_peak_572
791	chrX	543050	543051	542839	543271	HQ_TBP_I_peak_573
792	chrX	559230	559231	559119	559433	HQ_TBP_I_peak_574a
793	chrX	559346	559347	559119	559433	HQ_TBP_I_peak_574b
794	chrX	608230	608231	608141	608370	HQ_TBP_I_peak_575
795	chrX	617905	617906	617670	618150	HQ_TBP_I_peak_576
796	chrX	623077	623078	622946	623230	HQ_TBP_I_peak_577
797	chrX	629793	629794	629706	633213	HQ_TBP_I_peak_578a
798	chrX	629966	629967	629706	633213	HQ_TBP_I_peak_578b
799	chrX	630168	630169	629706	633213	HQ_TBP_I_peak_578c
800	chrX	630599	630600	629706	633213	HQ_TBP_I_peak_578d
801	chrX	630887	630888	629706	633213	HQ_TBP_I_peak_578e
802	chrX	631290	631291	629706	633213	HQ_TBP_I_peak_578f
803	chrX	631911	631912	629706	633213	HQ_TBP_I_peak_578g
804	chrX	632437	632438	629706	633213	HQ_TBP_I_peak_578h
805	chrX	633036	633037	629706	633213	HQ_TBP_I_peak_578i
806	chrX	636766	636767	636651	636865	HQ_TBP_I_peak_579
807	chrX	647360	647361	647246	647484	HQ_TBP_I_peak_580
808	chrX	651862	651863	651669	652527	HQ_TBP_I_peak_581a
809	chrX	652354	652355	651669	652527	HQ_TBP_I_peak_581b
810	chrX	663718	663719	663566	663906	HQ_TBP_I_peak_582
811	chrX	667203	667204	667063	667329	HQ_TBP_I_peak_583
812	chrX	683452	683453	683346	683538	HQ_TBP_I_peak_584
813	chrX	702218	702219	702091	703264	HQ_TBP_I_peak_585a
814	chrX	702470	702471	702091	703264	HQ_TBP_I_peak_585b
815	chrX	702745	702746	702091	703264	HQ_TBP_I_peak_585c
816	chrX	703107	703108	702091	703264	HQ_TBP_I_peak_585d
817	chrX	704119	704120	704001	704262	HQ_TBP_I_peak_586
818	chrX	705171	705172	705073	705266	HQ_TBP_I_peak_587
819	chrX	714396	714397	714296	714504	HQ_TBP_I_peak_588
820	chrX	725345	725346	725204	725709	HQ_TBP_I_peak_589
821	chrXI	18617	18618	18364	18738	HQ_TBP_I_peak_590
822	chrXI	25107	25108	24748	25269	HQ_TBP_I_peak_591
823	chrXI	38185	38186	37975	39187	HQ_TBP_I_peak_592a
824	chrXI	38612	38613	37975	39187	HQ_TBP_I_peak_592b
825	chrXI	39098	39099	37975	39187	HQ_TBP_I_peak_592c
826	chrXI	46379	46380	46299	47047	HQ_TBP_I_peak_593a
827	chrXI	46815	46816	46299	47047	HQ_TBP_I_peak_593b
828	chrXI	74610	74611	74368	74857	HQ_TBP_I_peak_594
829	chrXI	84190	84191	83946	84436	HQ_TBP_I_peak_595
830	chrXI	100101	100102	100007	100208	HQ_TBP_I_peak_596
831	chrXI	109235	109236	109059	109525	HQ_TBP_I_peak_597
832	chrXI	141093	141094	140851	141354	HQ_TBP_I_peak_598
833	chrXI	158582	158583	158475	158699	HQ_TBP_I_peak_599
834	chrXI	162564	162565	162348	162788	HQ_TBP_I_peak_600
835	chrXI	164492	164493	164335	165028	HQ_TBP_I_peak_601a
836	chrXI	164898	164899	164335	165028	HQ_TBP_I_peak_601b
837	chrXI	178404	178405	178317	178498	HQ_TBP_I_peak_602
838	chrXI	202988	202989	202657	203230	HQ_TBP_I_peak_603
839	chrXI	219879	219880	219626	220126	HQ_TBP_I_peak_604
840	chrXI	258797	258798	258714	259547	HQ_TBP_I_peak_605a
841	chrXI	259184	259185	258714	259547	HQ_TBP_I_peak_605b
842	chrXI	282831	282832	282712	282957	HQ_TBP_I_peak_606
843	chrXI	302912	302913	302671	303148	HQ_TBP_I_peak_607
844	chrXI	308227	308228	307997	308464	HQ_TBP_I_peak_608
845	chrXI	313475	313476	313255	313714	HQ_TBP_I_peak_609
846	chrXI	326610	326611	326472	327721	HQ_TBP_I_peak_610a
847	chrXI	326814	326815	326472	327721	HQ_TBP_I_peak_610b
848	chrXI	327150	327151	326472	327721	HQ_TBP_I_peak_610c
849	chrXI	327566	327567	326472	327721	HQ_TBP_I_peak_610d
850	chrXI	328137	328138	328021	328276	HQ_TBP_I_peak_611
851	chrXI	338908	338909	338781	339047	HQ_TBP_I_peak_612
852	chrXI	369767	369768	369661	369883	HQ_TBP_I_peak_613
853	chrXI	374429	374430	374321	374557	HQ_TBP_I_peak_614
854	chrXI	379669	379670	379428	379899	HQ_TBP_I_peak_615
855	chrXI	431341	431342	431091	431488	HQ_TBP_I_peak_616
856	chrXI	431858	431859	431697	432157	HQ_TBP_I_peak_617
857	chrXI	437525	437526	437445	437689	HQ_TBP_I_peak_618
858	chrXI	458554	458555	458300	458804	HQ_TBP_I_peak_619
859	chrXI	463864	463865	463706	464046	HQ_TBP_I_peak_620
860	chrXI	490955	490956	490723	491199	HQ_TBP_I_peak_621
861	chrXI	513410	513411	513190	513614	HQ_TBP_I_peak_622
862	chrXI	517970	517971	517757	518156	HQ_TBP_I_peak_623
863	chrXI	519274	519275	519161	519396	HQ_TBP_I_peak_624
864	chrXI	533804	533805	533559	534127	HQ_TBP_I_peak_625
865	chrXI	551626	551627	551506	551805	HQ_TBP_I_peak_626
866	chrXI	554900	554901	554786	555021	HQ_TBP_I_peak_627
867	chrXI	559421	559422	559244	559611	HQ_TBP_I_peak_628
868	chrXI	567245	567246	567145	567354	HQ_TBP_I_peak_629
869	chrXI	578956	578957	578723	579210	HQ_TBP_I_peak_630
870	chrXI	618782	618783	618588	618945	HQ_TBP_I_peak_631
871	chrXI	647746	647747	647585	648044	HQ_TBP_I_peak_632
872	chrXI	666689	666690	666540	666807	HQ_TBP_I_peak_633
873	chrXII	87	88	27	317	HQ_TBP_I_peak_634a
874	chrXII	248	249	27	317	HQ_TBP_I_peak_634b
875	chrXII	3584	3585	3465	3684	HQ_TBP_I_peak_635
876	chrXII	5708	5709	5602	5786	HQ_TBP_I_peak_636
877	chrXII	11268	11269	11064	11431	HQ_TBP_I_peak_637
878	chrXII	48110	48111	48003	48779	HQ_TBP_I_peak_638a
879	chrXII	48656	48657	48003	48779	HQ_TBP_I_peak_638b
880	chrXII	64399	64400	64314	64706	HQ_TBP_I_peak_639
881	chrXII	84614	84615	84481	84745	HQ_TBP_I_peak_640
882	chrXII	87176	87177	87018	87297	HQ_TBP_I_peak_641
883	chrXII	92534	92535	92298	92780	HQ_TBP_I_peak_642
884	chrXII	111621	111622	111483	111752	HQ_TBP_I_peak_643
885	chrXII	168035	168036	167794	168287	HQ_TBP_I_peak_644
886	chrXII	187335	187336	187212	187435	HQ_TBP_I_peak_645
887	chrXII	198141	198142	197871	198304	HQ_TBP_I_peak_646
888	chrXII	198712	198713	198574	199302	HQ_TBP_I_peak_647a
889	chrXII	199122	199123	198574	199302	HQ_TBP_I_peak_647b
890	chrXII	202101	202102	201995	202786	HQ_TBP_I_peak_648a
891	chrXII	202631	202632	201995	202786	HQ_TBP_I_peak_648b
892	chrXII	214964	214965	214721	215219	HQ_TBP_I_peak_649
893	chrXII	220038	220039	219955	220514	HQ_TBP_I_peak_650a
894	chrXII	220274	220275	219955	220514	HQ_TBP_I_peak_650b
895	chrXII	230628	230629	230540	230721	HQ_TBP_I_peak_651
896	chrXII	233055	233056	232866	233131	HQ_TBP_I_peak_652
897	chrXII	234168	234169	234006	234292	HQ_TBP_I_peak_653
898	chrXII	242180	242181	242022	242378	HQ_TBP_I_peak_654
899	chrXII	243055	243056	242852	243334	HQ_TBP_I_peak_655
900	chrXII	259479	259480	259289	259624	HQ_TBP_I_peak_656
901	chrXII	263160	263161	263006	263348	HQ_TBP_I_peak_657
902	chrXII	263729	263730	263668	263851	HQ_TBP_I_peak_658
903	chrXII	282865	282866	282714	283599	HQ_TBP_I_peak_659a
904	chrXII	283299	283300	282714	283599	HQ_TBP_I_peak_659b
905	chrXII	286765	286766	286652	286878	HQ_TBP_I_peak_660
906	chrXII	320437	320438	320357	320753	HQ_TBP_I_peak_661a
907	chrXII	320674	320675	320357	320753	HQ_TBP_I_peak_661b
908	chrXII	341021	341022	340971	341316	HQ_TBP_I_peak_662
909	chrXII	348646	348647	348513	348791	HQ_TBP_I_peak_663
910	chrXII	366231	366232	366011	366473	HQ_TBP_I_peak_664
911	chrXII	370193	370194	370037	370325	HQ_TBP_I_peak_665
912	chrXII	374341	374342	374088	374561	HQ_TBP_I_peak_666
913	chrXII	388386	388387	388220	388954	HQ_TBP_I_peak_667
914	chrXII	404197	404198	404005	404357	HQ_TBP_I_peak_668
915	chrXII	427119	427120	426874	427362	HQ_TBP_I_peak_669
916	chrXII	440380	440381	440227	440553	HQ_TBP_I_peak_670
917	chrXII	448725	448726	448598	448853	HQ_TBP_I_peak_671
918	chrXII	451895	451896	451615	455151	HQ_TBP_I_peak_672a
919	chrXII	452548	452549	451615	455151	HQ_TBP_I_peak_672b
920	chrXII	452742	452743	451615	455151	HQ_TBP_I_peak_672c
921	chrXII	453230	453231	451615	455151	HQ_TBP_I_peak_672d
922	chrXII	453602	453603	451615	455151	HQ_TBP_I_peak_672e
923	chrXII	453826	453827	451615	455151	HQ_TBP_I_peak_672f
924	chrXII	454378	454379	451615	455151	HQ_TBP_I_peak_672g
925	chrXII	454621	454622	451615	455151	HQ_TBP_I_peak_672h
926	chrXII	455024	455025	451615	455151	HQ_TBP_I_peak_672i
927	chrXII	458486	458487	458061	458978	HQ_TBP_I_peak_673a
928	chrXII	458916	458917	458061	458978	HQ_TBP_I_peak_673b
929	chrXII	459674	459675	459395	460570	HQ_TBP_I_peak_674a
930	chrXII	460254	460255	459395	460570	HQ_TBP_I_peak_674b
931	chrXII	460491	460492	459395	460570	HQ_TBP_I_peak_674c
932	chrXII	465650	465651	465206	468912	HQ_TBP_I_peak_675a
933	chrXII	466314	466315	465206	468912	HQ_TBP_I_peak_675b
934	chrXII	467624	467625	465206	468912	HQ_TBP_I_peak_675c
935	chrXII	468041	468042	465206	468912	HQ_TBP_I_peak_675d
936	chrXII	468765	468766	465206	468912	HQ_TBP_I_peak_675e
937	chrXII	472453	472454	472296	472600	HQ_TBP_I_peak_676
938	chrXII	482047	482048	481909	482248	HQ_TBP_I_peak_677
939	chrXII	485685	485686	485487	485869	HQ_TBP_I_peak_678
940	chrXII	489337	489338	489127	489538	HQ_TBP_I_peak_679
941	chrXII	490171	490172	489923	490424	HQ_TBP_I_peak_680
942	chrXII	498874	498875	498705	499632	HQ_TBP_I_peak_681a
943	chrXII	499222	499223	498705	499632	HQ_TBP_I_peak_681b
944	chrXII	514809	514810	514699	514910	HQ_TBP_I_peak_682
945	chrXII	522620	522621	522444	523615	HQ_TBP_I_peak_683a
946	chrXII	523220	523221	522444	523615	HQ_TBP_I_peak_683b
947	chrXII	523541	523542	522444	523615	HQ_TBP_I_peak_683c
948	chrXII	540833	540834	540744	540929	HQ_TBP_I_peak_684
949	chrXII	541616	541617	541406	541772	HQ_TBP_I_peak_685
950	chrXII	552044	552045	551975	552271	HQ_TBP_I_peak_686
951	chrXII	592621	592622	592380	592862	HQ_TBP_I_peak_687
952	chrXII	605434	605435	605194	605665	HQ_TBP_I_peak_688
953	chrXII	628370	628371	628115	628618	HQ_TBP_I_peak_689
954	chrXII	636712	636713	636573	636860	HQ_TBP_I_peak_690
955	chrXII	637406	637407	637363	637671	HQ_TBP_I_peak_691
956	chrXII	646085	646086	645984	646184	HQ_TBP_I_peak_692
957	chrXII	650774	650775	650649	651925	HQ_TBP_I_peak_693a
958	chrXII	651087	651088	650649	651925	HQ_TBP_I_peak_693b
959	chrXII	651578	651579	650649	651925	HQ_TBP_I_peak_693c
960	chrXII	657015	657016	656801	657271	HQ_TBP_I_peak_694
961	chrXII	673100	673101	672990	673236	HQ_TBP_I_peak_695
962	chrXII	678138	678139	678029	678250	HQ_TBP_I_peak_696
963	chrXII	687938	687939	687700	688171	HQ_TBP_I_peak_697
964	chrXII	708615	708616	708529	708832	HQ_TBP_I_peak_698
965	chrXII	709144	709145	709066	709632	HQ_TBP_I_peak_699a
966	chrXII	709397	709398	709066	709632	HQ_TBP_I_peak_699b
967	chrXII	709523	709524	709066	709632	HQ_TBP_I_peak_699c
968	chrXII	710411	710412	710246	710565	HQ_TBP_I_peak_700
969	chrXII	713197	713198	713008	713361	HQ_TBP_I_peak_701
970	chrXII	732086	732087	731870	732263	HQ_TBP_I_peak_702
971	chrXII	734807	734808	734689	734993	HQ_TBP_I_peak_703
972	chrXII	737651	737652	737509	737769	HQ_TBP_I_peak_704
973	chrXII	738145	738146	738022	738295	HQ_TBP_I_peak_705
974	chrXII	781401	781402	781295	781525	HQ_TBP_I_peak_706
975	chrXII	784347	784348	784092	784570	HQ_TBP_I_peak_707
976	chrXII	793893	793894	793668	794098	HQ_TBP_I_peak_708
977	chrXII	797165	797166	796946	797386	HQ_TBP_I_peak_709
978	chrXII	805805	805806	805641	806823	HQ_TBP_I_peak_710a
979	chrXII	806149	806150	805641	806823	HQ_TBP_I_peak_710b
980	chrXII	806570	806571	805641	806823	HQ_TBP_I_peak_710c
981	chrXII	818609	818610	818466	818845	HQ_TBP_I_peak_711
982	chrXII	819271	819272	819155	819400	HQ_TBP_I_peak_712
983	chrXII	827996	827997	827830	828121	HQ_TBP_I_peak_713
984	chrXII	837506	837507	837374	837816	HQ_TBP_I_peak_714a
985	chrXII	837738	837739	837374	837816	HQ_TBP_I_peak_714b
986	chrXII	838364	838365	838039	839938	HQ_TBP_I_peak_715a
987	chrXII	838593	838594	838039	839938	HQ_TBP_I_peak_715b
988	chrXII	838956	838957	838039	839938	HQ_TBP_I_peak_715c
989	chrXII	839367	839368	838039	839938	HQ_TBP_I_peak_715d
990	chrXII	839832	839833	838039	839938	HQ_TBP_I_peak_715e
991	chrXII	855823	855824	855543	855973	HQ_TBP_I_peak_716
992	chrXII	875361	875362	875146	875583	HQ_TBP_I_peak_717
993	chrXII	898092	898093	897914	898474	HQ_TBP_I_peak_718
994	chrXII	899129	899130	898942	899327	HQ_TBP_I_peak_719
995	chrXII	903425	903426	903315	903801	HQ_TBP_I_peak_720a
996	chrXII	903646	903647	903315	903801	HQ_TBP_I_peak_720b
997	chrXII	921713	921714	921579	922312	HQ_TBP_I_peak_721a
998	chrXII	922170	922171	921579	922312	HQ_TBP_I_peak_721b
999	chrXII	924920	924921	924811	925044	HQ_TBP_I_peak_722
1000	chrXII	931820	931821	931622	932021	HQ_TBP_I_peak_723
1001	chrXII	954312	954313	954113	954456	HQ_TBP_I_peak_724
1002	chrXII	963070	963071	962849	963311	HQ_TBP_I_peak_725
1003	chrXII	976055	976056	975796	976273	HQ_TBP_I_peak_726
1004	chrXII	1002310	1002311	1002173	1002478	HQ_TBP_I_peak_727
1005	chrXII	1018238	1018239	1018154	1018465	HQ_TBP_I_peak_728
1006	chrXII	1018952	1018953	1018664	1019106	HQ_TBP_I_peak_729
1007	chrXII	1027935	1027936	1027858	1028058	HQ_TBP_I_peak_730
1008	chrXII	1028807	1028808	1028638	1028981	HQ_TBP_I_peak_731
1009	chrXII	1035830	1035831	1035704	1036008	HQ_TBP_I_peak_732
1010	chrXII	1041466	1041467	1041288	1041938	HQ_TBP_I_peak_733a
1011	chrXII	1041786	1041787	1041288	1041938	HQ_TBP_I_peak_733b
1012	chrXII	1052154	1052155	1051922	1052401	HQ_TBP_I_peak_734
1013	chrXII	1065089	1065090	1064963	1065220	HQ_TBP_I_peak_735
1014	chrXII	1067858	1067859	1067748	1067975	HQ_TBP_I_peak_736
1015	chrXII	1071666	1071667	1071447	1071756	HQ_TBP_I_peak_737
1016	chrXII	1072156	1072157	1072035	1072430	HQ_TBP_I_peak_738
1017	chrXII	1073159	1073160	1073070	1074173	HQ_TBP_I_peak_739a
1018	chrXII	1073500	1073501	1073070	1074173	HQ_TBP_I_peak_739b
1019	chrXII	1073717	1073718	1073070	1074173	HQ_TBP_I_peak_739c
1020	chrXII	1074014	1074015	1073070	1074173	HQ_TBP_I_peak_739d
1021	chrXII	1074648	1074649	1074535	1074974	HQ_TBP_I_peak_740a
1022	chrXII	1074921	1074922	1074535	1074974	HQ_TBP_I_peak_740b
1023	chrXII	1076122	1076123	1076052	1076452	HQ_TBP_I_peak_741
1024	chrXII	1077359	1077360	1077317	1077830	HQ_TBP_I_peak_742a
1025	chrXII	1077587	1077588	1077317	1077830	HQ_TBP_I_peak_742b
1026	chrXIII	539	540	485	874	HQ_TBP_I_peak_743a
1027	chrXIII	770	771	485	874	HQ_TBP_I_peak_743b
1028	chrXIII	3447	3448	3335	3522	HQ_TBP_I_peak_744
1029	chrXIII	5576	5577	5447	5686	HQ_TBP_I_peak_745
1030	chrXIII	14787	14788	14688	14879	HQ_TBP_I_peak_746
1031	chrXIII	38059	38060	37950	38172	HQ_TBP_I_peak_747
1032	chrXIII	68041	68042	67703	68199	HQ_TBP_I_peak_748
1033	chrXIII	91962	91963	91728	92179	HQ_TBP_I_peak_749
1034	chrXIII	115620	115621	115496	115709	HQ_TBP_I_peak_750
1035	chrXIII	124206	124207	124027	124384	HQ_TBP_I_peak_751
1036	chrXIII	131900	131901	131655	132152	HQ_TBP_I_peak_752
1037	chrXIII	146438	146439	146275	147199	HQ_TBP_I_peak_753a
1038	chrXIII	146840	146841	146275	147199	HQ_TBP_I_peak_753b
1039	chrXIII	159305	159306	159166	159709	HQ_TBP_I_peak_754
1040	chrXIII	168785	168786	168547	169016	HQ_TBP_I_peak_755
1041	chrXIII	183980	183981	183762	184219	HQ_TBP_I_peak_756
1042	chrXIII	196180	196181	195942	196434	HQ_TBP_I_peak_757
1043	chrXIII	204271	204272	204200	204457	HQ_TBP_I_peak_758
1044	chrXIII	220061	220062	219821	220411	HQ_TBP_I_peak_759
1045	chrXIII	223871	223872	223690	224032	HQ_TBP_I_peak_760
1046	chrXIII	225845	225846	225663	226146	HQ_TBP_I_peak_761
1047	chrXIII	226517	226518	226359	226606	HQ_TBP_I_peak_762
1048	chrXIII	228875	228876	228783	228971	HQ_TBP_I_peak_763
1049	chrXIII	253226	253227	253121	253346	HQ_TBP_I_peak_764
1050	chrXIII	259242	259243	258992	259482	HQ_TBP_I_peak_765
1051	chrXIII	272077	272078	271954	272199	HQ_TBP_I_peak_766
1052	chrXIII	282754	282755	282665	282864	HQ_TBP_I_peak_767
1053	chrXIII	290792	290793	290535	291037	HQ_TBP_I_peak_768
1054	chrXIII	297079	297080	296808	297317	HQ_TBP_I_peak_769
1055	chrXIII	297764	297765	297548	297864	HQ_TBP_I_peak_770
1056	chrXIII	298704	298705	298610	298791	HQ_TBP_I_peak_771
1057	chrXIII	302684	302685	302587	302789	HQ_TBP_I_peak_772
1058	chrXIII	311980	311981	311884	312333	HQ_TBP_I_peak_773a
1059	chrXIII	312237	312238	311884	312333	HQ_TBP_I_peak_773b
1060	chrXIII	321221	321222	320980	321481	HQ_TBP_I_peak_774
1061	chrXIII	352267	352268	352041	352517	HQ_TBP_I_peak_775
1062	chrXIII	363052	363053	362820	363277	HQ_TBP_I_peak_776
1063	chrXIII	372518	372519	372285	372755	HQ_TBP_I_peak_777
1064	chrXIII	379419	379420	379168	379644	HQ_TBP_I_peak_778
1065	chrXIII	395212	395213	395073	396774	HQ_TBP_I_peak_779a
1066	chrXIII	395259	395260	395073	396774	HQ_TBP_I_peak_779b
1067	chrXIII	395394	395395	395073	396774	HQ_TBP_I_peak_779c
1068	chrXIII	396450	396451	395073	396774	HQ_TBP_I_peak_779d
1069	chrXIII	420666	420667	420436	420903	HQ_TBP_I_peak_780
1070	chrXIII	434733	434734	434634	434816	HQ_TBP_I_peak_781
1071	chrXIII	458335	458336	458170	458521	HQ_TBP_I_peak_782
1072	chrXIII	463545	463546	463302	463783	HQ_TBP_I_peak_783
1073	chrXIII	480697	480698	480467	480940	HQ_TBP_I_peak_784
1074	chrXIII	499702	499703	499516	499797	HQ_TBP_I_peak_785
1075	chrXIII	500755	500756	500637	500853	HQ_TBP_I_peak_786
1076	chrXIII	504877	504878	504640	505134	HQ_TBP_I_peak_787
1077	chrXIII	511236	511237	511071	511834	HQ_TBP_I_peak_788
1078	chrXIII	541030	541031	540884	541172	HQ_TBP_I_peak_789
1079	chrXIII	545807	545808	545696	545937	HQ_TBP_I_peak_790
1080	chrXIII	550451	550452	550246	550613	HQ_TBP_I_peak_791
1081	chrXIII	551240	551241	551029	551418	HQ_TBP_I_peak_792
1082	chrXIII	551870	551871	551696	552082	HQ_TBP_I_peak_793
1083	chrXIII	572961	572962	572718	573201	HQ_TBP_I_peak_794
1084	chrXIII	586719	586720	586489	586958	HQ_TBP_I_peak_795
1085	chrXIII	608557	608558	608444	609749	HQ_TBP_I_peak_796a
1086	chrXIII	608826	608827	608444	609749	HQ_TBP_I_peak_796b
1087	chrXIII	609365	609366	608444	609749	HQ_TBP_I_peak_796c
1088	chrXIII	626183	626184	626014	626465	HQ_TBP_I_peak_797
1089	chrXIII	632234	632235	632143	632335	HQ_TBP_I_peak_798
1090	chrXIII	637061	637062	637017	637517	HQ_TBP_I_peak_799a
1091	chrXIII	637372	637373	637017	637517	HQ_TBP_I_peak_799b
1092	chrXIII	651139	651140	651025	651266	HQ_TBP_I_peak_800
1093	chrXIII	652210	652211	652041	652437	HQ_TBP_I_peak_801
1094	chrXIII	653875	653876	653706	654389	HQ_TBP_I_peak_802
1095	chrXIII	664632	664633	664517	664749	HQ_TBP_I_peak_803
1096	chrXIII	667432	667433	667307	667573	HQ_TBP_I_peak_804
1097	chrXIII	732362	732363	732213	732519	HQ_TBP_I_peak_805
1098	chrXIII	742770	742771	742729	742974	HQ_TBP_I_peak_806
1099	chrXIII	747969	747970	747746	748204	HQ_TBP_I_peak_807
1100	chrXIII	754258	754259	754030	754427	HQ_TBP_I_peak_808
1101	chrXIII	759470	759471	759369	759585	HQ_TBP_I_peak_809
1102	chrXIII	768449	768450	768200	768699	HQ_TBP_I_peak_810
1103	chrXIII	773837	773838	773734	773924	HQ_TBP_I_peak_811
1104	chrXIII	774653	774654	774460	775065	HQ_TBP_I_peak_812
1105	chrXIII	775337	775338	775250	775430	HQ_TBP_I_peak_813
1106	chrXIII	808331	808332	808090	808572	HQ_TBP_I_peak_814
1107	chrXIII	837920	837921	837678	838168	HQ_TBP_I_peak_815
1108	chrXIII	879291	879292	879245	879492	HQ_TBP_I_peak_816
1109	chrXIII	880428	880429	880245	880574	HQ_TBP_I_peak_817
1110	chrXIII	886904	886905	886801	887054	HQ_TBP_I_peak_818
1111	chrXIII	902714	902715	902616	902814	HQ_TBP_I_peak_819
1112	chrXIII	904430	904431	904337	904880	HQ_TBP_I_peak_820a
1113	chrXIII	904736	904737	904337	904880	HQ_TBP_I_peak_820b
1114	chrXIII	908444	908445	908276	908579	HQ_TBP_I_peak_821
1115	chrXIII	914752	914753	914648	914842	HQ_TBP_I_peak_822
1116	chrXIII	915116	915117	915063	915558	HQ_TBP_I_peak_823a
1117	chrXIII	915414	915415	915063	915558	HQ_TBP_I_peak_823b
1118	chrXIV	3351	3352	3267	3705	HQ_TBP_I_peak_824
1119	chrXIV	6236	6237	6151	6756	HQ_TBP_I_peak_825a
1120	chrXIV	6662	6663	6151	6756	HQ_TBP_I_peak_825b
1121	chrXIV	23992	23993	23884	24118	HQ_TBP_I_peak_826
1122	chrXIV	51889	51890	51621	52080	HQ_TBP_I_peak_827
1123	chrXIV	62989	62990	62815	63141	HQ_TBP_I_peak_828
1124	chrXIV	64609	64610	64487	64739	HQ_TBP_I_peak_829
1125	chrXIV	65601	65602	65483	65708	HQ_TBP_I_peak_830
1126	chrXIV	68442	68443	68357	68790	HQ_TBP_I_peak_831
1127	chrXIV	87767	87768	87534	87918	HQ_TBP_I_peak_832
1128	chrXIV	89033	89034	88858	89493	HQ_TBP_I_peak_833
1129	chrXIV	96319	96320	96076	96553	HQ_TBP_I_peak_834
1130	chrXIV	102702	102703	102493	102916	HQ_TBP_I_peak_835
1131	chrXIV	104797	104798	104576	105007	HQ_TBP_I_peak_836
1132	chrXIV	110563	110564	110500	110936	HQ_TBP_I_peak_837a
1133	chrXIV	110872	110873	110500	110936	HQ_TBP_I_peak_837b
1134	chrXIV	167861	167862	167754	168099	HQ_TBP_I_peak_838
1135	chrXIV	174641	174642	174404	174847	HQ_TBP_I_peak_839
1136	chrXIV	198088	198089	197972	198203	HQ_TBP_I_peak_840
1137	chrXIV	200459	200460	200355	200553	HQ_TBP_I_peak_841
1138	chrXIV	230706	230707	230420	230837	HQ_TBP_I_peak_842
1139	chrXIV	234110	234111	233963	234484	HQ_TBP_I_peak_843a
1140	chrXIV	234340	234341	233963	234484	HQ_TBP_I_peak_843b
1141	chrXIV	251751	251752	251704	252143	HQ_TBP_I_peak_844a
1142	chrXIV	252036	252037	251704	252143	HQ_TBP_I_peak_844b
1143	chrXIV	254372	254373	254258	254532	HQ_TBP_I_peak_845
1144	chrXIV	275806	275807	275766	276496	HQ_TBP_I_peak_846a
1145	chrXIV	276001	276002	275766	276496	HQ_TBP_I_peak_846b
1146	chrXIV	276366	276367	275766	276496	HQ_TBP_I_peak_846c
1147	chrXIV	282046	282047	281908	282226	HQ_TBP_I_peak_847
1148	chrXIV	302627	302628	302474	303518	HQ_TBP_I_peak_848a
1149	chrXIV	303043	303044	302474	303518	HQ_TBP_I_peak_848b
1150	chrXIV	303287	303288	302474	303518	HQ_TBP_I_peak_848c
1151	chrXIV	331267	331268	331111	331704	HQ_TBP_I_peak_849a
1152	chrXIV	331577	331578	331111	331704	HQ_TBP_I_peak_849b
1153	chrXIV	331984	331985	331896	332100	HQ_TBP_I_peak_850
1154	chrXIV	332384	332385	332293	332476	HQ_TBP_I_peak_851
1155	chrXIV	336427	336428	336335	336518	HQ_TBP_I_peak_852
1156	chrXIV	352339	352340	352152	352663	HQ_TBP_I_peak_853
1157	chrXIV	374851	374852	374622	375077	HQ_TBP_I_peak_854
1158	chrXIV	381262	381263	381123	381466	HQ_TBP_I_peak_855
1159	chrXIV	408082	408083	407937	408320	HQ_TBP_I_peak_856
1160	chrXIV	425865	425866	425691	427687	HQ_TBP_I_peak_857a
1161	chrXIV	426361	426362	425691	427687	HQ_TBP_I_peak_857b
1162	chrXIV	426987	426988	425691	427687	HQ_TBP_I_peak_857c
1163	chrXIV	427267	427268	425691	427687	HQ_TBP_I_peak_857d
1164	chrXIV	427563	427564	425691	427687	HQ_TBP_I_peak_857e
1165	chrXIV	442994	442995	442749	443230	HQ_TBP_I_peak_858
1166	chrXIV	444376	444377	444266	444482	HQ_TBP_I_peak_859
1167	chrXIV	491231	491232	491166	491534	HQ_TBP_I_peak_860a
1168	chrXIV	491446	491447	491166	491534	HQ_TBP_I_peak_860b
1169	chrXIV	493285	493286	493196	493376	HQ_TBP_I_peak_861
1170	chrXIV	494057	494058	493968	494213	HQ_TBP_I_peak_862
1171	chrXIV	495028	495029	494831	495192	HQ_TBP_I_peak_863
1172	chrXIV	499601	499602	499423	501045	HQ_TBP_I_peak_864a
1173	chrXIV	500182	500183	499423	501045	HQ_TBP_I_peak_864b
1174	chrXIV	500418	500419	499423	501045	HQ_TBP_I_peak_864c
1175	chrXIV	500885	500886	499423	501045	HQ_TBP_I_peak_864d
1176	chrXIV	507365	507366	507257	507528	HQ_TBP_I_peak_865
1177	chrXIV	518929	518930	518780	519999	HQ_TBP_I_peak_866a
1178	chrXIV	519166	519167	518780	519999	HQ_TBP_I_peak_866b
1179	chrXIV	519683	519684	518780	519999	HQ_TBP_I_peak_866c
1180	chrXIV	519898	519899	518780	519999	HQ_TBP_I_peak_866d
1181	chrXIV	521287	521288	521153	521358	HQ_TBP_I_peak_867
1182	chrXIV	521770	521771	521623	521943	HQ_TBP_I_peak_868
1183	chrXIV	546606	546607	546542	547334	HQ_TBP_I_peak_869a
1184	chrXIV	547081	547082	546542	547334	HQ_TBP_I_peak_869b
1185	chrXIV	559214	559215	559118	559306	HQ_TBP_I_peak_870
1186	chrXIV	559707	559708	559596	559829	HQ_TBP_I_peak_871
1187	chrXIV	560778	560779	560555	561022	HQ_TBP_I_peak_872
1188	chrXIV	568106	568107	567892	568311	HQ_TBP_I_peak_873
1189	chrXIV	569955	569956	569740	570170	HQ_TBP_I_peak_874
1190	chrXIV	575321	575322	575232	577033	HQ_TBP_I_peak_875a
1191	chrXIV	576111	576112	575232	577033	HQ_TBP_I_peak_875b
1192	chrXIV	576641	576642	575232	577033	HQ_TBP_I_peak_875c
1193	chrXIV	585529	585530	585375	585667	HQ_TBP_I_peak_876
1194	chrXIV	602302	602303	602064	602543	HQ_TBP_I_peak_877
1195	chrXIV	619817	619818	619729	620084	HQ_TBP_I_peak_878a
1196	chrXIV	620018	620019	619729	620084	HQ_TBP_I_peak_878b
1197	chrXIV	622895	622896	622787	623097	HQ_TBP_I_peak_879
1198	chrXIV	631923	631924	631709	632138	HQ_TBP_I_peak_880
1199	chrXIV	632587	632588	632365	632802	HQ_TBP_I_peak_881
1200	chrXIV	695349	695350	695226	695446	HQ_TBP_I_peak_882
1201	chrXIV	703617	703618	703478	703780	HQ_TBP_I_peak_883
1202	chrXIV	715483	715484	715400	716258	HQ_TBP_I_peak_884a
1203	chrXIV	715778	715779	715400	716258	HQ_TBP_I_peak_884b
1204	chrXIV	716051	716052	715400	716258	HQ_TBP_I_peak_884c
1205	chrXIV	726230	726231	726009	726554	HQ_TBP_I_peak_885
1206	chrXIV	759186	759187	759070	759291	HQ_TBP_I_peak_886
1207	chrXIV	762857	762858	762760	763264	HQ_TBP_I_peak_887a
1208	chrXIV	763160	763161	762760	763264	HQ_TBP_I_peak_887b
1209	chrXIV	784171	784172	783919	784327	HQ_TBP_I_peak_888
1210	chrXV	28369	28370	28263	28485	HQ_TBP_I_peak_889
1211	chrXV	28974	28975	28768	29091	HQ_TBP_I_peak_890
1212	chrXV	58675	58676	58546	58845	HQ_TBP_I_peak_891
1213	chrXV	61110	61111	61007	61203	HQ_TBP_I_peak_892
1214	chrXV	80321	80322	80171	80548	HQ_TBP_I_peak_893
1215	chrXV	80878	80879	80781	81136	HQ_TBP_I_peak_894
1216	chrXV	83060	83061	82917	83189	HQ_TBP_I_peak_895
1217	chrXV	87416	87417	87259	87635	HQ_TBP_I_peak_896
1218	chrXV	92899	92900	92729	93055	HQ_TBP_I_peak_897
1219	chrXV	94436	94437	94269	94582	HQ_TBP_I_peak_898
1220	chrXV	96645	96646	96287	96991	HQ_TBP_I_peak_899
1221	chrXV	111042	111043	110843	111260	HQ_TBP_I_peak_900
1222	chrXV	113787	113788	113579	113984	HQ_TBP_I_peak_901
1223	chrXV	119192	119193	119057	121501	HQ_TBP_I_peak_902a
1224	chrXV	119751	119752	119057	121501	HQ_TBP_I_peak_902b
1225	chrXV	120013	120014	119057	121501	HQ_TBP_I_peak_902c
1226	chrXV	120303	120304	119057	121501	HQ_TBP_I_peak_902d
1227	chrXV	120844	120845	119057	121501	HQ_TBP_I_peak_902e
1228	chrXV	121375	121376	119057	121501	HQ_TBP_I_peak_902f
1229	chrXV	121898	121899	121747	122001	HQ_TBP_I_peak_903
1230	chrXV	136302	136303	136204	136444	HQ_TBP_I_peak_904
1231	chrXV	159347	159348	159276	160878	HQ_TBP_I_peak_905a
1232	chrXV	159859	159860	159276	160878	HQ_TBP_I_peak_905b
1233	chrXV	160118	160119	159276	160878	HQ_TBP_I_peak_905c
1234	chrXV	160686	160687	159276	160878	HQ_TBP_I_peak_905d
1235	chrXV	168309	168310	168202	168410	HQ_TBP_I_peak_906
1236	chrXV	207228	207229	207089	207471	HQ_TBP_I_peak_907
1237	chrXV	218693	218694	218543	220578	HQ_TBP_I_peak_908a
1238	chrXV	219098	219099	218543	220578	HQ_TBP_I_peak_908b
1239	chrXV	219578	219579	218543	220578	HQ_TBP_I_peak_908c
1240	chrXV	219989	219990	218543	220578	HQ_TBP_I_peak_908d
1241	chrXV	220276	220277	218543	220578	HQ_TBP_I_peak_908e
1242	chrXV	226687	226688	226467	226899	HQ_TBP_I_peak_909
1243	chrXV	228317	228318	228109	228526	HQ_TBP_I_peak_910
1244	chrXV	233790	233791	233694	233878	HQ_TBP_I_peak_911
1245	chrXV	234250	234251	234125	234589	HQ_TBP_I_peak_912
1246	chrXV	253635	253636	253160	253826	HQ_TBP_I_peak_913
1247	chrXV	254230	254231	254050	254589	HQ_TBP_I_peak_914
1248	chrXV	259339	259340	259247	259454	HQ_TBP_I_peak_915
1249	chrXV	268098	268099	267995	268233	HQ_TBP_I_peak_916
1250	chrXV	274651	274652	274387	274911	HQ_TBP_I_peak_917
1251	chrXV	282155	282156	281914	282389	HQ_TBP_I_peak_918
1252	chrXV	288188	288189	287996	288428	HQ_TBP_I_peak_919
1253	chrXV	301082	301083	300845	301327	HQ_TBP_I_peak_920
1254	chrXV	340372	340373	340134	340617	HQ_TBP_I_peak_921
1255	chrXV	354126	354127	353901	354379	HQ_TBP_I_peak_922
1256	chrXV	377833	377834	377742	377922	HQ_TBP_I_peak_923
1257	chrXV	408197	408198	407831	408376	HQ_TBP_I_peak_924
1258	chrXV	410033	410034	409858	410190	HQ_TBP_I_peak_925
1259	chrXV	412812	412813	412693	412910	HQ_TBP_I_peak_926
1260	chrXV	427400	427401	427278	427513	HQ_TBP_I_peak_927
1261	chrXV	438637	438638	438407	438881	HQ_TBP_I_peak_928
1262	chrXV	444642	444643	444456	445824	HQ_TBP_I_peak_929a
1263	chrXV	445139	445140	444456	445824	HQ_TBP_I_peak_929b
1264	chrXV	445438	445439	444456	445824	HQ_TBP_I_peak_929c
1265	chrXV	464437	464438	464211	464678	HQ_TBP_I_peak_930
1266	chrXV	487433	487434	487205	487673	HQ_TBP_I_peak_931
1267	chrXV	494503	494504	494382	494894	HQ_TBP_I_peak_932a
1268	chrXV	494773	494774	494382	494894	HQ_TBP_I_peak_932b
1269	chrXV	505737	505738	505549	505943	HQ_TBP_I_peak_933
1270	chrXV	522658	522659	522410	523062	HQ_TBP_I_peak_934a
1271	chrXV	522935	522936	522410	523062	HQ_TBP_I_peak_934b
1272	chrXV	552942	552943	552800	553098	HQ_TBP_I_peak_935
1273	chrXV	571308	571309	571192	571423	HQ_TBP_I_peak_936
1274	chrXV	571950	571951	571685	572172	HQ_TBP_I_peak_937
1275	chrXV	580029	580030	579900	580177	HQ_TBP_I_peak_938
1276	chrXV	594430	594431	594216	594664	HQ_TBP_I_peak_939
1277	chrXV	649022	649023	648830	649186	HQ_TBP_I_peak_940
1278	chrXV	663893	663894	663658	664131	HQ_TBP_I_peak_941
1279	chrXV	678831	678832	678653	679515	HQ_TBP_I_peak_942a
1280	chrXV	679284	679285	678653	679515	HQ_TBP_I_peak_942b
1281	chrXV	710186	710187	709961	710419	HQ_TBP_I_peak_943
1282	chrXV	721732	721733	721616	722217	HQ_TBP_I_peak_944a
1283	chrXV	721934	721935	721616	722217	HQ_TBP_I_peak_944b
1284	chrXV	722870	722871	722760	723015	HQ_TBP_I_peak_945
1285	chrXV	755289	755290	755042	755392	HQ_TBP_I_peak_946
1286	chrXV	757830	757831	757495	758504	HQ_TBP_I_peak_947a
1287	chrXV	758392	758393	757495	758504	HQ_TBP_I_peak_947b
1288	chrXV	759630	759631	759444	759727	HQ_TBP_I_peak_948
1289	chrXV	762132	762133	762048	762680	HQ_TBP_I_peak_949a
1290	chrXV	762381	762382	762048	762680	HQ_TBP_I_peak_949b
1291	chrXV	762587	762588	762048	762680	HQ_TBP_I_peak_949c
1292	chrXV	770631	770632	770508	770787	HQ_TBP_I_peak_950
1293	chrXV	779450	779451	779257	779634	HQ_TBP_I_peak_951
1294	chrXV	780059	780060	779885	780933	HQ_TBP_I_peak_952a
1295	chrXV	780711	780712	779885	780933	HQ_TBP_I_peak_952b
1296	chrXV	796870	796871	796785	797519	HQ_TBP_I_peak_953a
1297	chrXV	797349	797350	796785	797519	HQ_TBP_I_peak_953b
1298	chrXV	832278	832279	832103	832566	HQ_TBP_I_peak_954
1299	chrXV	842348	842349	842015	842590	HQ_TBP_I_peak_955
1300	chrXV	854269	854270	854027	854535	HQ_TBP_I_peak_956
1301	chrXV	867041	867042	866873	867253	HQ_TBP_I_peak_957
1302	chrXV	877798	877799	877615	877924	HQ_TBP_I_peak_958
1303	chrXV	882538	882539	882339	884029	HQ_TBP_I_peak_959a
1304	chrXV	883182	883183	882339	884029	HQ_TBP_I_peak_959b
1305	chrXV	883828	883829	882339	884029	HQ_TBP_I_peak_959c
1306	chrXV	901237	901238	901057	901391	HQ_TBP_I_peak_960
1307	chrXV	953929	953930	953775	954088	HQ_TBP_I_peak_961
1308	chrXV	976407	976408	976191	976621	HQ_TBP_I_peak_962
1309	chrXV	980669	980670	980456	980888	HQ_TBP_I_peak_963
1310	chrXV	1004434	1004435	1004322	1004620	HQ_TBP_I_peak_964
1311	chrXV	1028033	1028034	1027925	1028921	HQ_TBP_I_peak_965a
1312	chrXV	1028314	1028315	1027925	1028921	HQ_TBP_I_peak_965b
1313	chrXV	1028721	1028722	1027925	1028921	HQ_TBP_I_peak_965c
1314	chrXV	1065000	1065001	1064894	1065096	HQ_TBP_I_peak_966
1315	chrXV	1085095	1085096	1084926	1085330	HQ_TBP_I_peak_967
1316	chrXV	1085716	1085717	1085599	1087219	HQ_TBP_I_peak_968a
1317	chrXV	1086465	1086466	1085599	1087219	HQ_TBP_I_peak_968b
1318	chrXV	1086682	1086683	1085599	1087219	HQ_TBP_I_peak_968c
1319	chrXV	1086965	1086966	1085599	1087219	HQ_TBP_I_peak_968d
1320	chrXV	1087623	1087624	1087405	1087991	HQ_TBP_I_peak_969a
1321	chrXV	1087855	1087856	1087405	1087991	HQ_TBP_I_peak_969b
1322	chrXV	1089128	1089129	1089045	1089388	HQ_TBP_I_peak_970a
1323	chrXV	1089360	1089361	1089045	1089388	HQ_TBP_I_peak_970b
1324	chrXV	1090358	1090359	1090284	1090817	HQ_TBP_I_peak_971a
1325	chrXV	1090684	1090685	1090284	1090817	HQ_TBP_I_peak_971b
1326	chrXVI	1537	1538	1494	1829	HQ_TBP_I_peak_972
1327	chrXVI	3587	3588	3498	3899	HQ_TBP_I_peak_973
1328	chrXVI	22825	22826	22714	22966	HQ_TBP_I_peak_974
1329	chrXVI	24752	24753	24633	25504	HQ_TBP_I_peak_975a
1330	chrXVI	25027	25028	24633	25504	HQ_TBP_I_peak_975b
1331	chrXVI	25386	25387	24633	25504	HQ_TBP_I_peak_975c
1332	chrXVI	40891	40892	40734	41101	HQ_TBP_I_peak_976
1333	chrXVI	44317	44318	44168	44903	HQ_TBP_I_peak_977a
1334	chrXVI	44586	44587	44168	44903	HQ_TBP_I_peak_977b
1335	chrXVI	56283	56284	56026	56537	HQ_TBP_I_peak_978
1336	chrXVI	62232	62233	62086	62604	HQ_TBP_I_peak_979
1337	chrXVI	74425	74426	74225	75050	HQ_TBP_I_peak_980a
1338	chrXVI	74829	74830	74225	75050	HQ_TBP_I_peak_980b
1339	chrXVI	75656	75657	75517	75771	HQ_TBP_I_peak_981
1340	chrXVI	76289	76290	76061	76461	HQ_TBP_I_peak_982
1341	chrXVI	132228	132229	132069	132349	HQ_TBP_I_peak_983
1342	chrXVI	132768	132769	132656	132879	HQ_TBP_I_peak_984
1343	chrXVI	135421	135422	135166	136383	HQ_TBP_I_peak_985a
1344	chrXVI	135760	135761	135166	136383	HQ_TBP_I_peak_985b
1345	chrXVI	136238	136239	135166	136383	HQ_TBP_I_peak_985c
1346	chrXVI	164068	164069	163968	164157	HQ_TBP_I_peak_986
1347	chrXVI	172804	172805	172769	173674	HQ_TBP_I_peak_987a
1348	chrXVI	173086	173087	172769	173674	HQ_TBP_I_peak_987b
1349	chrXVI	173486	173487	172769	173674	HQ_TBP_I_peak_987c
1350	chrXVI	210276	210277	210059	210499	HQ_TBP_I_peak_988
1351	chrXVI	256902	256903	256778	257004	HQ_TBP_I_peak_989
1352	chrXVI	261212	261213	261106	261318	HQ_TBP_I_peak_990
1353	chrXVI	280009	280010	279922	280105	HQ_TBP_I_peak_991
1354	chrXVI	282071	282072	281923	282239	HQ_TBP_I_peak_992
1355	chrXVI	297444	297445	297266	298263	HQ_TBP_I_peak_993a
1356	chrXVI	297958	297959	297266	298263	HQ_TBP_I_peak_993b
1357	chrXVI	303084	303085	302948	304001	HQ_TBP_I_peak_994a
1358	chrXVI	303580	303581	302948	304001	HQ_TBP_I_peak_994b
1359	chrXVI	303918	303919	302948	304001	HQ_TBP_I_peak_994c
1360	chrXVI	338928	338929	338692	339175	HQ_TBP_I_peak_995
1361	chrXVI	373597	373598	373480	373727	HQ_TBP_I_peak_996
1362	chrXVI	377454	377455	377366	377823	HQ_TBP_I_peak_997a
1363	chrXVI	377704	377705	377366	377823	HQ_TBP_I_peak_997b
1364	chrXVI	378459	378460	378260	378619	HQ_TBP_I_peak_998
1365	chrXVI	404877	404878	404742	406027	HQ_TBP_I_peak_999a
1366	chrXVI	405274	405275	404742	406027	HQ_TBP_I_peak_999b
1367	chrXVI	405564	405565	404742	406027	HQ_TBP_I_peak_999c
1368	chrXVI	406577	406578	406393	406758	HQ_TBP_I_peak_1000
1369	chrXVI	412260	412261	412150	412376	HQ_TBP_I_peak_1001
1370	chrXVI	425866	425867	425757	425957	HQ_TBP_I_peak_1002
1371	chrXVI	435973	435974	435729	436215	HQ_TBP_I_peak_1003
1372	chrXVI	464000	464001	463891	464096	HQ_TBP_I_peak_1004
1373	chrXVI	481959	481960	481803	482065	HQ_TBP_I_peak_1005
1374	chrXVI	491642	491643	491536	491760	HQ_TBP_I_peak_1006
1375	chrXVI	497994	497995	497889	498110	HQ_TBP_I_peak_1007
1376	chrXVI	551756	551757	551574	552073	HQ_TBP_I_peak_1008
1377	chrXVI	560299	560300	560053	560524	HQ_TBP_I_peak_1009
1378	chrXVI	572259	572260	572011	572516	HQ_TBP_I_peak_1010
1379	chrXVI	582050	582051	581800	582280	HQ_TBP_I_peak_1011
1380	chrXVI	610073	610074	610022	610358	HQ_TBP_I_peak_1012
1381	chrXVI	622647	622648	622403	622893	HQ_TBP_I_peak_1013
1382	chrXVI	639029	639030	638907	639126	HQ_TBP_I_peak_1014
1383	chrXVI	642032	642033	641921	642135	HQ_TBP_I_peak_1015
1384	chrXVI	645275	645276	645173	646668	HQ_TBP_I_peak_1016a
1385	chrXVI	645840	645841	645173	646668	HQ_TBP_I_peak_1016b
1386	chrXVI	646538	646539	645173	646668	HQ_TBP_I_peak_1016c
1387	chrXVI	653809	653810	653765	654289	HQ_TBP_I_peak_1017a
1388	chrXVI	654114	654115	653765	654289	HQ_TBP_I_peak_1017b
1389	chrXVI	666038	666039	665921	666127	HQ_TBP_I_peak_1018
1390	chrXVI	673465	673466	673339	673800	HQ_TBP_I_peak_1019
1391	chrXVI	689558	689559	689323	689807	HQ_TBP_I_peak_1020
1392	chrXVI	695015	695016	694747	695178	HQ_TBP_I_peak_1021
1393	chrXVI	700529	700530	700379	701964	HQ_TBP_I_peak_1022a
1394	chrXVI	700854	700855	700379	701964	HQ_TBP_I_peak_1022b
1395	chrXVI	700969	700970	700379	701964	HQ_TBP_I_peak_1022c
1396	chrXVI	701191	701192	700379	701964	HQ_TBP_I_peak_1022d
1397	chrXVI	701557	701558	700379	701964	HQ_TBP_I_peak_1022e
1398	chrXVI	719404	719405	719226	719669	HQ_TBP_I_peak_1023
1399	chrXVI	731432	731433	731391	732233	HQ_TBP_I_peak_1024a
1400	chrXVI	731825	731826	731391	732233	HQ_TBP_I_peak_1024b
1401	chrXVI	744272	744273	744030	744523	HQ_TBP_I_peak_1025
1402	chrXVI	769314	769315	769084	769579	HQ_TBP_I_peak_1026
1403	chrXVI	775845	775846	775612	776096	HQ_TBP_I_peak_1027
1404	chrXVI	781712	781713	781623	782078	HQ_TBP_I_peak_1028a
1405	chrXVI	782008	782009	781623	782078	HQ_TBP_I_peak_1028b
1406	chrXVI	794918	794919	794742	795172	HQ_TBP_I_peak_1029
1407	chrXVI	795466	795467	795419	795740	HQ_TBP_I_peak_1030a
1408	chrXVI	795660	795661	795419	795740	HQ_TBP_I_peak_1030b
1409	chrXVI	797510	797511	797397	797643	HQ_TBP_I_peak_1031
1410	chrXVI	810655	810656	810301	810864	HQ_TBP_I_peak_1032
1411	chrXVI	819521	819522	819292	819724	HQ_TBP_I_peak_1033
1412	chrXVI	821710	821711	821595	821850	HQ_TBP_I_peak_1034
1413	chrXVI	822514	822515	822370	822710	HQ_TBP_I_peak_1035
1414	chrXVI	834356	834357	834254	834528	HQ_TBP_I_peak_1036
1415	chrXVI	840145	840146	840034	840245	HQ_TBP_I_peak_1037
1416	chrXVI	844648	844649	844581	845582	HQ_TBP_I_peak_1038a
1417	chrXVI	845167	845168	844581	845582	HQ_TBP_I_peak_1038b
1418	chrXVI	845387	845388	844581	845582	HQ_TBP_I_peak_1038c
1419	chrXVI	845961	845962	845893	846368	HQ_TBP_I_peak_1039a
1420	chrXVI	846045	846046	845893	846368	HQ_TBP_I_peak_1039b
1421	chrXVI	846282	846283	845893	846368	HQ_TBP_I_peak_1039c
1422	chrXVI	848069	848070	847760	848194	HQ_TBP_I_peak_1040
1423	chrXVI	856889	856890	856654	857095	HQ_TBP_I_peak_1041
1424	chrXVI	860372	860373	860173	860593	HQ_TBP_I_peak_1042
1425	chrXVI	880380	880381	880149	880632	HQ_TBP_I_peak_1043
1426	chrXVI	943614	943615	943516	943703	HQ_TBP_I_peak_1044
1427	chrXVI	946259	946260	946024	946387	HQ_TBP_I_peak_1045
1428
1429
1430
1431
1432
1433
1434
1435
1436
1437
1438
1439
1440
1441
1442
1443
1444
1445
1446
1447
1448
1449
1450
1451
1452
1453
1454
1455
1456
1457

## Sheet: tDNA_annotations
Chr	tDNA_start -125 bp	tDNA_end +125 bp	tDNA	Score	Strand
chrI	139027	139379	tP(UGG)A	0	+
chrI	166142	166464	tA(UGC)A	0	+
chrI	181016	181379	tL(CAA)A	0	+
chrI	182397	182728	tS(AGA)A	0	-
chrII	9458	9791	tL(UAA)B1	0	+
chrII	36273	36613	tF(GAA)B	0	+
chrII	197369	197692	tI(AAU)B	0	+
chrII	197504	197824	tG(GCC)B	0	-
chrII	226950	227281	tS(AGA)B	0	+
chrII	266253	266575	tT(AGU)B	0	+
chrII	326667	326990	tV(UAC)B	0	-
chrII	347478	347811	tL(UAA)B2	0	+
chrII	350702	351023	tQ(UUG)B	0	+
chrII	405753	406074	tR(UCU)B	0	+
chrII	405835	406156	tD(GUC)B	0	+
chrII	642882	643203	tC(GCA)B	0	-
chrII	645042	645363	tE(UUC)B	0	+
chrIII	82337	82658	tE(UUC)C	0	-
chrIII	90734	91097	tL(CAA)C	0	+
chrIII	123452	123773	tP(AGG)C	0	-
chrIII	127591	127914	tN(GUU)C	0	+
chrIII	142576	142896	tG(GCC)C	0	-
chrIII	149795	150116	tM(CAU)C	0	+
chrIII	151159	151481	tK(CUU)C	0	-
chrIII	168176	168497	tQ(UUG)C	0	-
chrIII	227817	228167	tS(CGA)C	0	+
chrIII	295359	295681	tT(AGU)C	0	+
chrIV	83423	83743	tG(GCC)D1	0	+
chrIV	359452	359797	tK(UUU)D	0	+
chrIV	410254	410576	tA(AGC)D	0	+
chrIV	434139	434461	tT(AGU)D	0	-
chrIV	437647	437978	tS(AGA)D1	0	+
chrIV	488672	488995	tV(UAC)D	0	-
chrIV	519618	519951	tL(UAA)D	0	+
chrIV	520847	521168	tQ(UUG)D1	0	+
chrIV	568757	569078	tR(UCU)D	0	+
chrIV	568839	569160	tD(GUC)D	0	+
chrIV	619844	620166	tR(ACG)D	0	-
chrIV	645028	645349	tQ(UUG)D2	0	-
chrIV	667882	668205	tI(AAU)D	0	-
chrIV	802606	802927	tQ(UUG)D3	0	-
chrIV	884236	884618	tI(UAU)D	0	+
chrIV	946187	946525	tY(GUA)D	0	+
chrIV	980849	981180	tS(AGA)D2	0	-
chrIV	992707	993027	tG(GCC)D2	0	+
chrIV	1017082	1017403	tE(CUC)D	0	-
chrIV	1075347	1075669	tV(CAC)D	0	-
chrIV	1095245	1095586	tF(GAA)D	0	-
chrIV	1150717	1151066	tX(XXX)D	0	-
chrIV	1175704	1176026	tM(CAU)D	0	+
chrIV	1201625	1201947	tK(CUU)D1	0	+
chrIV	1256883	1257204	tG(CCC)D	0	-
chrIV	1305505	1305837	tS(AGA)D3	0	+
chrIV	1352341	1352663	tK(CUU)D2	0	-
chrIV	1461590	1461954	tL(CAA)D	0	-
chrIX	174906	175228	tT(AGU)I1	0	+
chrIX	183315	183638	tI(AAU)I1	0	-
chrIX	197467	197788	tE(CUC)I	0	+
chrIX	210540	210863	tI(AAU)I2	0	+
chrIX	248725	249056	tS(UGA)I	0	+
chrIX	300103	300425	tK(CUU)I	0	-
chrIX	324178	324499	tD(GUC)I1	0	-
chrIX	325623	325945	tT(AGU)I2	0	+
chrIX	336224	336545	tD(GUC)I2	0	-
chrIX	370292	370613	tE(UUC)I	0	+
chrV	61765	62085	tG(GCC)E	0	-
chrV	86479	86810	tS(AGA)E	0	+
chrV	100008	100329	tM(CAU)E	0	+
chrV	130957	131278	tQ(UUG)E2	0	-
chrV	135300	135622	tK(CUU)E1	0	-
chrV	138541	138862	tR(UCU)E	0	+
chrV	176974	177295	tE(UUC)E1	0	+
chrV	207232	207553	tH(GUG)E1	0	+
chrV	250161	250482	tQ(UUG)E1	0	+
chrV	288318	288649	tS(UGA)E	0	-
chrV	311898	312220	tA(UGC)E	0	-
chrV	354809	355130	tE(UUC)E2	0	+
chrV	434416	434737	tH(GUG)E2	0	-
chrV	435627	435949	tK(CUU)E2	0	-
chrV	438575	438898	tV(AAC)E1	0	+
chrV	443077	443400	tI(AAU)E1	0	-
chrV	469332	469655	tV(AAC)E2	0	+
chrV	487206	487527	tE(UUC)E3	0	-
chrV	492227	492549	tR(ACG)E	0	-
chrV	551160	551483	tI(AAU)E2	0	-
chrVI	101251	101603	tP(UGG)F	0	+
chrVI	137361	137684	tN(GUU)F	0	-
chrVI	157791	158132	tF(GAA)F	0	-
chrVI	162103	162423	tG(GCC)F1	0	+
chrVI	167312	167650	tY(GUA)F1	0	+
chrVI	180849	181169	tG(GCC)F2	0	-
chrVI	191388	191738	tS(GCU)F	0	-
chrVI	204799	205121	tA(AGC)F	0	-
chrVI	210494	210832	tY(GUA)F2	0	-
chrVI	226563	226885	tK(CUU)F	0	-
chrVII	73704	74027	tV(AAC)G3	0	-
chrVII	110500	110821	tH(GUG)G1	0	-
chrVII	115363	115708	tK(UUU)G1	0	+
chrVII	122144	122466	tK(CUU)G1	0	+
chrVII	185589	185911	tK(CUU)G2	0	-
chrVII	205396	205759	tL(CAA)G1	0	+
chrVII	287225	287580	tW(CCA)G1	0	-
chrVII	319656	319977	tH(GUG)G2	0	+
chrVII	328458	328779	tE(UUC)G1	0	+
chrVII	401402	401723	tE(UUC)G2	0	-
chrVII	405345	405666	tR(UCU)G1	0	+
chrVII	412169	412492	tV(AAC)G1	0	-
chrVII	422967	423330	tL(CAA)G2	0	+
chrVII	440591	440932	tF(GAA)G	0	-
chrVII	531485	531806	tD(GUC)G1	0	+
chrVII	541725	542046	tE(UUC)G3	0	+
chrVII	544452	544773	tD(GUC)G2	0	-
chrVII	561537	561868	tS(AGA)G	0	-
chrVII	661624	661945	tT(UGU)G1	0	+
chrVII	700550	700881	tL(GAG)G	0	+
chrVII	700828	701173	tK(UUU)G2	0	-
chrVII	706983	707304	tC(GCA)G	0	-
chrVII	731012	731335	tN(GUU)G	0	+
chrVII	736215	736536	tR(UCU)G3	0	+
chrVII	738997	739320	tI(AAU)G	0	+
chrVII	774224	774546	tA(AGC)G	0	+
chrVII	779491	779812	tG(UCC)G	0	+
chrVII	794292	794614	tA(UGC)G	0	+
chrVII	823357	823680	tV(AAC)G2	0	+
chrVII	828598	828919	tR(UCU)G2	0	-
chrVII	845524	845844	tG(GCC)G1	0	+
chrVII	857253	857616	tL(CAA)G3	0	-
chrVII	876269	876591	tK(CUU)G3	0	+
chrVII	878585	878940	tW(CCA)G2	0	-
chrVII	930828	931148	tG(GCC)G2	0	-
chrVII	1004091	1004412	tT(UGU)G2	0	+
chrVIII	62630	62951	tH(GUG)H	0	+
chrVIII	85173	85496	tV(AAC)H	0	-
chrVIII	115982	116304	tT(AGU)H	0	-
chrVIII	132901	133232	tS(AGA)H	0	-
chrVIII	134196	134517	tQ(UUG)H	0	+
chrVIII	146117	146439	tA(AGC)H	0	-
chrVIII	237723	238064	tF(GAA)H1	0	-
chrVIII	358353	358694	tF(GAA)H2	0	-
chrVIII	388768	389120	tP(UGG)H	0	-
chrVIII	466865	467186	tT(UGU)H	0	+
chrVIII	475581	475903	tV(CAC)H	0	-
chrX	58975	59297	tT(AGU)J	0	-
chrX	115814	116135	tE(UUC)J	0	-
chrX	197188	197510	tA(AGC)J	0	-
chrX	204610	204931	tD(GUC)J1	0	+
chrX	233814	234136	tR(ACG)J	0	+
chrX	354119	354457	tY(GUA)J1	0	+
chrX	355249	355570	tR(UCU)J1	0	+
chrX	355331	355652	tD(GUC)J2	0	+
chrX	374299	374620	tD(GUC)J3	0	-
chrX	374381	374702	tR(UCU)J2	0	-
chrX	378235	378558	tV(AAC)J	0	+
chrX	390918	391240	tM(CAU)J1	0	-
chrX	396601	396921	tG(GCC)J1	0	-
chrX	414841	415163	tK(CUU)J	0	+
chrX	415806	416161	tW(CCA)J	0	-
chrX	422812	423134	tM(CAU)J2	0	+
chrX	424307	424640	tL(UAA)J	0	-
chrX	517688	518009	tM(CAU)J3	0	-
chrX	523887	524218	tS(AGA)J	0	-
chrX	531703	532023	tG(GCC)J2	0	+
chrX	538430	538751	tR(CCU)J	0	+
chrX	541383	541704	tD(GUC)J4	0	+
chrX	542831	543169	tY(GUA)J2	0	-
chrX	617794	618144	tL(UAG)J	0	+
chrXI	46610	46931	tT(CGU)K	0	-
chrXI	74499	74822	tN(GUU)K	0	+
chrXI	84083	84416	tL(UAA)K	0	+
chrXI	140893	141214	tE(UUC)K	0	-
chrXI	162362	162683	tR(UCU)K	0	-
chrXI	202874	203196	tK(CUU)K	0	+
chrXI	219770	220092	tA(AGC)K1	0	+
chrXI	302793	303148	tW(CCA)K	0	+
chrXI	308019	308342	tV(AAC)K1	0	-
chrXI	313276	313597	tH(GUG)K	0	-
chrXI	379555	379878	tV(AAC)K2	0	+
chrXI	458432	458795	tL(CAA)K	0	+
chrXI	490843	491165	tR(ACG)K	0	+
chrXI	513207	513528	tD(GUC)K	0	-
chrXI	517863	518185	tA(AGC)K2	0	+
chrXI	578840	579185	tK(UUU)K	0	+
chrXII	92423	92775	tP(UGG)L	0	+
chrXII	167819	168150	tS(AGA)L	0	-
chrXII	214758	215080	tA(UGC)L	0	-
chrXII	374230	374552	tR(ACG)L	0	+
chrXII	427007	427328	tD(GUC)L1	0	+
chrXII	448525	448846	tQ(UUG)L	0	-
chrXII	592394	592744	tL(UAG)L1	0	-
chrXII	605175	605557	tI(UAU)L	0	-
chrXII	628258	628622	tL(CAA)L	0	+
chrXII	656809	657131	tA(AGC)L	0	-
chrXII	687734	688057	tV(AAC)L	0	-
chrXII	731965	732315	tL(UAG)L2	0	+
chrXII	734677	735000	tI(AAU)L1	0	+
chrXII	784229	784578	tS(GCU)L	0	+
chrXII	793793	794114	tD(GUC)L2	0	+
chrXII	797053	797374	tE(UUC)L	0	+
chrXII	818484	818805	tR(CCG)L	0	+
chrXII	875251	875596	tK(UUU)L	0	+
chrXII	962847	963180	tL(UAA)L	0	-
chrXII	975858	976181	tN(GUU)L	0	-
chrXII	1051946	1052269	tI(AAU)L2	0	-
chrXIII	131700	132021	tR(UCU)M2	0	-
chrXIII	168670	169008	tY(GUA)M1	0	+
chrXIII	183773	184093	tG(GCC)M	0	-
chrXIII	195943	196295	tP(UGG)M	0	-
chrXIII	259033	259364	tS(AGA)M	0	-
chrXIII	290676	290997	tE(UUC)M	0	+
chrXIII	321022	321344	tA(AGC)M1	0	-
chrXIII	352155	352495	tF(GAA)M	0	+
chrXIII	362939	363260	tH(GUG)M	0	+
chrXIII	372320	372643	tV(AAC)M1	0	-
chrXIII	379178	379533	tW(CCA)M	0	-
chrXIII	420463	420786	tV(AAC)M2	0	-
chrXIII	463429	463750	tD(GUC)M	0	+
chrXIII	480496	480818	tK(CUU)M	0	-
chrXIII	504770	505133	tL(CAA)M	0	+
chrXIII	572758	573080	tM(CAU)M	0	-
chrXIII	586511	586834	tV(AAC)M3	0	-
chrXIII	747767	748088	tR(UCU)M1	0	-
chrXIII	768244	768566	tA(AGC)M2	0	-
chrXIII	808121	808442	tQ(CUG)M	0	-
chrXIII	837803	838141	tY(GUA)M2	0	+
chrXIV	96116	96437	tG(UCC)N	0	-
chrXIV	102591	102914	tN(GUU)N1	0	+
chrXIV	104680	105002	tT(AGU)N1	0	+
chrXIV	374744	375084	tF(GAA)N	0	+
chrXIV	442881	443244	tL(CAA)N	0	+
chrXIV	518974	519294	tD(GUC)N	0	-
chrXIV	546969	547321	tP(UGG)N1	0	+
chrXIV	560568	560890	tT(AGU)N2	0	-
chrXIV	567990	568342	tP(UGG)N2	0	+
chrXIV	569742	570065	tI(AAU)N1	0	-
chrXIV	602187	602510	tI(AAU)N2	0	+
chrXIV	631721	632042	tP(AGG)N	0	-
chrXIV	632474	632797	tN(GUU)N2	0	+
chrXIV	726009	726342	tL(UAA)N	0	-
chrXV	110837	111158	tG(UCC)O	0	-
chrXV	113677	113999	tT(AGU)O1	0	+
chrXV	226486	226806	tG(GCC)O1	0	-
chrXV	228206	228529	tN(GUU)O1	0	+
chrXV	274548	274898	tS(GCU)O	0	+
chrXV	282039	282359	tG(GCC)O2	0	+
chrXV	288067	288405	tY(GUA)O	0	+
chrXV	300972	301323	tP(UGG)O1	0	+
chrXV	340174	340496	tR(ACG)O	0	-
chrXV	353916	354238	tT(AGU)O2	0	-
chrXV	438518	438863	tK(UUU)O	0	+
chrXV	464325	464676	tP(UGG)O2	0	+
chrXV	487314	487637	tN(GUU)O2	0	+
chrXV	571833	572154	tD(GUC)O	0	+
chrXV	594229	594550	tG(CCC)O	0	-
chrXV	663687	664010	tV(AAC)O	0	-
chrXV	710076	710397	tM(CAU)O1	0	+
chrXV	854062	854384	tA(UGC)O	0	-
chrXV	976296	976618	tM(CAU)O2	0	+
chrXV	980558	980912	tP(UGG)O3	0	+
chrXVI	56044	56399	tW(CCA)P	0	-
chrXVI	210067	210388	tE(UUC)P	0	-
chrXVI	338723	339044	tM(CAU)P	0	-
chrXVI	435768	436089	tC(GCA)P1	0	-
chrXVI	560073	560414	tF(GAA)P1	0	-
chrXVI	572144	572464	tG(GCC)P1	0	+
chrXVI	581937	582259	tK(CUU)P	0	+
chrXVI	622415	622756	tF(GAA)P2	0	-
chrXVI	689440	689771	tS(UGA)P	0	+
chrXVI	744159	744480	tT(UGU)P	0	+
chrXVI	769082	769427	tK(UUU)P	0	-
chrXVI	775640	775961	tC(GCA)P2	0	-
chrXVI	810551	810874	tN(GUU)P	0	+
chrXVI	819404	819727	tI(AAU)P1	0	+
chrXVI	856777	857099	tA(AGC)P	0	+
chrXVI	860254	860574	tG(GCC)P2	0	+
chrXVI	880171	880494	tI(AAU)P2	0	-
