# Supplementary material for: Distinct functions of three chromatin remodelers in activator binding and preinitiation complex assembly
Source: PLoS Genet. 2022 Jul 6;18(7):e1010277. doi: 10.1371/journal.pgen.1010277 (PMC9292117; doi:10.1371/journal.pgen.1010277)
Supplement: S2 File — (XLSX) [file pgen.1010277.s020.xlsx]

## Sheet: Data for Fig 1 boxplots
									Fig 1C(i)								Fig 1C(ii)												Fig 1D(i)								Fig 1D(ii)
Gcn4 occ. (occupancies) of Gcn4 5' peaks																					Gcn4 occ. of ORF peaks
Gcn4 peaks	Gcn4_motif	Gene	Peaksets	WT_U	WT_I	snf2∆_I	PTET-STH1_I	snf2∆ PTET-STH1_I	log2_ WT_U	log2_ WT_I	log2_ snf2∆_I	log2_ PTET-STH1_I	log2_snf2∆ PTET-STH1_I	WT_U	WT_I	ino80∆_I	log2_ WT_U	log2_ WT_I	log2_ ino80∆_I		siteID	Gcn4_motif	Gene	WT_U	WT_I	snf2∆_I	PTET-STH1_I	snf2∆ PTET-STH1_I	log2_ WT_U	log2_ WT_I	log2_ snf2∆_I	log2_ PTET-STH1_I	log2_snf2∆ PTET-STH1_I	WT_U	WT_I	ino80∆_I	log2_ WT_U	log2_ WT_I	log2_ ino80∆_I
Peak_115	Gcn4_ChIP-seq_MEME_1081	YDR258C	Set_2	1.48761	3.23253	5.75271	2.5128	1.50497	0.572994	1.69266	2.52424	1.3293	0.58973	1.68696	5.94822	2.66261	0.754422	2.57246	1.41284		Peak_101	Gcn4_ChIP-seq_MEME_820	YDR158W	1.09567	2.39096	5.30747	1.92132	1.39857	0.13181	1.25759	2.40802	0.942098	0.483949	1.67206	5.56325	3.96398	0.741624	2.47593	1.98695
Peak_120	Gcn4_ChIP-seq_MEME_279	YDR341C	Set_2	1.49449	3.3384	5.70988	2.55438	1.89166	0.579656	1.73916	2.51346	1.35297	0.919656	1.19796	7.25134	6.13545	0.260576	2.85825	2.61717		Peak_111	Gcn4_ChIP-seq_MEME_32	YDR244W	1.96328	6.89228	6.96346	4.73769	2.73352	0.973264	2.78498	2.7998	2.24419	1.45076	1.28529	7.38972	6.69304	0.362096	2.88552	2.74266
Peak_122	Gcn4_ChIP-seq_MEME_1147	YDR354W	Set_1	1.73192	4.55851	6.16064	3.90441	1.58375	0.792368	2.18856	2.62308	1.96511	0.663342	1.69539	10.1521	5.45321	0.76162	3.34371	2.44711		Peak_124	Gcn4_ChIP-seq_MEME_1104	YDR371W	0.972825	2.39321	2.90703	1.7576	1.4602	-0.0397476	1.25895	1.53954	0.813609	0.546169	0.939287	3.80298	1.99505	-0.0903622	1.92713	0.996423
Peak_138	Gcn4_ChIP-seq_MEME_49	YDR481C	Set_2	2.72044	13.8136	13.8618	13.6278	6.25898	1.44384	3.78802	3.79304	3.76848	2.64593	2.1141	22.826	17.2934	1.08004	4.51261	4.11215		Peak_126	Gcn4_ChIP-seq_MEME_468	YDR380W	0.846402	2.20766	1.64191	1.56365	1.25099	-0.240585	1.14252	0.715377	0.644917	0.323073	0.92539	2.22731	1.82041	-0.111866	1.15531	0.864263
Peak_14	Gcn4_ChIP-seq_MEME_752	YBL102W	Set_2	1.18434	2.7058	3.11724	2.07994	1.24471	0.244078	1.43605	1.64027	1.05654	0.315814	0.764938	3.86797	4.0201	-0.386586	1.95158	2.00723		Peak_133	Gcn4_ChIP-seq_MEME_67	YDR425W	1.77075	7.03601	6.59268	4.56164	2.22652	0.824361	2.81476	2.72086	2.18955	1.15479	1.03625	9.91494	4.89311	0.0513753	3.3096	2.29075
Peak_148	Gcn4_ChIP-seq_MEME_107	YEL063C	Set_2	15.4394	24.6056	32.6047	22.8594	12.6733	3.94855	4.62091	5.02701	4.51472	3.66372	18.9598	42.575	37.456	4.24487	5.41194	5.22713		Peak_142	Gcn4_ChIP-seq_MEME_326	YDR505C	1.01083	3.1306	2.89098	2.22868	1.49393	0.0155471	1.64644	1.53156	1.15619	0.579115	0.878529	3.3765	2.37219	-0.186839	1.75553	1.24622
Peak_156	Gcn4_ChIP-seq_MEME_308	YER040W	Set_2	0.919984	2.16787	2.69901	1.67278	1.48569	-0.120319	1.11628	1.43243	0.742251	0.571131	0.891584	3.28124	3.09382	-0.165558	1.71424	1.62939		Peak_146	Gcn4_ChIP-seq_MEME_46	YDR531W	1.96906	7.9908	8.89927	5.30845	3.12683	0.977509	2.99834	3.15369	2.40829	1.6447	1.35868	8.7716	7.43847	0.44221	3.13284	2.89501
Peak_158	Gcn4_ChIP-seq_MEME_192	YER052C	Set_1	5.49817	15.0262	20.915	12.0598	6.48781	2.45895	3.90941	4.38646	3.59214	2.69773	5.6028	27.7299	22.9051	2.48615	4.79337	4.51759		Peak_155	Gcn4_ChIP-seq_MEME_225	YER037W	0.786463	2.83891	2.53053	2.00938	1.43096	-0.346549	1.50533	1.33944	1.00675	0.516981	0.88582	2.63717	2.23111	-0.174915	1.39899	1.15776
Peak_159	Gcn4_ChIP-seq_MEME_145	YER055C	Set_2	3.54772	13.9709	24.806	12.7148	7.60209	1.82689	3.80435	4.63262	3.66844	2.9264	4.80136	26.5469	20.8465	2.26344	4.73047	4.38173		Peak_179	Gcn4_ChIP-seq_MEME_254	YFR025C	1.45499	5.16181	6.51688	4.27028	2.7447	0.541014	2.36788	2.70418	2.09433	1.45665	1.21023	6.15333	5.56972	0.275282	2.62137	2.4776
Peak_160	Gcn4_ChIP-seq_MEME_597	YER058W	Set_2	0.758712	3.49814	4.17494	2.82675	1.9101	-0.398376	1.80659	2.06175	1.49914	0.933647	0.861023	3.61187	2.89677	-0.215877	1.85275	1.53444		Peak_181	Gcn4_ChIP-seq_MEME_142	YFR045W	1.18693	5.50274	5.89641	3.8708	2.62299	0.247236	2.46015	2.55984	1.95263	1.39121	1.05311	9.86867	5.20424	0.0746582	3.30286	2.37969
Peak_162	Gcn4_ChIP-seq_MEME_954	YER065C	Set_3	0.884117	1.30209	1.50945	1.25439	1.10683	-0.177691	0.380824	0.594025	0.326992	0.146427	1.01624	1.33148	1.37119	0.0232459	0.413029	0.455423		Peak_187	Gcn4_ChIP-seq_MEME_138	YGL229C	1.25648	2.81068	2.84674	2.63934	1.72552	0.329382	1.49092	1.50931	1.40018	0.787034	1.05269	4.89089	4.25481	0.0740797	2.2901	2.0891
Peak_163	Gcn4_ChIP-seq_MEME_214	YER069W	Set_2	2.66335	11.5315	29.2676	9.49981	6.78558	1.41324	3.52751	4.87123	3.2479	2.76247	3.40613	24.2109	17.5563	1.76814	4.59759	4.13391		Peak_189	Gcn4_ChIP-seq_MEME_771	YGL223C	1.00579	3.88276	5.69634	2.81768	1.67089	0.00832479	1.95708	2.51003	1.49451	0.74062	0.962377	7.5108	3.99265	-0.0553263	2.90897	1.99735
Peak_164	Gcn4_ChIP-seq_MEME_164	YER073W	Set_1	2.4738	4.98448	9.21287	3.82379	2.02185	1.30673	2.31744	3.20365	1.935	1.01568	2.62194	9.75957	9.11164	1.39063	3.28682	3.18771		Peak_200	Gcn4_ChIP-seq_MEME_57	YGL117W	2.44924	10.3357	10.6813	7.12003	3.20412	1.29234	3.36956	3.41702	2.83188	1.67993	1.96124	18.423	11.9603	0.971765	4.20344	3.58018
Peak_165	Gcn4_ChIP-seq_MEME_117	YER090W	Set_2	1.1022	2.93532	4.46507	2.62356	1.80127	0.140387	1.55352	2.15868	1.39152	0.849018	1.26663	5.58225	5.20592	0.340993	2.48085	2.38015		Peak_207	Gcn4_ChIP-seq_MEME_38	YGL059W	1.75868	9.93223	10.3323	7.41198	3.42833	0.814492	3.31212	3.36909	2.88986	1.77751	1.12924	8.86323	7.10704	0.175349	3.14783	2.82925
Peak_171	Gcn4_ChIP-seq_MEME_268	YER175C	Set_1	1.88107	12.6808	9.24113	4.98936	2.51527	0.911555	3.66457	3.20807	2.31885	1.33072	1.69433	25.6745	14.751	0.760718	4.68227	3.88274		Peak_231	Gcn4_ChIP-seq_MEME_81	YGR194C	1.16657	1.88087	2.04297	1.55656	1.2996	0.222272	0.911399	1.03067	0.638359	0.378071	0.90055	1.87622	1.94208	-0.151121	0.907826	0.957602
Peak_172	Gcn4_ChIP-seq_MEME_236	YFL028C	Set_2	1.16024	1.8232	2.66161	1.36747	1.02219	0.214425	0.866474	1.4123	0.451512	0.0316587	0.84836	3.44662	2.51739	-0.237252	1.78518	1.33193		Peak_232	Gcn4_ChIP-seq_MEME_756	YGR197C	0.924982	1.82494	2.02386	1.77077	1.39016	-0.112503	0.867849	1.01711	0.824379	0.475246	1.04811	2.02422	2.78443	0.0677884	1.01737	1.47738
Peak_174	Gcn4_ChIP-seq_MEME_1015	YFL018C	Set_3	0.939983	1.2847	1.70788	1.2182	1.02695	-0.0892927	0.361428	0.772206	0.284748	0.0383674	0.712571	1.54018	1.93418	-0.488894	0.623095	0.951723		Peak_245	Gcn4_ChIP-seq_MEME_2	YHR006W	2.71288	10.7746	11.5448	8.50343	4.68872	1.43982	3.42957	3.52918	3.08804	2.22919	1.85187	11.2373	10.3585	0.88898	3.49022	3.37274
Peak_183	Gcn4_ChIP-seq_MEME_231	YFR055W	Set_1	1.88554	11.5582	5.08235	9.55686	2.56323	0.914977	3.53084	2.3455	3.25654	1.35796	2.52483	22.2753	8.61147	1.33619	4.47737	3.10626		Peak_247	Gcn4_ChIP-seq_MEME_130	YHR016C	0.995994	4.04647	4.83243	3.21201	2.01347	-0.00579163	2.01666	2.27275	1.68348	1.00968	1.08487	4.84533	3.55074	0.117527	2.27659	1.82812
Peak_190	Gcn4_ChIP-seq_MEME_1141	YGL202W	Set_2	1.00579	2.17386	2.93361	1.90354	1.37245	0.00832479	1.12026	1.55268	0.928687	0.456749	1.46624	4.02122	4.10524	0.552121	2.00763	2.03747		Peak_251	Gcn4_ChIP-seq_MEME_181	YHR024C	0.665709	1.6538	1.81735	1.44542	1.06522	-0.587037	0.725787	0.861835	0.531485	0.0911476	0.915297	1.99464	1.58993	-0.127687	0.99613	0.66896
Peak_193	Gcn4_ChIP-seq_MEME_116	YGL184C	Set_1	3.78597	18.2051	24.9549	9.56652	6.87629	1.92066	4.18627	4.64125	3.25799	2.78163	6.09606	34.6503	18.9453	2.60788	5.1148	4.24377		Peak_254	Gcn4_ChIP-seq_MEME_253	YHR047C	0.563459	1.79819	1.91252	1.49741	1.23188	-0.827618	0.846544	0.935472	0.582465	0.300857	0.730355	1.75791	1.62025	-0.45333	0.813865	0.696217
Peak_194	Gcn4_ChIP-seq_MEME_1209	YGL180W	Set_1	2.2322	11.5047	11.9353	10.7049	4.02342	1.15847	3.52416	3.57717	3.42019	2.00842	1.42784	24.399	15.1444	0.513835	4.60875	3.92071		Peak_267	Gcn4_ChIP-seq_MEME_170	YHR195W	1.28895	5.18282	5.4987	3.94522	2.3556	0.366195	2.37374	2.45909	1.98011	1.2361	1.2787	4.6726	5.56425	0.354676	2.22423	2.47619
Peak_198	Gcn4_ChIP-seq_MEME_843	YGL148W	Set_2	1.5102	3.19413	4.6635	2.82509	2.07778	0.594737	1.67542	2.22141	1.4983	1.05505	1.43053	6.21226	7.02968	0.51655	2.63512	2.81346		Peak_278	Gcn4_ChIP-seq_MEME_176	YIL112W	0.852474	2.25846	2.33918	1.71763	1.38521	-0.230273	1.17534	1.22601	0.780423	0.470102	0.931529	2.61879	1.96011	-0.102328	1.3889	0.970935
Peak_199	Gcn4_ChIP-seq_MEME_396	YGL125W	Set_3	2.29177	6.70145	18.7555	5.51337	6.26698	1.19646	2.74447	4.22924	2.46294	2.64777	2.47985	12.9144	9.71218	1.31025	3.69091	3.2798		Peak_280	Gcn4_ChIP-seq_MEME_113	YIL094C	1.23968	6.21543	6.30082	4.45007	2.56575	0.309968	2.63585	2.65554	2.15383	1.35938	1.16234	6.52251	5.52236	0.217036	2.70543	2.46529
Peak_203	Gcn4_ChIP-seq_MEME_1251	YGL096W	Set_3	0.77661	1.42113	1.07477	1.26537	1.08149	-0.364738	0.507034	0.104029	0.339554	0.113021	1.64867	2.57477	1.42641	0.721299	1.36444	0.512386		Peak_281	Gcn4_ChIP-seq_MEME_68	YIL092W	1.95214	6.84183	7.49977	5.6056	3.20236	0.965056	2.77438	2.90685	2.48687	1.67914	1.17621	8.15089	6.04866	0.234147	3.02696	2.59662
Peak_209	Gcn4_ChIP-seq_MEME_1322	YGL032C	Set_1	1.46469	2.78245	1.83227	1.89161	1.18298	0.550598	1.47635	0.873633	0.919617	0.242427	1.72665	5.34836	2.48785	0.787975	2.4191	1.3149		Peak_291	Gcn4_ChIP-seq_MEME_92	YIR005W	0.859598	1.99175	2.03439	1.64676	1.38718	-0.218266	0.994036	1.0246	0.719631	0.472154	0.982645	2.12502	1.73364	-0.0252575	1.08748	0.793805
Peak_21	Gcn4_ChIP-seq_MEME_1320	YBR035C	Set_2	1.20305	2.11187	2.57349	1.74425	1.37795	0.266694	1.07852	1.36373	0.80261	0.462523	1.31524	3.50247	4.17972	0.395325	1.80837	2.06341		Peak_314	Gcn4_ChIP-seq_MEME_166	YJR008W	1.98512	3.80468	4.33886	2.84684	1.81463	0.989227	1.92778	2.11732	1.50936	0.859672	1.51982	4.87161	3.65649	0.603904	2.2844	1.87046
Peak_210	Gcn4_ChIP-seq_MEME_1323	YGL026C	Set_2	0.9225	2.09331	3.09266	1.69554	1.30058	-0.116379	1.06578	1.62885	0.761741	0.37915	0.906339	3.70758	3.75636	-0.141878	1.89048	1.90933		Peak_317	Gcn4_ChIP-seq_MEME_134	YJR035W	1.09862	3.50694	4.22006	3.03505	1.73075	0.135691	1.81021	2.07726	1.60172	0.7914	0.676177	4.58584	4.6528	-0.564528	2.19718	2.2181
Peak_213	Gcn4_ChIP-seq_MEME_95	YGL009C	Set_3	1.32266	2.26156	4.13435	2.03171	1.7563	0.403446	1.17732	2.04766	1.0227	0.812538	1.54653	4.14964	3.00303	0.629031	2.05298	1.58642		Peak_319	Gcn4_ChIP-seq_MEME_136	YJR046W	0.769894	5.28368	5.38512	3.36922	2.38	-0.377269	2.40154	2.42898	1.75241	1.25096	0.916223	7.05952	3.49851	-0.126229	2.81957	1.80674
Peak_218	Gcn4_ChIP-seq_MEME_899	YGR065C	Set_2	0.850796	1.96993	2.13919	2.00588	1.19257	-0.233115	0.978142	1.09707	1.00424	0.254078	0.724232	3.17076	3.49295	-0.465475	1.66483	1.80445		Peak_335	Gcn4_ChIP-seq_MEME_40	YKL114C	2.22706	8.66078	7.72351	7.38867	3.30718	1.15514	3.1145	2.94926	2.88532	1.7256	1.02536	8.93705	7.35212	0.0361246	3.1598	2.87816
Peak_220	Gcn4_ChIP-seq_MEME_1638	YGR088W	Set_3	0.979863	1.5547	1.91175	2.08259	1.24661	-0.0293477	0.636639	0.934896	1.05838	0.318014	0.959665	2.12204	1.49083	-0.0593974	1.08545	0.576117		Peak_339	Gcn4_ChIP-seq_MEME_85	YKL089W	1.88141	7.74947	7.31325	5.63467	2.82929	0.911812	2.9541	2.87051	2.49433	1.50044	0.990064	7.79019	6.46535	-0.0144059	2.96166	2.69273
Peak_23	Gcn4_ChIP-seq_MEME_58	YBR043C	Set_1	2.90953	9.21788	8.18177	10.433	3.25841	1.54079	3.20444	3.03241	3.38308	1.70417	3.17839	15.5766	17.1917	1.66829	3.9613	4.10364		Peak_366	Gcn4_ChIP-seq_MEME_36	YLR032W	1.73958	8.21901	7.63302	6.43196	2.98981	0.798739	3.03896	2.93225	2.68526	1.58005	0.925704	7.00494	7.2349	-0.111377	2.80837	2.85497
Peak_237	Gcn4_ChIP-seq_MEME_227	YGR267C	Set_1	1.80225	7.94602	8.11124	4.77912	3.25777	0.849802	2.99023	3.01992	2.25675	1.70389	1.55416	10.1215	8.23518	0.636135	3.33936	3.0418		Peak_389	Gcn4_ChIP-seq_MEME_154	YLR450W	1.30202	7.81367	7.61888	4.6059	2.82825	0.380755	2.966	2.92958	2.20348	1.49991	1.22898	11.0215	7.46295	0.297458	3.46224	2.89975
Peak_24	Gcn4_ChIP-seq_MEME_1679	YBR047W	Set_2	1.31019	2.22428	2.3403	2.20276	1.32425	0.38978	1.15334	1.22669	1.13931	0.405174	1.92167	4.19981	3.84737	0.942361	2.07032	1.94387		Peak_4	Gcn4_ChIP-seq_MEME_53	YAL048C	1.63926	4.49078	5.61765	3.58151	2.09866	0.713043	2.16696	2.48997	1.84057	1.06947	1.07968	5.88226	6.61503	0.110599	2.55637	2.72575
Peak_243	Gcn4_ChIP-seq_MEME_442	YHL027W	Set_2	1.11988	1.87108	2.44119	1.68389	1.14411	0.16335	0.903874	1.28758	0.751796	0.194229	1.29681	2.56784	2.53436	0.374967	1.36055	1.34162		Peak_402	Gcn4_ChIP-seq_MEME_59	YMR066W	1.67754	5.99927	6.2599	4.53915	2.47132	0.746347	2.58479	2.64614	2.18242	1.30528	1.0005	6.7022	4.7608	0.000722746	2.74463	2.2512
Peak_248	Gcn4_ChIP-seq_MEME_175	YHR018C	Set_1	5.12766	16.1938	24.4244	10.9667	6.45287	2.3583	4.01737	4.61025	3.45506	2.68994	4.37872	28.6389	23.2299	2.13051	4.8399	4.53791		Peak_407	Gcn4_ChIP-seq_MEME_1214	YMR120C	0.79978	1.59646	1.54825	1.32363	1.07718	-0.322325	0.67488	0.630638	0.404502	0.107264	0.921397	1.43805	1.54678	-0.118105	0.524111	0.629265
Peak_253	Gcn4_ChIP-seq_MEME_453	YHR029C	Set_2	0.721162	1.90096	2.15305	1.54883	1.06117	-0.471604	0.926725	1.10638	0.631176	0.0856555	1.00518	2.45583	2.68558	0.00746028	1.29621	1.42523		Peak_411	Gcn4_ChIP-seq_MEME_578	YMR173W	1.45831	5.41489	5.0031	6.83294	2.65171	0.544296	2.43693	2.32282	2.77251	1.40693	0.869931	9.89068	7.9446	-0.201026	3.30607	2.98997
Peak_256	Gcn4_ChIP-seq_MEME_1298	YHR071W	Set_3	2.80079	9.99602	26.0211	9.90574	9.26578	1.48584	3.32135	4.70161	3.30826	3.21191	3.49194	19.9679	15.0754	1.80403	4.31961	3.91413		Peak_414	Gcn4_ChIP-seq_MEME_152	YMR196W	1.48828	4.92434	5.34267	3.52883	2.42544	0.573645	2.29993	2.41756	1.81919	1.27825	1.13378	4.77087	4.23563	0.181135	2.25425	2.08258
Peak_259	Gcn4_ChIP-seq_MEME_1233	YHR122W	Set_2	1.07201	1.82076	2.2068	1.48543	1.17154	0.100312	0.864543	1.14195	0.570882	0.228405	1.03146	3.47137	3.26129	0.0446921	1.7955	1.70544		Peak_417	Gcn4_ChIP-seq_MEME_337	YMR250W	1.22437	2.22891	2.58041	1.8388	1.44001	0.292038	1.15634	1.3676	0.878765	0.526081	0.996738	2.58997	2.17983	-0.00471434	1.37294	1.12422
Peak_262	Gcn4_ChIP-seq_MEME_391	YHR162W	Set_3	5.00215	16.4732	37.2882	19.3258	12.2036	2.32255	4.04205	5.22065	4.27246	3.60923	4.78771	35.9473	8.64262	2.25934	5.16781	3.11147		Peak_431	Gcn4_ChIP-seq_MEME_47	YNL239W	1.97917	9.31971	9.30487	5.44845	3.242	0.984896	3.22029	3.21799	2.44585	1.69688	1.36729	10.9238	6.6763	0.451318	3.44941	2.73905
Peak_268	Gcn4_ChIP-seq_MEME_473	YHR208W	Set_3	1.65548	1.78873	3.4763	1.7707	1.34314	0.72725	0.838936	1.79755	0.824317	0.425612	1.1734	3.2247	3.31372	0.230694	1.68917	1.72845		Peak_433	Gcn4_ChIP-seq_MEME_205	YNL229C	1.45321	4.72539	5.44613	3.19218	1.90257	0.539246	2.24043	2.44523	1.67454	0.927953	1.00581	5.23455	4.05559	0.0083569	2.38807	2.01991
Peak_273	Gcn4_ChIP-seq_MEME_204	YIL164C	Set_1	2.30527	7.26642	6.16444	4.00994	2.18145	1.20494	2.86125	2.62397	2.00358	1.12529	1.36199	11.9945	12.4125	0.445717	3.5843	3.63372		Peak_441	Gcn4_ChIP-seq_MEME_364	YNL129W	1.44798	2.0794	2.62742	1.62948	1.35078	0.534044	1.05616	1.39365	0.704408	0.433794	1.13592	3.75568	4.19988	0.183866	1.90907	2.07035
Peak_277	Gcn4_ChIP-seq_MEME_842	YIL116W	Set_2	1.84186	8.97707	19.1496	7.23845	4.24199	0.881166	3.16624	4.25924	2.85568	2.08474	1.85963	18.0802	14.8132	0.895013	4.17634	3.88881		Peak_452	Gcn4_ChIP-seq_MEME_89	YNL004W	2.85877	13.6791	15.2193	9.19357	4.7423	1.51539	3.7739	3.92783	3.20062	2.24559	2.43987	16.6249	14.7144	1.28681	4.05527	3.87916
Peak_28	Gcn4_ChIP-seq_MEME_412	YBR068C	Set_3	1.38082	2.58115	9.91088	3.7421	3.49435	0.465524	1.36801	3.30901	1.90385	1.80502	3.15241	4.33747	4.76886	1.65645	2.11685	2.25364		Peak_455	Gcn4_ChIP-seq_MEME_26	YNR034W	1.34541	6.51559	7.96895	5.3157	2.88146	0.428041	2.7039	2.99439	2.41026	1.5268	0.955002	8.32069	4.95575	-0.0664238	3.0567	2.3091
Peak_287	Gcn4_ChIP-seq_MEME_1116	YIL056W	Set_3	4.61457	5.62781	17.123	5.49278	4.61725	2.2062	2.49257	4.09787	2.45754	2.20704	7.78569	11.7514	6.66157	2.96083	3.55476	2.73586		Peak_457	Gcn4_ChIP-seq_MEME_1521	YNR058W	0.49225	1.8656	2.02287	1.40503	1.18056	-1.02254	0.899642	1.0164	0.490606	0.239467	0.729879	3.74403	2.71505	-0.454271	1.90459	1.44098
Peak_294	Gcn4_ChIP-seq_MEME_643	YIR034C	Set_1	2.64168	6.51016	7.61376	4.88649	2.74454	1.40145	2.70269	2.92861	2.2888	1.45656	2.35593	13.3238	7.12495	1.23629	3.73594	2.83288		Peak_468	Gcn4_ChIP-seq_MEME_281	YOL112W	0.745757	2.43427	2.38187	2.13037	1.53358	-0.423223	1.28349	1.2521	1.09111	0.616901	1.13214	3.05931	2.04446	0.179052	1.61321	1.03172
Peak_298	Gcn4_ChIP-seq_MEME_561	YJL200C	Set_1	4.44112	5.59584	7.4385	4.58634	2.17669	2.15092	2.48435	2.89501	2.19734	1.12213	5.08894	11.3615	6.9179	2.34737	3.50608	2.79033		Peak_47	Gcn4_ChIP-seq_MEME_1462	YBR218C	1.6434	4.60195	10.6644	3.40261	2.86895	0.716685	2.20224	3.41473	1.76664	1.52052	2.67328	11.0736	7.35861	1.41861	3.46905	2.87943
Peak_304	Gcn4_ChIP-seq_MEME_206	YJL088W	Set_3	9.013	29.3656	62.0046	36.5189	23.8619	3.17201	4.87606	5.9543	5.19057	4.57664	10.7626	54.3024	33.1927	3.42796	5.76294	5.05279		Peak_470	Gcn4_ChIP-seq_MEME_50	YOL091W	2.21555	7.93951	8.02433	5.80077	2.60776	1.14766	2.98905	3.00438	2.53624	1.38281	1.14666	10.4039	8.30586	0.197444	3.37906	3.05413
Peak_308	Gcn4_ChIP-seq_MEME_993	YJL071W	Set_2	1.45872	2.57062	3.41677	1.5562	1.39801	0.5447	1.36212	1.77263	0.638029	0.483375	0.879831	4.55367	4.67082	-0.184702	2.18703	2.22368		Peak_48	Gcn4_ChIP-seq_MEME_14	YBR229C	2.10277	11.0684	10.6596	7.44644	4.10361	1.07229	3.46837	3.41408	2.89655	2.03689	1.14379	14.1286	8.11868	0.193826	3.82054	3.02124
Peak_315	Gcn4_ChIP-seq_MEME_94	YJR016C	Set_2	2.83026	4.66082	8.96056	4.1015	2.95275	1.50093	2.22058	3.16359	2.03615	1.56206	2.48959	9.4318	7.8501	1.31591	3.23753	2.97271		Peak_493	Gcn4_ChIP-seq_MEME_119	YOR173W	1.17554	1.86229	2.06093	1.43565	1.27398	0.233329	0.89708	1.0433	0.521707	0.349344	1.0007	2.01214	1.85156	0.00100855	1.00873	0.888742
Peak_316	Gcn4_ChIP-seq_MEME_292	YJR025C	Set_1	2.5826	9.36447	11.3012	8.41741	3.6506	1.36882	3.2272	3.49841	3.07338	1.86813	1.53744	16.8384	12.6114	0.620531	4.07368	3.65665		Peak_509	Gcn4_ChIP-seq_MEME_159	YPL270W	0.888119	5.35254	5.36096	3.57836	2.14458	-0.171174	2.42023	2.42249	1.8393	1.1007	0.917195	7.71773	5.16822	-0.1247	2.94818	2.36967
Peak_323	Gcn4_ChIP-seq_MEME_25	YJR109C	Set_2	19.6916	33.8855	52.2935	33.5831	20.6448	4.29951	5.0826	5.70856	5.06967	4.36771	24.4579	56.8142	49.4209	4.61223	5.82818	5.62705		Peak_514	Gcn4_ChIP-seq_MEME_148	YPL188W	1.84441	8.98463	8.92785	6.68641	3.33793	0.88316	3.16746	3.15831	2.74123	1.73895	1.27589	10.7237	9.80036	0.351506	3.42273	3.29283
Peak_325	Gcn4_ChIP-seq_MEME_1291	YJR130C	Set_2	0.877063	1.49371	1.70476	1.20347	0.914367	-0.189248	0.5789	0.769567	0.267195	-0.129155	0.735604	2.13484	2.12517	-0.442999	1.09413	1.08758		Peak_530	Gcn4_ChIP-seq_MEME_149	YPL006W	1.38176	5.47842	5.62543	4.20439	2.43762	0.466506	2.45376	2.49196	2.0719	1.28547	0.929864	5.49747	4.52089	-0.104909	2.45877	2.17661
Peak_33	Gcn4_ChIP-seq_MEME_196	YBR104W	Set_2	0.934732	2.19379	4.00281	2.00615	1.47903	-0.097376	1.13342	2.00101	1.00443	0.564647	1.20891	4.61313	3.4995	0.273706	2.20575	1.80715		Peak_533	Gcn4_ChIP-seq_MEME_61	YPR021C	1.8013	4.64996	4.98993	3.7399	1.88357	0.849037	2.21722	2.31902	1.903	0.913468	0.841298	5.274	3.80159	-0.249312	2.3989	1.9266
Peak_330	Gcn4_ChIP-seq_MEME_1315	YKL218C	Set_2	1.16094	1.77083	1.68195	1.32429	1.0532	0.215288	0.824427	0.750135	0.405222	0.0747827	0.789324	2.72651	1.53149	-0.34131	1.44705	0.614932		Peak_539	Gcn4_ChIP-seq_MEME_45	YPR111W	1.26024	7.17713	8.25694	7.47574	3.72973	0.333693	2.84341	3.04561	2.90222	1.89907	1.45648	8.51124	10.8348	0.542487	3.08937	3.4376
Peak_331	Gcn4_ChIP-seq_MEME_361	YKL211C	Set_2	2.34946	4.47796	6.92473	4.62529	2.77171	1.23233	2.16284	2.79176	2.20954	1.47078	1.91935	9.79444	7.7357	0.940618	3.29196	2.95153		Peak_65	Gcn4_ChIP-seq_MEME_370	YDL223C	1.23504	3.91635	3.5136	2.86773	1.86172	0.304553	1.96951	1.81295	1.51991	0.896639	0.837483	3.837	2.74573	-0.255869	1.93998	1.45719
Peak_342	Gcn4_ChIP-seq_MEME_1468	YKL033W-A	Set_3	1.35849	1.91725	2.52495	1.72163	1.44565	0.442009	0.939039	1.33626	0.783774	0.531718	0.961012	2.50263	3.16115	-0.0573736	1.32344	1.66045		Peak_66	Gcn4_ChIP-seq_MEME_160	YDL216C	0.785807	2.18736	2.42445	1.81506	1.32287	-0.347753	1.12919	1.27766	0.860017	0.403673	0.930134	2.18376	2.07487	-0.10449	1.12681	1.05302
Peak_344	Gcn4_ChIP-seq_MEME_1035	YKL023W	Set_3	1.39972	2.0604	2.88224	1.94037	1.59854	0.485137	1.04292	1.52719	0.95633	0.676757	1.53953	3.21982	2.97208	0.622487	1.68698	1.57147		Peak_7	Gcn4_ChIP-seq_MEME_1005	YAL026C	1.10157	2.77518	2.92781	1.82416	1.48338	0.139567	1.47258	1.54982	0.867233	0.568888	0.741344	4.73116	3.36444	-0.431785	2.2422	1.75037
Peak_35	Gcn4_ChIP-seq_MEME_955	YBR115C	Set_2	3.9831	8.65715	11.197	6.65703	4.03642	1.99389	3.11389	3.48505	2.73488	2.01308	4.01987	17.0377	13.4382	2.00715	4.09066	3.74827		Peak_72	Gcn4_ChIP-seq_MEME_21	YDL180W	2.25248	7.32809	7.45289	5.17048	3.09434	1.17152	2.87344	2.8978	2.3703	1.62963	1.02975	7.54759	6.01702	0.0422871	2.91602	2.58905
Peak_352	Gcn4_ChIP-seq_MEME_417	YKR058W	Set_2	1.94007	1.89304	1.84371	1.45652	1.01946	0.956111	0.920708	0.882613	0.542528	0.0278082	1.43931	2.72351	1.72608	0.525381	1.44547	0.7875		Peak_78	Gcn4_ChIP-seq_MEME_31	YDL104C	1.48651	6.91785	7.246	4.79538	2.836	0.571925	2.79032	2.85718	2.26165	1.50386	1.07182	6.98845	5.13208	0.100057	2.80497	2.35954
Peak_358	Gcn4_ChIP-seq_MEME_992	YLL058W	Set_3	1.32332	2.0797	2.60085	1.44482	1.48343	0.404162	1.05638	1.37898	0.530888	0.568936	2.46922	3.88685	3.80274	1.30406	1.9586	1.92704		Peak_83	Gcn4_ChIP-seq_MEME_17	YDL054C	3.06142	16.7269	17.5519	10.3243	5.56538	1.6142	4.06409	4.13356	3.36798	2.47648	1.59769	21.8417	16.0398	0.675986	4.44901	4.00358
Peak_36	Gcn4_ChIP-seq_MEME_464	YBR145W	Set_2	1.71493	4.27167	8.44792	3.42683	2.43621	0.778151	2.0948	3.0786	1.77687	1.28464	1.38524	9.45409	6.44404	0.470134	3.24094	2.68797		Peak_95	Gcn4_ChIP-seq_MEME_43	YDR080W	1.40828	7.97578	7.95796	6.07235	3.17027	0.493937	2.99563	2.9924	2.60225	1.66461	0.956806	8.22592	6.05774	-0.063701	3.04018	2.59878
Peak_362	Gcn4_ChIP-seq_MEME_1139	YLL027W	Set_1	5.4593	12.5012	15.3348	8.58225	5.0982	2.44872	3.644	3.93873	3.10136	2.34999	7.10448	24.2406	18.1703	2.82873	4.59935	4.18351		Peak_97	Gcn4_ChIP-seq_MEME_1095	YDR105C	0.978058	1.58064	1.85043	1.4855	1.22223	-0.0320076	0.660512	0.887858	0.570953	0.289522	0.809857	1.83418	1.80863	-0.304262	0.875136	0.854895
Peak_365	Gcn4_ChIP-seq_MEME_293	YLR027C	Set_2	3.16939	9.56366	15.231	7.37579	5.57173	1.6642	3.25756	3.92894	2.8828	2.47812	3.98097	17.4553	16.6802	1.99312	4.12559	4.06007
Peak_37	Gcn4_ChIP-seq_MEME_528	YBR147W	Set_1	1.18222	3.81071	3.95597	2.55024	1.64782	0.241502	1.93006	1.98403	1.35063	0.720556	1.05035	6.20912	4.93307	0.0708768	2.63439	2.30249
Peak_372	Gcn4_ChIP-seq_MEME_108	YLR152C	Set_1	2.46077	12.4372	10.8288	10.7838	4.08204	1.29911	3.63659	3.43681	3.43079	2.02929	1.46069	16.059	15.6812	0.546652	4.00531	3.97096
Peak_374	Gcn4_ChIP-seq_MEME_1682	YLR193C	Set_2	0.567275	1.38069	1.78691	1.22568	0.94686	-0.817879	0.465385	0.837464	0.293579	-0.078777	0.675686	2.05667	1.86026	-0.565575	1.04031	0.895501
Peak_377	Gcn4_ChIP-seq_MEME_186	YLR267W	Set_3	0.886005	2.277	2.27371	3.32376	1.70513	-0.174614	1.18713	1.18505	1.73282	0.769878	1.04618	5.96706	4.40531	0.0651328	2.57702	2.13924
Peak_380	Gcn4_ChIP-seq_MEME_339	YLR327C	Set_2	0.642541	3.6973	4.19445	3.29211	2.16285	-0.63814	1.88647	2.06848	1.71901	1.11293	1.12035	4.16293	3.00204	0.163955	2.0576	1.58594
Peak_385	Gcn4_ChIP-seq_MEME_88	YLR356W	Set_3	7.6754	21.4039	40.0017	20.1121	15.5138	2.94024	4.4198	5.32199	4.32999	3.95548	9.508	38.08	30.2034	3.24914	5.25096	4.91664
Peak_391	Gcn4_ChIP-seq_MEME_1364	YML116W	Set_2	0.946305	2.28505	3.11858	2.16541	1.44011	-0.0796235	1.19223	1.64089	1.11464	0.526177	1.36126	4.58617	3.43685	0.444938	2.19729	1.78109
Peak_392	Gcn4_ChIP-seq_MEME_1516	YML076C	Set_2	0.860554	1.57579	1.96571	1.18005	1.00109	-0.216662	0.656073	0.97505	0.238844	0.00156681	0.893665	2.69276	2.72096	-0.162194	1.42908	1.44411
Peak_398	Gcn4_ChIP-seq_MEME_502	YMR019W	Set_3	0.758709	2.01041	2.8073	1.93154	1.37927	-0.398382	1.00749	1.48918	0.949755	0.463902	0.852925	3.64	3.09305	-0.229509	1.86394	1.62903
Peak_401	Gcn4_ChIP-seq_MEME_69	YMR062C	Set_1	4.53754	19	22.4148	14.9769	8.3857	2.18191	4.24793	4.48638	3.90467	3.06793	3.95555	31.5846	28.0755	1.98388	4.98115	4.81124
Peak_404	Gcn4_ChIP-seq_MEME_144	YMR096W	Set_1	1.28348	4.6773	3.95705	2.05809	1.696	0.360058	2.22567	1.98443	1.0413	0.762139	0.785606	12.1908	2.2703	-0.348123	3.60772	1.18288
Peak_408	Gcn4_ChIP-seq_MEME_657	YMR135C	Set_2	3.91121	11.7941	19.6808	11.6182	5.44257	1.96761	3.55999	4.29872	3.53831	2.44429	8.32087	25.1618	13.0342	3.05673	4.65316	3.70423
Peak_413	Gcn4_ChIP-seq_MEME_418	YMR195W	Set_3	2.66769	7.44752	26.7213	8.50176	7.08011	1.41559	2.89676	4.73992	3.08776	2.82377	3.83846	16.8273	7.26799	1.94053	4.07273	2.86156
Peak_420	Gcn4_ChIP-seq_MEME_873	YMR271C	Set_3	1.11697	1.98062	1.96642	1.8373	1.38661	0.159594	0.985955	0.975572	0.877583	0.471563	1.16979	2.11172	2.59253	0.226247	1.07842	1.37436
Peak_423	Gcn4_ChIP-seq_MEME_48	YMR287C	Set_1	1.62814	6.36049	5.70996	4.89336	2.62589	0.703228	2.66914	2.51348	2.29083	1.39281	0.837824	6.16838	7.80729	-0.255281	2.62489	2.96482
Peak_426	Gcn4_ChIP-seq_MEME_356	YNL311C	Set_2	1.09376	4.1253	5.52912	3.75211	2.27187	0.129296	2.0445	2.46705	1.9077	1.18388	1.61288	8.42007	7.52489	0.68964	3.07383	2.91167
Peak_435	Gcn4_ChIP-seq_MEME_953	YNL220W	Set_2	1.06906	1.70318	2.47052	1.76047	1.05835	0.096343	0.768233	1.30481	0.81596	0.0818232	1.10295	3.51754	3.26713	0.141364	1.81457	1.70802
Peak_437	Gcn4_ChIP-seq_MEME_1337	YNL183C	Set_3	1.18965	1.50796	1.94069	1.37529	1.23433	0.25054	0.592603	0.956568	0.459735	0.303734	0.912978	2.15919	2.25512	-0.131348	1.11049	1.1732
Peak_442	Gcn4_ChIP-seq_MEME_431	YNL125C	Set_2	1.73305	3.83448	4.7525	2.92062	2.25421	0.79331	1.93903	2.24869	1.54627	1.17262	1.6641	7.33491	5.12857	0.734741	2.87478	2.35856
Peak_445	Gcn4_ChIP-seq_MEME_994	YNL104C	Set_3	2.65216	7.59089	20.7878	6.76281	6.42903	1.40717	2.92427	4.37766	2.75762	2.6846	2.46066	14.4923	9.82299	1.29904	3.85721	3.29616
Peak_450	Gcn4_ChIP-seq_MEME_956	YNL036W	Set_3	1.55288	3.07303	7.27942	2.47241	4.97491	0.634949	1.61966	2.86382	1.30592	2.31467	1.5464	3.91828	7.09625	0.62891	1.97022	2.82706
Peak_458	Gcn4_ChIP-seq_MEME_9	YNR069C	Set_1	1.82196	10.0126	9.71507	5.14455	2.63558	0.865495	3.32375	3.28023	2.36304	1.39812	1.62715	15.5269	6.10572	0.702352	3.9567	2.61016
Peak_465	Gcn4_ChIP-seq_MEME_324	YOL140W	Set_2	3.47942	13.4118	19.6793	10.3493	7.0145	1.79885	3.74544	4.29861	3.37146	2.81034	3.2271	25.171	20.6944	1.69024	4.65369	4.37117
Peak_467	Gcn4_ChIP-seq_MEME_982	YOL119C	Set_1	1.93607	8.3445	7.21474	8.73064	2.3793	0.953132	3.06083	2.85095	3.12609	1.25054	1.68917	17.5034	11.6951	0.756315	4.12956	3.54784
Peak_475	Gcn4_ChIP-seq_MEME_182	YOL064C	Set_2	1.53988	3.68931	6.34338	2.80969	2.2925	0.622817	1.88335	2.66525	1.49041	1.19692	1.40358	7.26818	7.72915	0.489115	2.86159	2.95031
Peak_476	Gcn4_ChIP-seq_MEME_410	YOL058W	Set_3	10.8791	37.0818	74.3665	45.5526	31.7439	3.44348	5.21264	6.21658	5.50946	4.98841	8.98318	64.6191	45.5419	3.16723	6.01389	5.50912
Peak_483	Gcn4_ChIP-seq_MEME_1065	YOR044W	Set_2	1.07968	2.18453	2.78384	1.69593	1.1787	0.110606	1.12733	1.47708	0.762081	0.237199	1.00392	4.20669	2.84349	0.00564308	2.07269	1.50766
Peak_490	Gcn4_ChIP-seq_MEME_42	YOR108W	Set_2	7.45293	8.30089	13.2972	7.15484	3.8335	2.89781	3.05327	3.73305	2.83892	1.93866	4.22031	10.288	8.55963	2.07735	3.36289	3.09755
Peak_491	Gcn4_ChIP-seq_MEME_351	YOR130C	Set_1	2.96073	14.5303	14.5206	8.48248	4.67696	1.56595	3.86099	3.86003	3.08449	2.22557	2.07565	26.8001	19.6257	1.05356	4.74416	4.29467
Peak_495	Gcn4_ChIP-seq_MEME_318	YOR202W	Set_2	1.07939	1.91589	2.93048	1.67199	1.15852	0.110219	0.938015	1.55114	0.741569	0.212285	0.840328	3.54858	3.0706	-0.250976	1.82724	1.61852
Peak_498	Gcn4_ChIP-seq_MEME_96	YOR222W	Set_2	1.56884	2.93207	6.39613	2.10697	1.95047	0.649698	1.55192	2.6772	1.07517	0.963819	1.65819	3.88097	3.22663	0.729608	1.95642	1.69003
Peak_50	Gcn4_ChIP-seq_MEME_590	YBR248C	Set_2	1.04912	2.96549	5.04369	2.27605	1.45124	0.0691807	1.56827	2.33448	1.18654	0.537283	1.09921	6.22859	5.03603	0.136467	2.63891	2.33229
Peak_506	Gcn4_ChIP-seq_MEME_128	YOR337W	Set_1	2.8889	7.35526	11.8311	5.59091	2.61071	1.53052	2.87878	3.56451	2.48308	1.38444	2.0538	13.7036	10.1619	1.03829	3.77649	3.3451
Peak_508	Gcn4_ChIP-seq_MEME_1205	YPL273W	Set_1	2.02683	9.03999	9.238	7.62855	3.46848	1.01923	3.17632	3.20758	2.93141	1.7943	1.67162	11.6823	12.774	0.741247	3.54625	3.67513
Peak_51	Gcn4_ChIP-seq_MEME_389	YBR249C	Set_2	1.79069	4.20165	6.31733	3.62998	2.13973	0.840514	2.07095	2.65931	1.85996	1.09743	2.07292	9.84672	7.18242	1.05167	3.29964	2.84447
Peak_511	Gcn4_ChIP-seq_MEME_280	YPL264C	Set_1	0.816175	2.60193	3.62393	1.29342	0.796978	-0.293049	1.37958	1.85756	0.371189	-0.327388	0.659989	5.41356	2.74826	-0.599487	2.43658	1.45852
Peak_512	Gcn4_ChIP-seq_MEME_1150	YPL250C	Set_3	1.77974	7.86476	13.848	6.40846	6.3087	0.831668	2.9754	3.7916	2.67998	2.65734	1.88713	11.8575	8.39195	0.916194	3.56773	3.06901
Peak_519	Gcn4_ChIP-seq_MEME_426	YPL135W	Set_3	2.77537	3.64349	7.017	3.11661	3.11028	1.47268	1.86532	2.81085	1.63998	1.63705	4.06135	6.47776	6.95897	2.02196	2.6955	2.79887
Peak_52	Gcn4_ChIP-seq_MEME_106	YBR255W	Set_1	1.27126	7.11159	6.09407	5.41445	2.52121	0.346258	2.83017	2.60741	2.43682	1.33412	0.873294	7.08976	12.1669	-0.195461	2.82574	3.60489
Peak_526	Gcn4_ChIP-seq_MEME_971	YPL033C	Set_3	0.853629	1.5824	1.75387	1.40537	1.15065	-0.228318	0.662111	0.81054	0.490951	0.202448	0.989009	2.01407	1.71917	-0.0159451	1.01012	0.781715
Peak_53	Gcn4_ChIP-seq_MEME_1145	YBR256C	Set_2	0.992379	3.46848	4.17571	2.67072	1.79287	-0.0110371	1.7943	2.06202	1.41723	0.842273	1.1872	5.30692	4.32859	0.247568	2.40788	2.1139
Peak_537	Gcn4_ChIP-seq_MEME_819	YPR058W	Set_2	0.900784	2.03211	2.97186	1.59682	1.29685	-0.150747	1.02298	1.57137	0.675205	0.375013	1.11224	3.56228	3.59656	0.153468	1.8328	1.84662
Peak_543	Gcn4_ChIP-seq_MEME_799	YPR145W	Set_3	1.21335	4.36813	10.4678	4.63997	3.74418	0.278996	2.12702	3.38788	2.21412	1.90465	2.27998	9.21384	8.02565	1.18902	3.2038	3.00462
Peak_544	Gcn4_ChIP-seq_MEME_230	YPR167C	Set_3	0.758782	1.73365	3.50144	1.37606	1.34116	-0.398243	0.793812	1.80795	0.460544	0.423486	0.951095	2.62045	2.40546	-0.0723391	1.38982	1.26631
Peak_546	Gcn4_ChIP-seq_MEME_262	YPR185W	Set_2	1.55987	4.61479	4.94764	3.25739	2.16147	0.641424	2.20627	2.30674	1.70372	1.11201	1.04681	4.96285	4.49137	0.0659961	2.31117	2.16716
Peak_58	Gcn4_ChIP-seq_MEME_655	YCL030C	Set_1	2.95452	9.44277	9.42383	8.64215	2.83442	1.56292	3.23921	3.23631	3.11139	1.50305	2.32	17.5482	8.97069	1.21412	4.13325	3.16522
Peak_59	Gcn4_ChIP-seq_MEME_495	YCL009C	Set_2	2.44007	9.91731	14.685	6.80807	4.80743	1.28692	3.30995	3.87628	2.76725	2.26527	2.39056	16.384	15.4714	1.25735	4.03422	3.95153
Peak_61	Gcn4_ChIP-seq_MEME_672	YCR053W	Set_2	1.22866	2.66913	3.76281	2.30596	1.75539	0.297088	1.41637	1.91181	1.20537	0.81179	1.11259	3.84287	3.22305	0.153928	1.94219	1.68842
Peak_68	Gcn4_ChIP-seq_MEME_656	YDL198C	Set_1	2.0908	7.60146	10.0263	4.07978	2.82324	1.06406	2.92628	3.32572	2.02849	1.49735	2.28405	15.4268	14.8235	1.19159	3.94736	3.88982
Peak_73	Gcn4_ChIP-seq_MEME_74	YDL170W	Set_2	3.96842	9.88498	15.1026	7.83376	5.43533	1.98857	3.30524	3.91672	2.96971	2.44237	7.39914	20.2679	14.3961	2.88736	4.34112	3.8476
Peak_82	Gcn4_ChIP-seq_MEME_1270	YDL066W	Set_2	1.25432	3.17307	4.0253	3.65454	2.0999	0.326901	1.66588	2.00909	1.86969	1.07032	1.30131	7.74038	3.79636	0.379965	2.9524	1.92462
Peak_86	Gcn4_ChIP-seq_MEME_753	YDL025C	Set_2	1.07473	2.61014	2.2973	2.37734	1.25048	0.103981	1.38412	1.19994	1.24935	0.322486	1.05909	5.11274	3.88395	0.0828215	2.3541	1.95752
Peak_89	Gcn4_ChIP-seq_MEME_1372	YDR034C	Set_3	1.61265	4.62497	8.65193	4.69814	3.23339	0.689436	2.20945	3.11302	2.23209	1.69305	2.34073	10.5731	9.28857	1.22696	3.40233	3.21546
Peak_99	Gcn4_ChIP-seq_MEME_20	YDR127W	Set_2	8.92316	21.5294	32.181	16.9583	9.9148	3.15756	4.42824	5.00814	4.08392	3.30958	12.8416	35.7042	27.5531	3.68276	5.15802	4.78414

## Sheet: Data for Fig 1 line plots
	Fig 1A(i)							Fig 1A(ii)					Fig 1B(i)							Fig 1B(ii)						Fig 1E				Fig 1F
	Averaged Gcn4 occupancies surrounding Gcn4 motifs in 5'peaks												Averaged Gcn4 occupancies surrounding Gcn4 motifs in ORF peaks											Dyad densities surrounding Gcn4 motifs in 5' peaks					Dyad densities surrounding Gcn4 motifs in ORF peaks
Position (bp)	WT_U	WT_I	snf2∆_I	PTET-STH1_I	snf2∆ PTET-STH1_I		Position (bp)	WT_U	WT_I	ino80∆_I		Position (bp)	WT_U	WT_I	snf2∆_I	PTET-STH1_I	snf2∆ PTET-STH1_I		Position (bp)	WT_U	WT_I	ino80∆_I			Position (bp)	WT_U	WT_I		Position	WT_U	WT_I
-500	1.00966	1.21464	1.30987	1.17628	1.1142		-500	1.15214	1.31767	1.25798		-500	0.832517	0.988536	0.928226	0.956029	0.943495		-500	0.953261	1.04524	1.02804			-400	0.759651	0.696341		-400	1.21268	1.10645
-499	1.00956	1.21511	1.31039	1.17688	1.11481		-499	1.15333	1.3195	1.2597		-499	0.8296	0.988223	0.927365	0.955383	0.942743		-499	0.954335	1.04579	1.02696			-399	0.754421	0.69393		-399	1.20301	1.09903
-498	1.00938	1.21526	1.31109	1.17764	1.11487		-498	1.15559	1.32106	1.26162		-498	0.838471	0.989822	0.927224	0.956069	0.943401		-498	0.955119	1.04574	1.02722			-398	0.749172	0.691657		-398	1.19252	1.09041
-497	1.01014	1.21668	1.31265	1.17766	1.11518		-497	1.15636	1.32281	1.26416		-497	0.837029	0.98921	0.927559	0.955538	0.943987		-497	0.955303	1.04482	1.02651			-397	0.744531	0.689925		-397	1.18281	1.08138
-496	1.01085	1.21684	1.31401	1.17902	1.11591		-496	1.15583	1.32391	1.26508		-496	0.832917	0.989666	0.927706	0.955631	0.944403		-496	0.956919	1.04608	1.02809			-396	0.739966	0.688106		-396	1.17062	1.0712
-495	1.01071	1.21719	1.31526	1.18015	1.11613		-495	1.15557	1.32511	1.26659		-495	0.837315	0.989631	0.928206	0.956253	0.943526		-495	0.956354	1.04581	1.02717			-395	0.734763	0.685859		-395	1.15808	1.06133
-494	1.01022	1.21734	1.31647	1.18124	1.11694		-494	1.15685	1.32624	1.26816		-494	0.834918	0.989387	0.929277	0.956349	0.943458		-494	0.957218	1.0456	1.02658			-394	0.728827	0.683951		-394	1.14583	1.05156
-493	1.0106	1.21728	1.31728	1.18063	1.11667		-493	1.1574	1.32731	1.26915		-493	0.82988	0.98944	0.928349	0.956216	0.943629		-493	0.95609	1.045	1.02551			-393	0.722545	0.682631		-393	1.13378	1.04217
-492	1.01114	1.21802	1.31852	1.18039	1.1165		-492	1.1604	1.32979	1.27051		-492	0.829321	0.989251	0.928356	0.956081	0.943594		-492	0.955954	1.04471	1.02532			-392	0.717423	0.682014		-392	1.12212	1.03347
-491	1.01195	1.21818	1.32045	1.18104	1.11703		-491	1.16089	1.33185	1.27372		-491	0.827938	0.989756	0.928608	0.956524	0.942621		-491	0.955951	1.04414	1.02515			-391	0.711955	0.681392		-391	1.11066	1.02654
-490	1.01276	1.21797	1.32093	1.18163	1.11682		-490	1.16142	1.33299	1.27407		-490	0.828662	0.990103	0.929093	0.957551	0.943138		-490	0.958187	1.04542	1.02695			-390	0.707107	0.68139		-390	1.10123	1.01949
-489	1.01258	1.21855	1.32134	1.18212	1.11696		-489	1.16077	1.33362	1.27455		-489	0.835373	0.990824	0.929691	0.957589	0.943578		-489	0.961824	1.04571	1.0276			-389	0.701557	0.681705		-389	1.09152	1.01176
-488	1.00867	1.21768	1.32206	1.18223	1.11741		-488	1.15974	1.33418	1.27579		-488	0.833583	0.990961	0.929479	0.957192	0.943638		-488	0.961597	1.04535	1.02647			-388	0.696792	0.682388		-388	1.082	1.0045
-487	1.00811	1.21871	1.32286	1.1829	1.118		-487	1.1612	1.33502	1.27748		-487	0.84003	0.991255	0.928537	0.956822	0.943089		-487	0.961849	1.0438	1.02633			-387	0.692226	0.683257		-387	1.0736	0.998747
-486	1.00893	1.21873	1.32381	1.18421	1.1182		-486	1.16234	1.33581	1.27972		-486	0.841084	0.990328	0.928911	0.95673	0.942398		-486	0.963657	1.04538	1.02606			-386	0.687837	0.683499		-386	1.06396	0.992923
-485	1.01624	1.2196	1.32531	1.18525	1.11856		-485	1.16302	1.3377	1.28099		-485	0.836433	0.990115	0.927963	0.955195	0.941835		-485	0.962071	1.04519	1.02597			-385	0.683226	0.683689		-385	1.05589	0.987516
-484	1.01706	1.22004	1.32663	1.18619	1.11904		-484	1.16256	1.33879	1.28174		-484	0.838361	0.990218	0.928614	0.955773	0.942476		-484	0.962128	1.04534	1.0271			-384	0.678883	0.684798		-384	1.04732	0.981153
-483	1.01566	1.22062	1.32793	1.18716	1.11811		-483	1.16245	1.34057	1.28231		-483	0.839029	0.991347	0.928792	0.955996	0.94291		-483	0.961292	1.0448	1.02739			-383	0.675682	0.686129		-383	1.03732	0.973157
-482	1.01415	1.22061	1.32798	1.18764	1.11849		-482	1.16203	1.34164	1.28251		-482	0.841038	0.990572	0.927802	0.955364	0.942323		-482	0.960623	1.04373	1.02727			-382	0.672876	0.687652		-382	1.02654	0.964004
-481	1.01704	1.22179	1.3296	1.18792	1.11899		-481	1.1633	1.34389	1.28354		-481	0.845466	0.989824	0.928522	0.955322	0.942225		-481	0.961614	1.04355	1.02833			-381	0.669861	0.688999		-381	1.01521	0.954529
-480	1.02066	1.22145	1.33111	1.18837	1.11961		-480	1.16401	1.34546	1.28465		-480	0.848711	0.990051	0.928444	0.95487	0.942144		-480	0.961495	1.04293	1.02751			-380	0.668614	0.690966		-380	1.00331	0.9436
-479	1.02054	1.22181	1.33331	1.18884	1.12017		-479	1.16411	1.34763	1.28596		-479	0.843231	0.990271	0.928645	0.954198	0.941776		-479	0.960925	1.0422	1.02719			-379	0.667258	0.692816		-379	0.989217	0.932635
-478	1.02327	1.22248	1.3357	1.18933	1.12118		-478	1.16619	1.34936	1.28866		-478	0.844744	0.990438	0.927934	0.954146	0.941074		-478	0.96125	1.04313	1.02847			-378	0.666773	0.695077		-378	0.974834	0.922375
-477	1.02226	1.22314	1.33783	1.19042	1.12268		-477	1.16825	1.35119	1.29164		-477	0.845194	0.989554	0.927342	0.953861	0.939653		-477	0.961009	1.04272	1.02867			-377	0.666614	0.698118		-377	0.958829	0.912558
-476	1.0228	1.22408	1.33912	1.19088	1.1234		-476	1.16874	1.35326	1.2921		-476	0.847162	0.988347	0.92726	0.95397	0.938506		-476	0.961965	1.04234	1.02833			-376	0.666947	0.701047		-376	0.942003	0.901056
-475	1.02291	1.22439	1.34055	1.19158	1.12357		-475	1.16907	1.35444	1.29354		-475	0.848427	0.988093	0.925742	0.953747	0.938032		-475	0.961515	1.04141	1.02737			-375	0.667597	0.70359		-375	0.926534	0.889773
-474	1.02138	1.22596	1.34241	1.19263	1.12314		-474	1.17136	1.35697	1.29521		-474	0.848377	0.988196	0.926479	0.95392	0.937629		-474	0.961376	1.04194	1.02718			-374	0.669331	0.705959		-374	0.910624	0.877824
-473	1.01877	1.2273	1.34435	1.19356	1.12373		-473	1.17247	1.35868	1.2975		-473	0.854233	0.987569	0.925564	0.953485	0.938209		-473	0.959393	1.04248	1.02634			-373	0.67228	0.707283		-373	0.895844	0.867421
-472	1.02145	1.22848	1.34716	1.19474	1.1244		-472	1.17357	1.36056	1.30102		-472	0.857017	0.98741	0.924501	0.953289	0.938106		-472	0.956985	1.04214	1.02496			-372	0.67522	0.708649		-372	0.881004	0.856043
-471	1.02077	1.22945	1.34936	1.1958	1.12477		-471	1.17475	1.36349	1.3027		-471	0.853375	0.987184	0.925017	0.953694	0.938338		-471	0.957859	1.0421	1.02503			-371	0.678042	0.709048		-371	0.866658	0.843363
-470	1.02336	1.22982	1.35079	1.19678	1.12459		-470	1.17634	1.36473	1.30448		-470	0.854637	0.987534	0.925259	0.954189	0.938452		-470	0.958247	1.04215	1.02471			-370	0.680863	0.709102		-370	0.853521	0.830083
-469	1.02124	1.23161	1.35271	1.19819	1.12498		-469	1.17773	1.36694	1.30626		-469	0.854305	0.987356	0.926482	0.953934	0.938501		-469	0.958363	1.04187	1.02593			-369	0.683138	0.708678		-369	0.840933	0.818612
-468	1.0304	1.2323	1.35479	1.1988	1.12537		-468	1.17933	1.36843	1.30815		-468	0.855843	0.987716	0.926631	0.95433	0.938087		-468	0.958644	1.0422	1.02665			-368	0.686363	0.708247		-368	0.829929	0.807445
-467	1.02947	1.23304	1.35671	1.19967	1.12604		-467	1.18047	1.36962	1.30915		-467	0.86079	0.987781	0.926983	0.953506	0.937854		-467	0.958179	1.04319	1.02546			-367	0.689903	0.706368		-367	0.81934	0.796381
-466	1.03118	1.23361	1.35722	1.2001	1.12599		-466	1.17931	1.37045	1.31013		-466	0.8607	0.987743	0.926429	0.953126	0.937678		-466	0.957026	1.04297	1.0258			-366	0.693109	0.702456		-366	0.80935	0.785291
-465	1.03347	1.23475	1.35862	1.20128	1.12699		-465	1.18126	1.37169	1.31252		-465	0.860232	0.987939	0.926951	0.953252	0.937709		-465	0.956516	1.04251	1.02657			-365	0.696468	0.698403		-365	0.799955	0.774893
-464	1.03566	1.23508	1.35919	1.20219	1.12789		-464	1.18264	1.37207	1.31314		-464	0.858438	0.987748	0.926668	0.952667	0.936906		-464	0.956666	1.04289	1.02678			-364	0.700262	0.694191		-364	0.790067	0.764017
-463	1.03703	1.23633	1.35983	1.20289	1.12847		-463	1.18429	1.37411	1.31425		-463	0.860791	0.987777	0.926689	0.952103	0.93649		-463	0.956682	1.0425	1.02556			-363	0.703873	0.689915		-363	0.782362	0.754463
-462	1.03748	1.23699	1.36214	1.2041	1.12924		-462	1.1846	1.37528	1.31614		-462	0.858598	0.987892	0.926704	0.951281	0.936098		-462	0.95596	1.04309	1.02535			-362	0.706585	0.685575		-362	0.77528	0.74665
-461	1.03824	1.23802	1.36427	1.20465	1.12993		-461	1.18433	1.37683	1.31709		-461	0.859838	0.98843	0.926987	0.950556	0.935929		-461	0.957465	1.04334	1.02628			-361	0.708235	0.680702		-361	0.769296	0.740829
-460	1.03899	1.23893	1.36478	1.20606	1.12985		-460	1.18486	1.37827	1.31822		-460	0.857661	0.987969	0.927821	0.951009	0.935999		-460	0.956413	1.04329	1.02706			-360	0.710036	0.676273		-360	0.763836	0.736237
-459	1.03873	1.23917	1.36686	1.20652	1.12999		-459	1.18602	1.38057	1.3199		-459	0.855136	0.988112	0.927702	0.951226	0.935339		-459	0.956244	1.04251	1.02672			-359	0.711994	0.671856		-359	0.759525	0.733501
-458	1.04248	1.23911	1.36769	1.20726	1.13055		-458	1.18473	1.38208	1.32128		-458	0.855756	0.988343	0.928425	0.951618	0.935482		-458	0.956426	1.04239	1.02563			-358	0.714131	0.666746		-358	0.756924	0.730611
-457	1.04612	1.2392	1.36866	1.20816	1.13007		-457	1.18486	1.38413	1.32221		-457	0.853099	0.9877	0.928403	0.95085	0.93664		-457	0.95548	1.04183	1.02549			-357	0.715469	0.661588		-357	0.755394	0.728771
-456	1.04507	1.23943	1.37006	1.20868	1.13124		-456	1.18621	1.38568	1.32362		-456	0.849788	0.987662	0.926279	0.950624	0.936286		-456	0.955916	1.04214	1.02474			-356	0.716629	0.656453		-356	0.755122	0.727436
-455	1.04402	1.24007	1.37161	1.20986	1.13166		-455	1.18733	1.38774	1.32524		-455	0.852228	0.988053	0.92707	0.950378	0.936112		-455	0.954096	1.04174	1.02371			-355	0.718414	0.651921		-355	0.755643	0.727526
-454	1.03968	1.24081	1.37319	1.21071	1.13168		-454	1.18849	1.38966	1.32766		-454	0.849023	0.988041	0.926399	0.950355	0.935606		-454	0.953014	1.04036	1.02398			-354	0.720164	0.647863		-354	0.757043	0.72896
-453	1.04268	1.24087	1.3744	1.21152	1.132		-453	1.18843	1.39094	1.32914		-453	0.850883	0.987324	0.925567	0.950538	0.93491		-453	0.952683	1.03907	1.02384			-353	0.721817	0.644364		-353	0.760215	0.73149
-452	1.0464	1.24229	1.37579	1.2123	1.1336		-452	1.18858	1.39286	1.32925		-452	0.850133	0.986334	0.925775	0.950116	0.934722		-452	0.952407	1.0396	1.02389			-352	0.72392	0.641965		-352	0.762125	0.734081
-451	1.04914	1.24314	1.37736	1.21258	1.13451		-451	1.18898	1.39396	1.33026		-451	0.852413	0.986007	0.92632	0.949398	0.934085		-451	0.952781	1.03928	1.02356			-351	0.72724	0.640593		-351	0.763341	0.735925
-450	1.05282	1.24419	1.37867	1.2136	1.13521		-450	1.19048	1.39616	1.33267		-450	0.858147	0.985921	0.926291	0.949488	0.934465		-450	0.952936	1.04012	1.0237			-350	0.732065	0.640059		-350	0.764454	0.737921
-449	1.05139	1.24482	1.38005	1.21491	1.13642		-449	1.19138	1.39646	1.33285		-449	0.865017	0.986065	0.925633	0.949007	0.934312		-449	0.952077	1.03999	1.02233			-349	0.737813	0.640049		-349	0.765608	0.740524
-448	1.04353	1.24571	1.38162	1.21543	1.13746		-448	1.19045	1.397	1.3345		-448	0.865732	0.985525	0.925604	0.949426	0.934023		-448	0.950928	1.03981	1.02353			-348	0.744082	0.640509		-348	0.764663	0.740458
-447	1.0441	1.24613	1.38394	1.21638	1.13841		-447	1.19306	1.39838	1.33645		-447	0.86892	0.985268	0.925834	0.948544	0.932612		-447	0.949934	1.039	1.02333			-347	0.750128	0.641242		-347	0.762805	0.740463
-446	1.04827	1.24702	1.38538	1.2176	1.13872		-446	1.19352	1.40003	1.33804		-446	0.870303	0.985111	0.925423	0.94873	0.932276		-446	0.947942	1.03845	1.02229			-346	0.756872	0.642481		-346	0.759895	0.739409
-445	1.04624	1.24807	1.38628	1.2181	1.1394		-445	1.19469	1.40142	1.33906		-445	0.866165	0.984434	0.926012	0.94827	0.932044		-445	0.948089	1.03778	1.02228			-345	0.764658	0.645067		-345	0.757908	0.738227
-444	1.04581	1.24991	1.38889	1.2193	1.14047		-444	1.1946	1.40391	1.34109		-444	0.866368	0.984019	0.923801	0.949175	0.931951		-444	0.9467	1.03788	1.02073			-344	0.772104	0.64836		-344	0.756639	0.736733
-443	1.04484	1.25037	1.39093	1.22101	1.1402		-443	1.19575	1.40631	1.34257		-443	0.867682	0.982464	0.923432	0.948075	0.930938		-443	0.944865	1.03626	1.02034			-343	0.780026	0.652432		-343	0.755174	0.73552
-442	1.04675	1.25093	1.39295	1.22225	1.14113		-442	1.19564	1.40811	1.3429		-442	0.867682	0.982245	0.922617	0.948358	0.931719		-442	0.944869	1.03649	1.01995			-342	0.787753	0.656034		-342	0.752005	0.733692
-441	1.04399	1.25165	1.39479	1.22266	1.14132		-441	1.1959	1.40999	1.34371		-441	0.866687	0.981901	0.922565	0.947803	0.931867		-441	0.945068	1.03712	1.02057			-341	0.794741	0.659206		-341	0.749471	0.731552
-440	1.04463	1.25176	1.39688	1.2235	1.14065		-440	1.19874	1.41107	1.3442		-440	0.868073	0.981945	0.922581	0.948848	0.930416		-440	0.944888	1.03641	1.02073			-340	0.801499	0.661781		-340	0.747447	0.72886
-439	1.04667	1.252	1.39829	1.22468	1.14102		-439	1.20079	1.41251	1.34545		-439	0.869307	0.98112	0.922079	0.947771	0.929727		-439	0.94505	1.03492	1.0212			-339	0.808242	0.664289		-339	0.746812	0.726543
-438	1.05181	1.25262	1.39984	1.22608	1.14165		-438	1.20041	1.41367	1.34719		-438	0.87322	0.980687	0.923343	0.947391	0.929547		-438	0.944723	1.03389	1.02146			-338	0.814459	0.666871		-338	0.746667	0.724101
-437	1.05224	1.25263	1.40112	1.22626	1.14187		-437	1.20048	1.41445	1.34703		-437	0.872449	0.980091	0.923039	0.947658	0.928797		-437	0.944706	1.0326	1.02003			-337	0.820462	0.669408		-337	0.747681	0.723734
-436	1.05095	1.25339	1.40272	1.22673	1.14245		-436	1.20163	1.41599	1.34842		-436	0.869774	0.979799	0.92179	0.946676	0.92888		-436	0.943399	1.03177	1.01789			-336	0.826484	0.670829		-336	0.749873	0.723306
-435	1.04917	1.2538	1.40453	1.22773	1.14298		-435	1.20314	1.41703	1.34923		-435	0.869295	0.97902	0.921646	0.945723	0.928177		-435	0.94424	1.03197	1.01786			-335	0.831779	0.671763		-335	0.753481	0.723115
-434	1.04997	1.25352	1.40553	1.22769	1.14307		-434	1.2032	1.41853	1.35024		-434	0.866754	0.977923	0.920932	0.945711	0.928273		-434	0.944522	1.03155	1.01875			-334	0.835614	0.672158		-334	0.757524	0.723669
-433	1.04972	1.2531	1.40543	1.22746	1.14274		-433	1.20288	1.4186	1.35066		-433	0.870512	0.977879	0.919811	0.94529	0.927274		-433	0.944761	1.03114	1.01816			-333	0.839295	0.672224		-333	0.76049	0.722716
-432	1.05532	1.25206	1.4062	1.22824	1.14365		-432	1.2037	1.41926	1.35106		-432	0.863646	0.977073	0.920107	0.944975	0.926796		-432	0.943964	1.03119	1.0178			-332	0.842781	0.671862		-332	0.763117	0.721767
-431	1.05519	1.25227	1.40799	1.22883	1.14391		-431	1.2044	1.42004	1.35122		-431	0.866153	0.976978	0.920223	0.944318	0.927067		-431	0.941758	1.02945	1.01664			-331	0.845111	0.671191		-331	0.766754	0.721931
-430	1.05608	1.2527	1.40936	1.22904	1.1435		-430	1.206	1.42052	1.35083		-430	0.867043	0.977499	0.921439	0.944003	0.926683		-430	0.940385	1.03014	1.01628			-330	0.846113	0.669143		-330	0.771709	0.723906
-429	1.05606	1.2531	1.41075	1.22989	1.14421		-429	1.20744	1.42117	1.3524		-429	0.869592	0.977971	0.920732	0.945129	0.926306		-429	0.94074	1.0293	1.01469			-329	0.845872	0.667131		-329	0.778054	0.727989
-428	1.05482	1.25319	1.4117	1.22929	1.1438		-428	1.20908	1.42199	1.35251		-428	0.867135	0.97744	0.920992	0.945106	0.926941		-428	0.940242	1.02937	1.01412			-328	0.844377	0.665208		-328	0.783949	0.73199
-427	1.05652	1.25306	1.41291	1.2292	1.144		-427	1.20874	1.42233	1.35237		-427	0.86849	0.976358	0.9213	0.944861	0.928031		-427	0.940034	1.02898	1.01493			-327	0.841105	0.66189		-327	0.790676	0.736792
-426	1.05744	1.25287	1.41289	1.2285	1.14397		-426	1.20968	1.42376	1.35323		-426	0.870554	0.976784	0.920981	0.944698	0.927115		-426	0.935768	1.02849	1.01297			-326	0.837058	0.657944		-326	0.799097	0.743259
-425	1.05471	1.25306	1.41428	1.22855	1.14418		-425	1.21187	1.42501	1.3545		-425	0.873035	0.976756	0.92029	0.943166	0.926471		-425	0.935827	1.02821	1.01259			-325	0.831982	0.654824		-325	0.808477	0.751426
-424	1.05483	1.25274	1.4159	1.22848	1.14493		-424	1.21307	1.42574	1.35476		-424	0.869237	0.977324	0.921822	0.943061	0.926644		-424	0.933208	1.0278	1.01212			-324	0.825971	0.651088		-324	0.817529	0.760541
-423	1.05269	1.25246	1.41692	1.22847	1.1447		-423	1.21524	1.42636	1.35525		-423	0.870149	0.976676	0.921578	0.943161	0.926491		-423	0.932155	1.02807	1.01217			-323	0.820018	0.647064		-323	0.825045	0.768944
-422	1.0522	1.25209	1.41789	1.22805	1.14486		-422	1.21546	1.42678	1.35593		-422	0.869419	0.976495	0.921128	0.944001	0.926048		-422	0.931377	1.02791	1.01197			-322	0.812744	0.642067		-322	0.833571	0.778091
-421	1.05374	1.25267	1.41906	1.22875	1.14537		-421	1.21756	1.42835	1.35723		-421	0.868633	0.976244	0.920415	0.943235	0.92433		-421	0.930258	1.02744	1.01195			-321	0.805253	0.636594		-321	0.842598	0.787123
-420	1.05584	1.25268	1.4206	1.2294	1.14587		-420	1.2179	1.43024	1.35665		-420	0.867839	0.975256	0.92004	0.942839	0.924828		-420	0.927931	1.0257	1.0116			-320	0.798738	0.631812		-320	0.851878	0.795953
-419	1.05495	1.25284	1.42293	1.23016	1.14613		-419	1.21722	1.43167	1.35661		-419	0.865824	0.975276	0.919821	0.943244	0.924391		-419	0.927333	1.02496	1.01211			-319	0.793517	0.628731		-319	0.860733	0.80415
-418	1.05557	1.2528	1.42333	1.23092	1.14674		-418	1.21737	1.43319	1.35654		-418	0.862501	0.973831	0.919956	0.942465	0.924878		-418	0.926108	1.02596	1.01191			-318	0.788708	0.626074		-318	0.868484	0.811075
-417	1.05139	1.25207	1.42385	1.23082	1.14699		-417	1.21732	1.43334	1.35707		-417	0.865163	0.973198	0.917888	0.942035	0.924487		-417	0.923969	1.02493	1.01109			-317	0.784473	0.622286		-317	0.877155	0.81832
-416	1.05535	1.25161	1.42488	1.22988	1.14713		-416	1.2174	1.43339	1.35633		-416	0.87078	0.972262	0.9181	0.941487	0.923799		-416	0.923443	1.02401	1.01087			-316	0.781291	0.619573		-316	0.884959	0.825102
-415	1.05544	1.25114	1.42597	1.23087	1.14733		-415	1.21795	1.43452	1.35682		-415	0.870633	0.971907	0.918222	0.941424	0.923217		-415	0.923291	1.0239	1.01091			-315	0.777989	0.618014		-315	0.89181	0.830013
-414	1.05228	1.25123	1.42601	1.23085	1.14809		-414	1.21856	1.4355	1.35789		-414	0.869984	0.971759	0.918398	0.941462	0.922437		-414	0.922293	1.02377	1.0114			-314	0.775816	0.616843		-314	0.897006	0.834929
-413	1.05519	1.25165	1.42845	1.23112	1.1477		-413	1.21947	1.43651	1.35879		-413	0.871827	0.9713	0.918358	0.941367	0.922439		-413	0.920011	1.0246	1.01134			-313	0.775205	0.616287		-313	0.901515	0.839093
-412	1.05591	1.25141	1.42926	1.23117	1.14765		-412	1.22034	1.43709	1.35883		-412	0.872518	0.971723	0.918456	0.94188	0.922655		-412	0.919958	1.0255	1.01173			-312	0.774563	0.615692		-312	0.907242	0.84485
-411	1.05372	1.25102	1.43021	1.23092	1.14812		-411	1.22232	1.43829	1.35909		-411	0.86735	0.972001	0.919486	0.942397	0.922071		-411	0.920184	1.02654	1.01319			-311	0.774705	0.615347		-311	0.91366	0.852097
-410	1.05636	1.25074	1.43159	1.23085	1.14911		-410	1.22237	1.43814	1.35974		-410	0.871062	0.971791	0.920998	0.942888	0.922127		-410	0.920404	1.02716	1.01374			-310	0.77497	0.615142		-310	0.920374	0.859036
-409	1.05727	1.25195	1.43413	1.23153	1.14952		-409	1.2241	1.43923	1.36132		-409	0.876624	0.971578	0.921935	0.943158	0.922004		-409	0.920157	1.02752	1.01406			-309	0.776292	0.615121		-309	0.925531	0.864165
-408	1.05783	1.25174	1.43528	1.23258	1.14965		-408	1.22561	1.44044	1.36235		-408	0.877166	0.972523	0.922508	0.94324	0.922212		-408	0.919431	1.02609	1.01449			-308	0.777665	0.613933		-308	0.929041	0.8679
-407	1.06342	1.25166	1.43674	1.23264	1.14954		-407	1.22576	1.44149	1.36249		-407	0.878602	0.972303	0.922722	0.943229	0.922619		-407	0.918408	1.0255	1.01465			-307	0.780101	0.612427		-307	0.93166	0.871557
-406	1.06224	1.25039	1.43684	1.23291	1.14983		-406	1.22543	1.44199	1.36202		-406	0.876782	0.971306	0.921951	0.942267	0.921693		-406	0.918799	1.02416	1.01443			-306	0.783009	0.612255		-306	0.93217	0.876748
-405	1.06231	1.25034	1.43778	1.23263	1.14996		-405	1.22621	1.44239	1.36106		-405	0.871114	0.970697	0.920959	0.941681	0.922263		-405	0.917839	1.02394	1.01536			-305	0.787311	0.612877		-305	0.933711	0.880455
-404	1.06223	1.25048	1.43807	1.23213	1.14998		-404	1.22651	1.44269	1.36071		-404	0.869221	0.971014	0.920885	0.942069	0.921865		-404	0.919436	1.02342	1.0146			-304	0.7939	0.613561		-304	0.934958	0.883475
-403	1.06255	1.24974	1.43866	1.2322	1.15041		-403	1.22618	1.44293	1.36129		-403	0.86882	0.969532	0.920886	0.942036	0.921691		-403	0.918496	1.02295	1.01533			-303	0.800924	0.615129		-303	0.935264	0.884685
-402	1.05982	1.24909	1.44002	1.23318	1.15093		-402	1.22853	1.44431	1.36142		-402	0.873112	0.968639	0.921683	0.940113	0.919854		-402	0.916455	1.02256	1.01374			-302	0.808253	0.616903		-302	0.937312	0.886187
-401	1.06114	1.24844	1.44247	1.23296	1.15165		-401	1.22802	1.44437	1.35969		-401	0.878827	0.96889	0.921056	0.939767	0.919946		-401	0.916378	1.02303	1.01542			-301	0.817718	0.619346		-301	0.93832	0.887033
-400	1.06198	1.24819	1.4439	1.23323	1.15236		-400	1.22837	1.44391	1.36007		-400	0.876375	0.96914	0.922206	0.940368	0.920726		-400	0.916813	1.02387	1.01602			-300	0.827963	0.622152		-300	0.940184	0.887975
-399	1.06757	1.24831	1.44549	1.23384	1.15298		-399	1.22971	1.44547	1.36094		-399	0.876988	0.968951	0.921696	0.939162	0.919751		-399	0.916406	1.02267	1.01629			-299	0.838893	0.624773		-299	0.941539	0.888294
-398	1.07085	1.24806	1.44748	1.23387	1.15391		-398	1.2306	1.44721	1.36102		-398	0.874836	0.967707	0.921891	0.93879	0.91865		-398	0.915032	1.02285	1.01652			-298	0.849044	0.627282		-298	0.944283	0.889449
-397	1.07612	1.24862	1.45067	1.23491	1.155		-397	1.23218	1.44866	1.36332		-397	0.872933	0.967198	0.922886	0.937886	0.918253		-397	0.912967	1.0234	1.01566			-297	0.859883	0.629714		-297	0.94857	0.892305
-396	1.07893	1.24949	1.45304	1.23578	1.15596		-396	1.23307	1.45069	1.36548		-396	0.865767	0.967379	0.921964	0.937488	0.917715		-396	0.912721	1.02259	1.01555			-296	0.869946	0.632394		-296	0.953651	0.894171
-395	1.07746	1.2507	1.45559	1.23585	1.15596		-395	1.23437	1.45088	1.36713		-395	0.867634	0.966213	0.92283	0.937403	0.918368		-395	0.910433	1.02206	1.01486			-295	0.879946	0.634385		-295	0.959893	0.894028
-394	1.07746	1.25053	1.4573	1.23693	1.15568		-394	1.23502	1.4516	1.36806		-394	0.86761	0.96615	0.922315	0.936758	0.918549		-394	0.90936	1.02166	1.01511			-294	0.890103	0.635198		-294	0.964115	0.894777
-393	1.07059	1.24956	1.45781	1.23746	1.15527		-393	1.23297	1.45169	1.36709		-393	0.866281	0.966039	0.92175	0.937098	0.918202		-393	0.907016	1.02062	1.01349			-293	0.8988	0.635513		-293	0.968193	0.895303
-392	1.06834	1.24915	1.46031	1.23859	1.15516		-392	1.23503	1.45234	1.36821		-392	0.865564	0.966244	0.922823	0.938098	0.917472		-392	0.908889	1.02139	1.01479			-292	0.906852	0.635637		-292	0.97347	0.895667
-391	1.06799	1.24907	1.46266	1.2394	1.15546		-391	1.23558	1.45373	1.36971		-391	0.859899	0.966021	0.923149	0.939065	0.916643		-391	0.90842	1.02071	1.01517			-291	0.914102	0.635875		-291	0.978556	0.895194
-390	1.06585	1.24912	1.46569	1.2401	1.15623		-390	1.2366	1.45464	1.36936		-390	0.858584	0.966162	0.923839	0.938723	0.916473		-390	0.909266	1.02104	1.01613			-290	0.920163	0.636355		-290	0.98379	0.89369
-389	1.06444	1.24894	1.46738	1.24046	1.15611		-389	1.23744	1.45477	1.36796		-389	0.855484	0.965653	0.924906	0.939518	0.917147		-389	0.907404	1.02159	1.01627			-289	0.926216	0.637203		-289	0.988112	0.890217
-388	1.06978	1.2488	1.4688	1.24069	1.15674		-388	1.23711	1.45435	1.36747		-388	0.849022	0.965811	0.92449	0.939287	0.916713		-388	0.908375	1.02114	1.01635			-288	0.931116	0.638507		-288	0.993358	0.887545
-387	1.06747	1.24891	1.46988	1.24099	1.15681		-387	1.23831	1.45471	1.36714		-387	0.850126	0.966705	0.924281	0.938749	0.916723		-387	0.908714	1.02071	1.01609			-287	0.936274	0.640346		-287	0.999095	0.884989
-386	1.06564	1.24871	1.47141	1.24081	1.15673		-386	1.23909	1.45545	1.36712		-386	0.8436	0.966957	0.924712	0.938239	0.917277		-386	0.906968	1.02057	1.01569			-286	0.940657	0.642446		-286	1.00632	0.882585
-385	1.0658	1.24876	1.47438	1.24122	1.15736		-385	1.23816	1.4565	1.36672		-385	0.841587	0.966634	0.925459	0.938334	0.916413		-385	0.906735	1.02108	1.01561			-285	0.945631	0.644327		-285	1.01562	0.880056
-384	1.06678	1.24864	1.47636	1.24196	1.15763		-384	1.239	1.45776	1.36815		-384	0.838794	0.966361	0.925777	0.938352	0.915936		-384	0.9046	1.02151	1.01526			-284	0.949764	0.64616		-284	1.02346	0.877857
-383	1.06677	1.24812	1.47786	1.24195	1.15855		-383	1.24126	1.45755	1.36808		-383	0.834259	0.96691	0.92581	0.938525	0.91595		-383	0.903395	1.02154	1.01644			-283	0.95192	0.647631		-283	1.03119	0.875532
-382	1.06616	1.24804	1.47934	1.24205	1.15896		-382	1.24225	1.45872	1.36871		-382	0.832509	0.96652	0.926148	0.937769	0.915739		-382	0.903242	1.02159	1.01565			-282	0.953828	0.649078		-282	1.04026	0.874263
-381	1.0638	1.24772	1.48125	1.2423	1.15941		-381	1.24241	1.4598	1.36845		-381	0.833307	0.966045	0.925796	0.937297	0.916002		-381	0.899347	1.02059	1.01452			-281	0.955059	0.649504		-281	1.04994	0.873948
-380	1.0664	1.24759	1.48211	1.24258	1.16001		-380	1.24243	1.4607	1.36901		-380	0.837168	0.966274	0.926161	0.937284	0.915082		-380	0.897792	1.0202	1.01367			-280	0.955458	0.649561		-280	1.05955	0.874332
-379	1.06697	1.24719	1.48342	1.24223	1.15974		-379	1.24171	1.46076	1.36852		-379	0.8403	0.965545	0.925379	0.937508	0.915386		-379	0.894133	1.01927	1.01085			-279	0.955052	0.649414		-279	1.06919	0.874508
-378	1.05979	1.24687	1.48493	1.24311	1.16029		-378	1.24373	1.46248	1.36877		-378	0.839361	0.965662	0.926635	0.937329	0.91552		-378	0.893513	1.01958	1.01149			-278	0.953306	0.648794		-278	1.07879	0.876154
-377	1.05806	1.24657	1.4861	1.24391	1.16117		-377	1.24411	1.46285	1.36947		-377	0.836896	0.965672	0.926512	0.937455	0.916095		-377	0.891511	1.02021	1.01133			-277	0.951713	0.647129		-277	1.08734	0.877487
-376	1.05851	1.24668	1.48718	1.24411	1.16158		-376	1.24476	1.46338	1.37084		-376	0.828578	0.96502	0.924593	0.937047	0.915563		-376	0.889804	1.01904	1.01105			-276	0.949226	0.644857		-276	1.0957	0.878231
-375	1.05524	1.2477	1.48829	1.24461	1.16236		-375	1.24661	1.46453	1.37101		-375	0.828531	0.964191	0.923742	0.93692	0.915868		-375	0.888577	1.01787	1.01086			-275	0.946699	0.642572		-275	1.10194	0.879286
-374	1.05783	1.24842	1.48986	1.24495	1.16269		-374	1.24892	1.46538	1.37071		-374	0.828917	0.963817	0.923559	0.936675	0.91585		-374	0.887818	1.01749	1.01115			-274	0.942745	0.639993		-274	1.10832	0.882336
-373	1.05109	1.24883	1.492	1.24495	1.16286		-373	1.25088	1.46678	1.3711		-373	0.828785	0.963193	0.9247	0.936991	0.916699		-373	0.887553	1.01911	1.01141			-273	0.938345	0.63798		-273	1.11801	0.887093
-372	1.04626	1.24902	1.49419	1.24491	1.16267		-372	1.24901	1.46768	1.37194		-372	0.827489	0.963486	0.925218	0.937684	0.916212		-372	0.887492	1.01989	1.01195			-272	0.933652	0.636576		-272	1.13079	0.8942
-371	1.04645	1.24947	1.49656	1.24507	1.16337		-371	1.24972	1.46959	1.37392		-371	0.827582	0.964647	0.925406	0.937702	0.916802		-371	0.888043	1.0202	1.01326			-271	0.928897	0.634617		-271	1.14342	0.903375
-370	1.04577	1.24976	1.49895	1.24633	1.16464		-370	1.25117	1.46982	1.37446		-370	0.824367	0.964228	0.926227	0.938465	0.91743		-370	0.887669	1.02059	1.01541			-270	0.92485	0.632762		-270	1.15681	0.914287
-369	1.04868	1.24958	1.50025	1.24645	1.16444		-369	1.2506	1.47149	1.37372		-369	0.824013	0.963798	0.926325	0.938679	0.9176		-369	0.887907	1.02131	1.01623			-269	0.920698	0.630739		-269	1.17111	0.927653
-368	1.04723	1.24938	1.50274	1.24697	1.16533		-368	1.25108	1.47375	1.37459		-368	0.827217	0.963663	0.927388	0.939095	0.91696		-368	0.88789	1.02082	1.01689			-268	0.91572	0.628284		-268	1.18706	0.944347
-367	1.05083	1.24942	1.50444	1.2478	1.16487		-367	1.25352	1.47532	1.37574		-367	0.829923	0.963766	0.926792	0.938597	0.915569		-367	0.886305	1.02053	1.01646			-267	0.910634	0.625558		-267	1.20423	0.962051
-366	1.04834	1.24893	1.50557	1.24759	1.16605		-366	1.25408	1.47511	1.37446		-366	0.827977	0.964601	0.926981	0.938032	0.916105		-366	0.884586	1.02029	1.01759			-266	0.904773	0.622983		-266	1.22219	0.981426
-365	1.04577	1.24815	1.50733	1.24784	1.16655		-365	1.25332	1.47488	1.37424		-365	0.826715	0.964435	0.927551	0.937526	0.915175		-365	0.883421	1.02045	1.01749			-265	0.8986	0.620219		-265	1.24044	1.00175
-364	1.04744	1.24803	1.50913	1.24766	1.16646		-364	1.25279	1.47526	1.37453		-364	0.824317	0.964849	0.928556	0.937645	0.915374		-364	0.882915	1.02187	1.01879			-264	0.891732	0.617066		-264	1.25936	1.02152
-363	1.04826	1.24825	1.51038	1.24746	1.16634		-363	1.25372	1.4749	1.37467		-363	0.818614	0.965933	0.928914	0.938571	0.915929		-363	0.884096	1.02309	1.02036			-263	0.884304	0.613932		-263	1.27776	1.04208
-362	1.04581	1.24858	1.51286	1.24803	1.16736		-362	1.25411	1.47575	1.37542		-362	0.817883	0.965555	0.930775	0.938532	0.916805		-362	0.88391	1.02382	1.02074			-262	0.876799	0.610514		-262	1.29615	1.06319
-361	1.04636	1.24858	1.5142	1.24818	1.16787		-361	1.25393	1.4769	1.37643		-361	0.817104	0.966112	0.932271	0.939185	0.917952		-361	0.881138	1.02342	1.02097			-261	0.869989	0.606277		-261	1.31398	1.08296
-360	1.04557	1.24843	1.51458	1.24837	1.16782		-360	1.25657	1.47786	1.37761		-360	0.821369	0.96612	0.934192	0.94018	0.918436		-360	0.880505	1.02523	1.02185			-260	0.862038	0.602555		-260	1.33007	1.10161
-359	1.04031	1.24818	1.51685	1.24885	1.16782		-359	1.25669	1.47894	1.3775		-359	0.824185	0.966724	0.935114	0.941083	0.91774		-359	0.880247	1.02582	1.0223			-259	0.853548	0.599468		-259	1.34582	1.11971
-358	1.04246	1.24931	1.51904	1.24918	1.16857		-358	1.25561	1.48048	1.37849		-358	0.826947	0.96701	0.93689	0.941381	0.91836		-358	0.877552	1.02603	1.0224			-258	0.845276	0.596111		-258	1.35999	1.13736
-357	1.04515	1.24901	1.52038	1.24883	1.16831		-357	1.25564	1.48096	1.37817		-357	0.830815	0.967936	0.93683	0.940626	0.918568		-357	0.877495	1.02751	1.02419			-257	0.838127	0.592861		-257	1.37372	1.15354
-356	1.04604	1.24896	1.52305	1.24893	1.16926		-356	1.25648	1.48262	1.37901		-356	0.836163	0.968996	0.937388	0.941385	0.918282		-356	0.878089	1.02834	1.02523			-256	0.831471	0.590449		-256	1.38655	1.17063
-355	1.04718	1.24911	1.52362	1.24961	1.16941		-355	1.25637	1.48313	1.37817		-355	0.834628	0.970987	0.937355	0.941296	0.918478		-355	0.876447	1.02917	1.02598			-255	0.825086	0.588689		-255	1.39895	1.18718
-354	1.05197	1.24876	1.52552	1.24896	1.16995		-354	1.25654	1.48373	1.37843		-354	0.839155	0.97096	0.93835	0.941829	0.919234		-354	0.875467	1.03024	1.02623			-254	0.818494	0.587364		-254	1.41097	1.20337
-353	1.05088	1.24871	1.52698	1.24959	1.16943		-353	1.25793	1.48459	1.37915		-353	0.837315	0.970592	0.939634	0.942192	0.920086		-353	0.87563	1.03152	1.0265			-253	0.812477	0.586828		-253	1.42089	1.21943
-352	1.05339	1.24829	1.52885	1.24974	1.16965		-352	1.25834	1.48561	1.37902		-352	0.837622	0.971892	0.940201	0.942824	0.919615		-352	0.875549	1.03215	1.02742			-252	0.807245	0.586146		-252	1.42745	1.23345
-351	1.04929	1.2476	1.52947	1.24945	1.16963		-351	1.25786	1.4858	1.37859		-351	0.840094	0.972293	0.940801	0.943691	0.919771		-351	0.874123	1.03194	1.02757			-251	0.802069	0.584736		-251	1.42943	1.2441
-350	1.04662	1.24751	1.53026	1.24976	1.17015		-350	1.257	1.48731	1.37801		-350	0.838751	0.973395	0.94185	0.944563	0.920175		-350	0.875404	1.03342	1.02997			-250	0.795765	0.583591		-250	1.42915	1.25275
-349	1.04488	1.24775	1.53349	1.25038	1.1706		-349	1.25756	1.4883	1.37975		-349	0.841197	0.973596	0.940986	0.944593	0.920384		-349	0.875078	1.03276	1.03065			-249	0.789804	0.582897		-249	1.42911	1.26083
-348	1.04655	1.24777	1.53579	1.25086	1.17068		-348	1.2574	1.48868	1.37898		-348	0.843036	0.973835	0.941708	0.945237	0.920302		-348	0.875699	1.03479	1.03221			-248	0.783875	0.581784		-248	1.42673	1.26693
-347	1.04582	1.24759	1.53783	1.251	1.17005		-347	1.25676	1.48996	1.37997		-347	0.841883	0.973798	0.943629	0.945573	0.921841		-347	0.875187	1.03632	1.03248			-247	0.777457	0.581341		-247	1.42261	1.26902
-346	1.04716	1.24734	1.53918	1.25058	1.17048		-346	1.25606	1.491	1.38124		-346	0.839485	0.97408	0.945185	0.946398	0.923087		-346	0.875344	1.03741	1.03404			-246	0.770366	0.581417		-246	1.41466	1.26818
-345	1.04903	1.24728	1.54264	1.25145	1.17164		-345	1.25584	1.49357	1.38227		-345	0.840569	0.975027	0.947275	0.946403	0.923845		-345	0.875593	1.03861	1.0358			-245	0.76335	0.581446		-245	1.40451	1.26499
-344	1.05251	1.24724	1.54424	1.25165	1.17108		-344	1.25692	1.49549	1.38309		-344	0.842258	0.97515	0.948199	0.947241	0.923699		-344	0.875224	1.04021	1.0358			-244	0.755864	0.581246		-244	1.39178	1.26028
-343	1.05343	1.24728	1.545	1.25141	1.17121		-343	1.25758	1.49613	1.38333		-343	0.846687	0.976378	0.94898	0.946853	0.923144		-343	0.87511	1.04147	1.03631			-243	0.747905	0.580993		-243	1.37626	1.25462
-342	1.0522	1.24787	1.54627	1.25206	1.17231		-342	1.25817	1.49706	1.38368		-342	0.845628	0.97689	0.949739	0.947284	0.922885		-342	0.875466	1.04219	1.03701			-242	0.739763	0.580428		-242	1.36044	1.24721
-341	1.056	1.24852	1.54755	1.25209	1.17214		-341	1.25765	1.49881	1.38311		-341	0.848776	0.977508	0.951761	0.948169	0.923477		-341	0.873962	1.0434	1.03729			-241	0.731396	0.580395		-241	1.34445	1.23895
-340	1.05755	1.24877	1.54912	1.25309	1.17174		-340	1.25691	1.50038	1.38305		-340	0.841046	0.977725	0.952545	0.948733	0.922867		-340	0.873522	1.04445	1.03862			-240	0.722454	0.580886		-240	1.32916	1.23284
-339	1.05624	1.24916	1.55182	1.25378	1.17258		-339	1.25761	1.5012	1.38427		-339	0.8392	0.978061	0.952806	0.9486	0.924499		-339	0.873352	1.04533	1.03905			-239	0.714541	0.582085		-239	1.31397	1.22803
-338	1.05817	1.24975	1.55401	1.25421	1.17269		-338	1.25722	1.50291	1.38507		-338	0.838569	0.978343	0.95349	0.949004	0.924741		-338	0.873337	1.04593	1.04072			-238	0.706015	0.582107		-238	1.29757	1.22137
-337	1.05857	1.24972	1.55626	1.2546	1.17303		-337	1.25704	1.50467	1.38419		-337	0.841008	0.978741	0.954928	0.950124	0.92501		-337	0.874787	1.04676	1.04202			-237	0.69716	0.58261		-237	1.28136	1.21533
-336	1.05486	1.24933	1.55872	1.2548	1.17358		-336	1.25827	1.50584	1.38499		-336	0.835845	0.980198	0.954105	0.950417	0.925395		-336	0.875646	1.04738	1.04271			-236	0.687887	0.583091		-236	1.26454	1.2102
-335	1.05333	1.24923	1.55968	1.25454	1.17361		-335	1.25871	1.50544	1.38528		-335	0.836467	0.980258	0.954857	0.950669	0.925443		-335	0.874372	1.04916	1.04358			-235	0.677968	0.582841		-235	1.2493	1.20472
-334	1.05357	1.24948	1.56231	1.25502	1.17409		-334	1.25947	1.50818	1.38504		-334	0.832017	0.981312	0.956564	0.951416	0.925273		-334	0.874738	1.05036	1.04472			-234	0.666888	0.581776		-234	1.2343	1.19896
-333	1.05652	1.24995	1.56437	1.25481	1.17487		-333	1.259	1.50957	1.38605		-333	0.83524	0.982069	0.957594	0.951315	0.926351		-333	0.87466	1.05131	1.0451			-233	0.656484	0.580518		-233	1.22029	1.19315
-332	1.0546	1.24975	1.56674	1.25498	1.17501		-332	1.25883	1.51213	1.38594		-332	0.838456	0.983124	0.958614	0.952634	0.92694		-332	0.873633	1.05188	1.04596			-232	0.645871	0.578947		-232	1.20779	1.18661
-331	1.05763	1.25014	1.56831	1.25515	1.17586		-331	1.25938	1.51402	1.38674		-331	0.836302	0.984041	0.958647	0.953118	0.927753		-331	0.874045	1.0526	1.04796			-231	0.634779	0.577525		-231	1.19634	1.17934
-330	1.05659	1.24986	1.57008	1.2555	1.1768		-330	1.25914	1.51404	1.38613		-330	0.831136	0.985498	0.960027	0.954186	0.92945		-330	0.874503	1.0537	1.0488			-230	0.624822	0.576366		-230	1.18592	1.17276
-329	1.05674	1.24982	1.5725	1.25583	1.17707		-329	1.25996	1.51555	1.38706		-329	0.827411	0.985583	0.960961	0.954163	0.929636		-329	0.874844	1.05445	1.04852			-229	0.616115	0.575495		-229	1.17612	1.16601
-328	1.05701	1.25037	1.57482	1.25666	1.17748		-328	1.25973	1.51824	1.3884		-328	0.829815	0.986939	0.96277	0.954502	0.930321		-328	0.873876	1.05523	1.04962			-228	0.607468	0.57395		-228	1.16351	1.15705
-327	1.05876	1.24959	1.5773	1.25666	1.17742		-327	1.25875	1.51884	1.38721		-327	0.830874	0.987554	0.963458	0.955146	0.930384		-327	0.873277	1.05543	1.05062			-227	0.599745	0.572682		-227	1.14967	1.14585
-326	1.05597	1.24963	1.57921	1.25617	1.17779		-326	1.26054	1.52007	1.38821		-326	0.824984	0.989426	0.965388	0.9551	0.930869		-326	0.87284	1.05647	1.05192			-226	0.592844	0.570981		-226	1.13456	1.13351
-325	1.05376	1.25027	1.58101	1.25699	1.17818		-325	1.26079	1.52112	1.3881		-325	0.825127	0.991029	0.967095	0.955284	0.931637		-325	0.872018	1.05761	1.05287			-225	0.587373	0.568867		-225	1.12028	1.1218
-324	1.05592	1.25094	1.58368	1.2576	1.17908		-324	1.26193	1.52283	1.38876		-324	0.827075	0.991916	0.968103	0.955665	0.932517		-324	0.870201	1.05819	1.05368			-224	0.582329	0.567109		-224	1.10578	1.11004
-323	1.05705	1.2515	1.58553	1.2577	1.1791		-323	1.2631	1.5256	1.39021		-323	0.818896	0.992756	0.967999	0.956678	0.934154		-323	0.869375	1.06019	1.0553			-223	0.578853	0.565646		-223	1.0912	1.0969
-322	1.05606	1.25152	1.58759	1.25854	1.18058		-322	1.26311	1.52711	1.39167		-322	0.812028	0.992662	0.968812	0.955932	0.935209		-322	0.869152	1.05935	1.05621			-222	0.576132	0.564573		-222	1.07749	1.08391
-321	1.05869	1.25257	1.59194	1.25915	1.1813		-321	1.26389	1.52981	1.39225		-321	0.815982	0.992773	0.970558	0.955697	0.935806		-321	0.869223	1.06071	1.05722			-221	0.574335	0.562673		-221	1.06339	1.07252
-320	1.05896	1.25244	1.59365	1.25952	1.18159		-320	1.26375	1.53183	1.3929		-320	0.816666	0.994244	0.972804	0.955964	0.937443		-320	0.868707	1.06243	1.05877			-220	0.573302	0.560572		-220	1.0484	1.0609
-319	1.05677	1.25232	1.5964	1.26038	1.18236		-319	1.26354	1.53364	1.39417		-319	0.812112	0.994728	0.974538	0.955642	0.938365		-319	0.867141	1.06358	1.05999			-219	0.572029	0.558597		-219	1.03104	1.04753
-318	1.05544	1.25304	1.59836	1.26116	1.18281		-318	1.26327	1.53691	1.39615		-318	0.808261	0.996646	0.974743	0.95551	0.938274		-318	0.866425	1.06575	1.06036			-218	0.570717	0.556014		-218	1.01393	1.03239
-317	1.05302	1.25429	1.6017	1.262	1.18308		-317	1.26388	1.53999	1.39746		-317	0.80707	0.996685	0.975837	0.956416	0.938294		-317	0.868123	1.06739	1.06208			-217	0.569958	0.554659		-217	0.997834	1.01828
-316	1.05387	1.25538	1.60549	1.26298	1.18409		-316	1.26411	1.5432	1.39912		-316	0.805181	0.997396	0.976312	0.957332	0.938813		-316	0.867954	1.06811	1.06276			-216	0.569396	0.553916		-216	0.982752	1.00459
-315	1.0529	1.25628	1.61019	1.26371	1.18484		-315	1.26476	1.54558	1.39996		-315	0.799917	0.998358	0.975851	0.95806	0.939229		-315	0.867307	1.06961	1.06334			-215	0.568844	0.553295		-215	0.967757	0.990258
-314	1.05401	1.25794	1.61539	1.26514	1.18594		-314	1.26474	1.54901	1.40163		-314	0.802539	0.999034	0.976792	0.958433	0.940398		-314	0.867631	1.07165	1.06502			-214	0.568754	0.553022		-214	0.952014	0.975127
-313	1.05155	1.25836	1.61852	1.26578	1.18643		-313	1.26512	1.55099	1.40286		-313	0.796734	0.999943	0.977388	0.958999	0.940544		-313	0.866698	1.07305	1.06601			-213	0.570295	0.553588		-213	0.935657	0.959595
-312	1.05098	1.25872	1.62243	1.2669	1.18612		-312	1.26716	1.55392	1.40455		-312	0.790665	1.001	0.978523	0.959374	0.940426		-312	0.865607	1.07453	1.06705			-212	0.571769	0.555204		-212	0.918533	0.944076
-311	1.05241	1.25928	1.626	1.26634	1.18652		-311	1.26878	1.55573	1.40441		-311	0.794142	1.00134	0.979635	0.960335	0.941448		-311	0.865199	1.07467	1.06716			-211	0.573489	0.556898		-211	0.901048	0.92832
-310	1.04961	1.2601	1.63029	1.26768	1.18715		-310	1.27107	1.55847	1.40465		-310	0.79277	1.00157	0.980567	0.96113	0.942277		-310	0.864812	1.0755	1.06861			-210	0.575908	0.559663		-210	0.884216	0.911976
-309	1.052	1.26	1.63406	1.26903	1.18727		-309	1.27053	1.56101	1.40576		-309	0.794072	1.00225	0.981502	0.961688	0.943281		-309	0.864814	1.07551	1.06938			-209	0.577859	0.562472		-209	0.868246	0.895386
-308	1.05186	1.26111	1.63759	1.26995	1.1884		-308	1.27171	1.56317	1.40669		-308	0.799094	1.00341	0.982506	0.961597	0.943669		-308	0.863783	1.07675	1.07045			-208	0.579669	0.564709		-208	0.854835	0.878123
-307	1.05286	1.26225	1.64077	1.27115	1.18886		-307	1.27297	1.5654	1.40813		-307	0.802819	1.00418	0.982372	0.962405	0.944231		-307	0.863347	1.07775	1.07026			-207	0.581685	0.567286		-207	0.842618	0.861697
-306	1.049	1.26252	1.64403	1.27082	1.18798		-306	1.27254	1.56785	1.40815		-306	0.809103	1.00501	0.983903	0.962341	0.944372		-306	0.863022	1.07842	1.0714			-206	0.583597	0.569468		-206	0.833199	0.847288
-305	1.05182	1.26393	1.64805	1.27133	1.18859		-305	1.27154	1.57081	1.40756		-305	0.811084	1.00527	0.984891	0.962527	0.945663		-305	0.86163	1.07989	1.07333			-205	0.586422	0.571391		-205	0.825881	0.835611
-304	1.05691	1.26496	1.65284	1.27276	1.18982		-304	1.27245	1.57364	1.40855		-304	0.816268	1.00655	0.984746	0.963264	0.946392		-304	0.862562	1.08085	1.07335			-204	0.589355	0.573677		-204	0.820368	0.824506
-303	1.05599	1.26618	1.65614	1.27341	1.19066		-303	1.27147	1.57751	1.41035		-303	0.816866	1.00721	0.986261	0.963719	0.946702		-303	0.860721	1.08292	1.07577			-203	0.592931	0.576293		-203	0.815744	0.813373
-302	1.05665	1.26682	1.6586	1.27385	1.19136		-302	1.27138	1.57951	1.40921		-302	0.81547	1.00779	0.988143	0.964334	0.947006		-302	0.861391	1.08434	1.07607			-202	0.596182	0.578688		-202	0.812717	0.803976
-301	1.06158	1.2678	1.66356	1.27535	1.19258		-301	1.27166	1.58454	1.41284		-301	0.812747	1.00821	0.988892	0.964894	0.947037		-301	0.859852	1.08665	1.07596			-201	0.59998	0.580577		-201	0.81113	0.795476
-300	1.06313	1.26986	1.66786	1.27692	1.1926		-300	1.27258	1.58646	1.41449		-300	0.813496	1.00907	0.990655	0.965348	0.94764		-300	0.859488	1.08964	1.07794			-200	0.604579	0.583884		-200	0.809194	0.786023
-299	1.06614	1.27022	1.67126	1.27775	1.19335		-299	1.2736	1.59035	1.41624		-299	0.814614	1.01011	0.991444	0.9658	0.948621		-299	0.861103	1.09204	1.07976			-199	0.610285	0.587732		-199	0.807577	0.777251
-298	1.0655	1.27139	1.67497	1.28046	1.1945		-298	1.27439	1.59531	1.41713		-298	0.815029	1.01168	0.993364	0.967088	0.949399		-298	0.860982	1.0953	1.08189			-198	0.61729	0.592026		-198	0.808064	0.770306
-297	1.06804	1.2728	1.68035	1.28167	1.1953		-297	1.27512	1.59949	1.42012		-297	0.821432	1.01251	0.994356	0.967742	0.950307		-297	0.860939	1.09584	1.08251			-197	0.625674	0.597221		-197	0.808275	0.765354
-296	1.06849	1.27408	1.68501	1.28269	1.19679		-296	1.27624	1.60277	1.42204		-296	0.821913	1.0138	0.996658	0.969634	0.950175		-296	0.861612	1.09817	1.08537			-196	0.634779	0.602161		-196	0.808961	0.760791
-295	1.0679	1.27601	1.69065	1.28441	1.19774		-295	1.27815	1.60773	1.42431		-295	0.825094	1.01479	0.999083	0.970526	0.950703		-295	0.862231	1.10102	1.08745			-195	0.644686	0.607248		-195	0.808795	0.755935
-294	1.06626	1.27708	1.69528	1.28519	1.19852		-294	1.27944	1.61225	1.42668		-294	0.824845	1.01512	1.00112	0.970846	0.950972		-294	0.860943	1.10306	1.08757			-194	0.655312	0.613041		-194	0.808939	0.751761
-293	1.06031	1.27767	1.69947	1.28569	1.19883		-293	1.27963	1.61633	1.42903		-293	0.829	1.01725	1.00434	0.972159	0.952592		-293	0.862465	1.10625	1.09061			-193	0.666627	0.618846		-193	0.810006	0.749057
-292	1.06403	1.27876	1.70553	1.28725	1.20048		-292	1.27987	1.62018	1.43163		-292	0.830118	1.01907	1.00658	0.973686	0.953757		-292	0.863861	1.1075	1.09268			-192	0.677099	0.624141		-192	0.812567	0.748412
-291	1.06803	1.27995	1.71033	1.28931	1.20143		-291	1.28046	1.62468	1.43394		-291	0.830309	1.02093	1.009	0.975884	0.954421		-291	0.86595	1.10872	1.09465			-191	0.687945	0.628561		-191	0.816227	0.749492
-290	1.06243	1.2825	1.71483	1.29047	1.20242		-290	1.27953	1.62901	1.43663		-290	0.836096	1.02204	1.01139	0.977302	0.955207		-290	0.865809	1.11063	1.09607			-190	0.698941	0.6334		-190	0.820092	0.750546
-289	1.0659	1.28554	1.72077	1.29284	1.2028		-289	1.28082	1.63455	1.44064		-289	0.83609	1.02444	1.0155	0.978497	0.956756		-289	0.866999	1.11377	1.09933			-189	0.708998	0.636653		-189	0.824986	0.753905
-288	1.06445	1.2876	1.72658	1.29452	1.20412		-288	1.28095	1.63887	1.44278		-288	0.83733	1.02618	1.01812	0.979845	0.957969		-288	0.868084	1.11788	1.10269			-188	0.718899	0.639706		-188	0.830968	0.758846
-287	1.06302	1.29001	1.73336	1.2968	1.20492		-287	1.2815	1.64422	1.44516		-287	0.841222	1.02795	1.02145	0.981696	0.958117		-287	0.87037	1.1206	1.10622			-187	0.728881	0.642732		-187	0.835568	0.765071
-286	1.06242	1.29332	1.74015	1.29971	1.20678		-286	1.28241	1.6506	1.44824		-286	0.843128	1.02979	1.02519	0.983935	0.959735		-286	0.871784	1.12403	1.11031			-186	0.738364	0.645235		-186	0.839964	0.771857
-285	1.06063	1.29535	1.74652	1.30234	1.20646		-285	1.2838	1.6555	1.45165		-285	0.848169	1.03259	1.02898	0.985779	0.960177		-285	0.873011	1.12651	1.11438			-185	0.748284	0.648989		-185	0.843054	0.778389
-284	1.06118	1.29775	1.7521	1.30475	1.20625		-284	1.28409	1.66031	1.45366		-284	0.848623	1.03592	1.03225	0.988211	0.961399		-284	0.872777	1.13055	1.11859			-184	0.758555	0.652694		-184	0.845985	0.785342
-283	1.05827	1.29907	1.76009	1.307	1.20689		-283	1.28584	1.66688	1.45585		-283	0.846698	1.03894	1.03529	0.989409	0.963025		-283	0.871522	1.13314	1.12171			-183	0.767734	0.655549		-183	0.848491	0.792751
-282	1.05857	1.30172	1.76651	1.30956	1.20804		-282	1.28645	1.67397	1.45861		-282	0.847794	1.04184	1.03946	0.991942	0.965034		-282	0.871204	1.13676	1.12392			-182	0.776041	0.658153		-182	0.851738	0.80096
-281	1.05762	1.3054	1.77344	1.31294	1.20892		-281	1.28745	1.68072	1.46311		-281	0.85594	1.04376	1.04367	0.994252	0.966049		-281	0.872513	1.14036	1.12719			-181	0.784966	0.661254		-181	0.854972	0.808916
-280	1.06052	1.30747	1.77871	1.31517	1.20962		-280	1.28813	1.68587	1.46577		-280	0.851667	1.04657	1.04747	0.996487	0.967368		-280	0.87382	1.14409	1.12893			-180	0.793037	0.665003		-180	0.857092	0.81553
-279	1.0589	1.31007	1.7863	1.31831	1.21032		-279	1.28923	1.69213	1.4702		-279	0.851062	1.04928	1.05119	0.997756	0.968827		-279	0.873098	1.14691	1.13122			-179	0.800644	0.667924		-179	0.860053	0.822889
-278	1.06114	1.31262	1.79323	1.3211	1.21097		-278	1.29143	1.69694	1.4734		-278	0.857272	1.05058	1.05416	1.00025	0.969791		-278	0.872739	1.14978	1.13374			-178	0.807204	0.670281		-178	0.863659	0.829901
-277	1.06383	1.31611	1.79989	1.32357	1.2126		-277	1.29358	1.70318	1.47579		-277	0.856113	1.05276	1.05759	1.00263	0.970926		-277	0.873367	1.15423	1.13955			-177	0.812871	0.672055		-177	0.866183	0.835869
-276	1.06393	1.31965	1.80779	1.32717	1.21401		-276	1.29318	1.71138	1.48087		-276	0.855441	1.05736	1.0613	1.00501	0.972191		-276	0.873615	1.15798	1.14293			-176	0.817994	0.672586		-176	0.869956	0.841107
-275	1.06453	1.32323	1.81504	1.32928	1.21405		-275	1.29352	1.71825	1.48352		-275	0.853439	1.06079	1.06617	1.0081	0.973579		-275	0.874408	1.16417	1.14873			-175	0.822662	0.672729		-175	0.874634	0.846165
-274	1.06383	1.32765	1.82282	1.33304	1.21543		-274	1.29493	1.72703	1.48985		-274	0.855759	1.06467	1.07056	1.01055	0.975442		-274	0.874876	1.16902	1.15142			-174	0.825959	0.671119		-174	0.880755	0.852028
-273	1.06462	1.33084	1.83075	1.33723	1.2169		-273	1.29558	1.73473	1.49486		-273	0.855296	1.06771	1.07653	1.01242	0.976459		-273	0.876277	1.17407	1.15461			-173	0.827556	0.668595		-173	0.887688	0.856392
-272	1.06618	1.33453	1.83813	1.33977	1.21806		-272	1.29614	1.74172	1.49905		-272	0.857331	1.07112	1.07991	1.01647	0.978644		-272	0.876205	1.17834	1.15631			-172	0.828653	0.665693		-172	0.893712	0.859481
-271	1.06787	1.33821	1.84724	1.34365	1.22085		-271	1.2963	1.75001	1.50365		-271	0.857268	1.07535	1.08506	1.01969	0.979796		-271	0.87623	1.18163	1.16062			-171	0.829514	0.662407		-171	0.89749	0.860242
-270	1.06776	1.34267	1.85743	1.34778	1.22274		-270	1.29698	1.75913	1.50984		-270	0.858163	1.07949	1.0896	1.02214	0.980619		-270	0.876278	1.18729	1.1645			-170	0.829751	0.658857		-170	0.900623	0.85938
-269	1.06754	1.3467	1.8653	1.35162	1.22438		-269	1.2973	1.76681	1.51579		-269	0.855525	1.08314	1.09504	1.02454	0.981805		-269	0.876483	1.19205	1.1679			-169	0.830435	0.654698		-169	0.903232	0.859376
-268	1.06748	1.3512	1.87625	1.35606	1.2259		-268	1.29772	1.77619	1.52172		-268	0.857347	1.08748	1.10064	1.02808	0.982548		-268	0.87625	1.19757	1.17117			-168	0.83144	0.650786		-168	0.90516	0.858763
-267	1.067	1.35603	1.88637	1.35993	1.22761		-267	1.2995	1.78589	1.52759		-267	0.859192	1.08976	1.1061	1.03193	0.984609		-267	0.875331	1.20182	1.17367			-167	0.83336	0.647223		-167	0.905437	0.856817
-266	1.07312	1.36023	1.89683	1.36442	1.22874		-266	1.30065	1.79692	1.53251		-266	0.857194	1.09566	1.11162	1.03466	0.986169		-266	0.876728	1.20714	1.17798			-166	0.834933	0.644048		-166	0.904768	0.854108
-265	1.07202	1.36565	1.90709	1.36797	1.23109		-265	1.30248	1.80783	1.53979		-265	0.859804	1.09983	1.11832	1.03901	0.988321		-265	0.877957	1.21279	1.18299			-165	0.836127	0.641877		-165	0.903932	0.850969
-264	1.0702	1.37123	1.91763	1.37244	1.23348		-264	1.30496	1.81987	1.54698		-264	0.863432	1.10396	1.12555	1.04339	0.99046		-264	0.878481	1.21891	1.18719			-164	0.835721	0.639061		-164	0.903138	0.847908
-263	1.07196	1.37634	1.93006	1.37715	1.23553		-263	1.30578	1.83098	1.55441		-263	0.864564	1.10924	1.13311	1.04786	0.991691		-263	0.878715	1.22455	1.19188			-163	0.834081	0.636037		-163	0.901462	0.842981
-262	1.07044	1.3809	1.9415	1.38169	1.23751		-262	1.30662	1.84184	1.56096		-262	0.874539	1.11476	1.14071	1.05092	0.993958		-262	0.878539	1.23196	1.19812			-162	0.832168	0.632859		-162	0.898655	0.837813
-261	1.07219	1.38651	1.95343	1.38572	1.23973		-261	1.30702	1.8559	1.56923		-261	0.869862	1.11961	1.14618	1.05479	0.995912		-261	0.879777	1.23683	1.20407			-161	0.830148	0.629489		-161	0.895832	0.832173
-260	1.06943	1.39283	1.9641	1.39075	1.24136		-260	1.30927	1.86754	1.57711		-260	0.86654	1.12477	1.15316	1.05946	0.998151		-260	0.879177	1.2438	1.20959			-160	0.827861	0.625597		-160	0.893036	0.827374
-259	1.06766	1.39777	1.97581	1.39471	1.24347		-259	1.30801	1.87923	1.58488		-259	0.866551	1.13008	1.16019	1.06486	1.0004		-259	0.877944	1.25094	1.21599			-159	0.825469	0.620969		-159	0.890234	0.823823
-258	1.06104	1.40231	1.98486	1.39964	1.24561		-258	1.31028	1.88972	1.59168		-258	0.865364	1.13541	1.16523	1.06842	1.00158		-258	0.87848	1.25808	1.22242			-158	0.821868	0.615605		-158	0.887986	0.820114
-257	1.05756	1.40697	1.99471	1.40338	1.24751		-257	1.30979	1.89961	1.59843		-257	0.866014	1.14132	1.1732	1.07239	1.00317		-257	0.878955	1.26368	1.22778			-157	0.817649	0.610062		-157	0.886035	0.817274
-256	1.0533	1.41141	2.00682	1.40718	1.2498		-256	1.311	1.91028	1.60584		-256	0.863998	1.14548	1.18063	1.07649	1.00513		-256	0.879118	1.27156	1.2333			-156	0.812586	0.604387		-156	0.885603	0.815678
-255	1.05003	1.41886	2.02096	1.41263	1.25198		-255	1.31167	1.92189	1.61404		-255	0.870982	1.14975	1.18526	1.08038	1.00721		-255	0.878258	1.27679	1.23684			-155	0.806918	0.59815		-155	0.885365	0.814841
-254	1.05342	1.42499	2.03424	1.4185	1.25391		-254	1.31344	1.9339	1.62204		-254	0.872465	1.15506	1.19205	1.0828	1.01002		-254	0.877751	1.28223	1.24407			-154	0.800574	0.591704		-154	0.884499	0.814785
-253	1.05318	1.43197	2.04811	1.4242	1.25648		-253	1.3149	1.94652	1.63131		-253	0.874229	1.16164	1.20061	1.08734	1.01199		-253	0.875745	1.29089	1.24987			-153	0.795592	0.585568		-153	0.882586	0.81374
-252	1.04626	1.43883	2.06228	1.43049	1.25933		-252	1.31573	1.95944	1.63911		-252	0.875506	1.16847	1.20801	1.09076	1.01459		-252	0.877429	1.29951	1.25622			-152	0.791023	0.579718		-152	0.880216	0.813377
-251	1.048	1.44562	2.07418	1.43584	1.26206		-251	1.31724	1.97102	1.64671		-251	0.880809	1.1747	1.21746	1.09642	1.01669		-251	0.877718	1.30682	1.26181			-151	0.78689	0.574124		-151	0.878227	0.81343
-250	1.04892	1.45268	2.08828	1.44266	1.26431		-250	1.31965	1.98275	1.65508		-250	0.880245	1.18052	1.22593	1.10235	1.0189		-250	0.878652	1.31554	1.27014			-150	0.78311	0.56886		-150	0.876697	0.815019
-249	1.04978	1.4598	2.10397	1.44888	1.26649		-249	1.32375	1.99776	1.66624		-249	0.879418	1.18613	1.23294	1.1064	1.02182		-249	0.880573	1.32342	1.27675			-149	0.77884	0.563919		-149	0.87583	0.817785
-248	1.05105	1.46607	2.1189	1.45519	1.26938		-248	1.32605	2.01086	1.67399		-248	0.875849	1.19309	1.24221	1.11085	1.02462		-248	0.88147	1.33188	1.28404			-148	0.77355	0.558259		-148	0.875847	0.820662
-247	1.05081	1.47366	2.13319	1.46193	1.27269		-247	1.32867	2.0256	1.685		-247	0.875214	1.19926	1.25035	1.11451	1.02674		-247	0.882403	1.33898	1.29094			-147	0.768277	0.552518		-147	0.875932	0.823562
-246	1.04666	1.4815	2.14777	1.4686	1.27542		-246	1.33037	2.04242	1.69473		-246	0.875522	1.2055	1.25941	1.11949	1.02992		-246	0.881721	1.34622	1.29759			-146	0.762091	0.545839		-146	0.876487	0.826457
-245	1.05033	1.48903	2.16089	1.47518	1.27788		-245	1.32975	2.0577	1.7005		-245	0.879947	1.21205	1.26757	1.12395	1.03281		-245	0.882385	1.35399	1.30369			-145	0.755653	0.538295		-145	0.876914	0.828923
-244	1.05217	1.49736	2.17595	1.48218	1.28026		-244	1.33089	2.07388	1.70953		-244	0.877767	1.219	1.2771	1.12868	1.03499		-244	0.885039	1.36248	1.31165			-144	0.749359	0.53013		-144	0.878191	0.830985
-243	1.05256	1.50477	2.19243	1.48918	1.28354		-243	1.33246	2.09088	1.72137		-243	0.878275	1.22515	1.28441	1.1325	1.03653		-243	0.88526	1.36942	1.31831			-143	0.743629	0.521143		-143	0.879956	0.832683
-242	1.0534	1.51321	2.20848	1.49606	1.28701		-242	1.33468	2.10919	1.73443		-242	0.876176	1.23185	1.29166	1.13692	1.03903		-242	0.885152	1.37585	1.32255			-142	0.737538	0.512132		-142	0.882825	0.835347
-241	1.05237	1.52153	2.22279	1.50281	1.29026		-241	1.33763	2.12425	1.74548		-241	0.876963	1.23912	1.29892	1.14199	1.04153		-241	0.884006	1.38482	1.32903			-141	0.733	0.503491		-141	0.887248	0.839589
-240	1.05303	1.52986	2.23971	1.51007	1.29299		-240	1.33919	2.14258	1.75738		-240	0.87821	1.24604	1.30509	1.14593	1.04458		-240	0.884133	1.39369	1.33699			-140	0.728455	0.494687		-140	0.8928	0.845285
-239	1.0522	1.53873	2.25557	1.5168	1.2955		-239	1.34095	2.15854	1.76689		-239	0.879562	1.25252	1.31237	1.14917	1.04673		-239	0.88506	1.40161	1.34282			-139	0.723435	0.485875		-139	0.900376	0.851832
-238	1.05538	1.54653	2.27293	1.5256	1.29928		-238	1.34271	2.17766	1.7779		-238	0.877784	1.25923	1.32279	1.15427	1.04835		-238	0.884247	1.41158	1.34858			-138	0.718634	0.476749		-138	0.908579	0.857897
-237	1.05689	1.55622	2.29119	1.53427	1.30307		-237	1.34385	2.19579	1.7904		-237	0.878486	1.26662	1.33297	1.15903	1.05187		-237	0.885788	1.41986	1.35608			-137	0.714612	0.468395		-137	0.917397	0.864496
-236	1.05568	1.56601	2.30829	1.54321	1.30773		-236	1.3473	2.21762	1.80345		-236	0.874156	1.27376	1.34195	1.16506	1.05481		-236	0.883816	1.42805	1.36298			-136	0.71099	0.460536		-136	0.926269	0.871471
-235	1.05923	1.5755	2.32525	1.55254	1.31227		-235	1.3522	2.23661	1.81893		-235	0.869953	1.28166	1.35215	1.17046	1.05726		-235	0.883622	1.43784	1.37127			-135	0.70763	0.452936		-135	0.935333	0.878381
-234	1.06542	1.58473	2.34365	1.56111	1.31585		-234	1.35642	2.25677	1.83337		-234	0.871428	1.29043	1.36179	1.17684	1.05978		-234	0.884921	1.44694	1.38006			-134	0.704621	0.446495		-134	0.94559	0.88495
-233	1.0634	1.59317	2.3606	1.56926	1.31855		-233	1.35859	2.27486	1.84467		-233	0.872311	1.29859	1.37376	1.18308	1.06192		-233	0.886268	1.45774	1.38643			-133	0.701262	0.440146		-133	0.955497	0.891905
-232	1.06598	1.60204	2.37924	1.57752	1.32227		-232	1.36034	2.29344	1.85814		-232	0.872396	1.30631	1.38399	1.18775	1.0635		-232	0.886998	1.46828	1.39229			-132	0.697701	0.434617		-132	0.965323	0.898711
-231	1.06223	1.61263	2.39883	1.58713	1.3257		-231	1.36426	2.31414	1.87312		-231	0.875579	1.31375	1.39322	1.19209	1.06588		-231	0.887571	1.47831	1.40013			-131	0.694953	0.429062		-131	0.975863	0.905774
-230	1.06304	1.62217	2.41809	1.59644	1.32917		-230	1.36793	2.33452	1.88664		-230	0.878325	1.32183	1.40424	1.19912	1.06744		-230	0.887797	1.48889	1.40883			-130	0.691267	0.423655		-130	0.986267	0.912215
-229	1.06225	1.63246	2.43772	1.60586	1.33381		-229	1.37185	2.35658	1.90302		-229	0.884607	1.33046	1.41577	1.20583	1.06967		-229	0.887418	1.49929	1.41429			-129	0.687815	0.417999		-129	0.996753	0.917564
-228	1.06682	1.64248	2.45575	1.61409	1.33705		-228	1.37602	2.37529	1.91645		-228	0.889084	1.33959	1.42811	1.21226	1.07149		-228	0.88803	1.5118	1.42215			-128	0.685357	0.411641		-128	1.00636	0.921237
-227	1.07036	1.65416	2.47552	1.62428	1.3413		-227	1.3798	2.3993	1.93094		-227	0.886435	1.34733	1.43917	1.21875	1.07385		-227	0.89087	1.52334	1.43006			-127	0.683521	0.406358		-127	1.01616	0.924517
-226	1.06986	1.66653	2.49594	1.63431	1.3464		-226	1.38296	2.4207	1.94729		-226	0.889141	1.3576	1.44999	1.22674	1.07609		-226	0.891266	1.53766	1.44191			-126	0.68177	0.401451		-126	1.02659	0.927179
-225	1.07161	1.67744	2.51639	1.64343	1.35056		-225	1.38588	2.44272	1.96325		-225	0.887384	1.36601	1.46212	1.23334	1.07761		-225	0.888839	1.54744	1.44863			-125	0.680267	0.396852		-125	1.03803	0.929457
-224	1.0738	1.68951	2.53903	1.65427	1.35546		-224	1.38991	2.46649	1.98236		-224	0.888139	1.37346	1.47245	1.24031	1.07977		-224	0.889304	1.55813	1.45428			-124	0.679499	0.392452		-124	1.05095	0.932431
-223	1.07692	1.70218	2.56189	1.66463	1.3606		-223	1.39416	2.48879	1.99757		-223	0.888833	1.3825	1.48493	1.24629	1.08268		-223	0.889486	1.57091	1.46221			-123	0.678812	0.387717		-123	1.06384	0.936425
-222	1.07773	1.71415	2.58136	1.67505	1.3655		-222	1.39862	2.51245	2.01471		-222	0.891455	1.3924	1.4988	1.25427	1.08645		-222	0.889939	1.58526	1.47217			-122	0.679073	0.383681		-122	1.07763	0.941406
-221	1.08145	1.72684	2.60401	1.68639	1.37072		-221	1.40117	2.53689	2.03233		-221	0.894293	1.40205	1.51245	1.26149	1.09085		-221	0.890847	1.59634	1.48265			-121	0.680388	0.37962		-121	1.09091	0.947429
-220	1.08587	1.73907	2.6289	1.69782	1.37554		-220	1.40607	2.5632	2.05284		-220	0.901933	1.41164	1.52488	1.26802	1.09366		-220	0.892133	1.60915	1.49259			-120	0.680868	0.375838		-120	1.10428	0.954128
-219	1.09046	1.75132	2.64972	1.70903	1.37958		-219	1.41068	2.59016	2.07198		-219	0.907187	1.42143	1.53693	1.27283	1.0964		-219	0.892484	1.6201	1.49895			-119	0.681671	0.372194		-119	1.11602	0.960318
-218	1.09669	1.76396	2.67239	1.72018	1.38476		-218	1.41347	2.61547	2.08936		-218	0.904748	1.43129	1.55066	1.27946	1.09989		-218	0.893992	1.63373	1.50908			-118	0.682173	0.368947		-118	1.12717	0.965277
-217	1.09833	1.77691	2.69659	1.73147	1.38979		-217	1.41841	2.64529	2.10984		-217	0.901786	1.44189	1.56391	1.28692	1.10231		-217	0.895225	1.64894	1.51715			-117	0.682371	0.366521		-117	1.13854	0.971326
-216	1.09682	1.78902	2.71734	1.74273	1.39467		-216	1.42324	2.67167	2.127		-216	0.907879	1.45271	1.57707	1.29426	1.10509		-216	0.896928	1.66229	1.52929			-116	0.682943	0.363981		-116	1.14919	0.977203
-215	1.1008	1.80254	2.74132	1.75508	1.40081		-215	1.42622	2.70135	2.14641		-215	0.90475	1.46369	1.58745	1.30247	1.10838		-215	0.898931	1.67474	1.54168			-115	0.683604	0.361126		-115	1.15813	0.981511
-214	1.10228	1.8173	2.76825	1.76799	1.40644		-214	1.43219	2.73103	2.16724		-214	0.907094	1.47504	1.60251	1.31021	1.11169		-214	0.899517	1.68907	1.55434			-114	0.68442	0.358331		-114	1.16517	0.985135
-213	1.10838	1.83104	2.79264	1.77999	1.41131		-213	1.43704	2.75989	2.18828		-213	0.910107	1.48466	1.61778	1.31754	1.11438		-213	0.901952	1.704	1.56399			-113	0.684817	0.355541		-113	1.16957	0.988067
-212	1.10736	1.84513	2.8193	1.79222	1.41659		-212	1.44026	2.78681	2.20608		-212	0.913466	1.49565	1.63427	1.32685	1.11693		-212	0.902878	1.72026	1.57741			-112	0.686236	0.353261		-112	1.17335	0.989548
-211	1.11612	1.8617	2.84686	1.80593	1.4225		-211	1.44581	2.81796	2.22991		-211	0.914165	1.5072	1.64967	1.33569	1.12008		-211	0.902759	1.73469	1.58939			-111	0.687076	0.350651		-111	1.17805	0.990241
-210	1.12141	1.87732	2.8733	1.82032	1.42935		-210	1.44951	2.84629	2.25053		-210	0.911271	1.51831	1.66443	1.34492	1.12509		-210	0.905078	1.7491	1.60353			-110	0.686412	0.348186		-110	1.18261	0.99063
-209	1.12048	1.8928	2.90059	1.83363	1.43579		-209	1.45216	2.87533	2.27086		-209	0.910627	1.53093	1.67784	1.35348	1.13011		-209	0.9071	1.76537	1.61496			-109	0.685988	0.345418		-109	1.18748	0.990736
-208	1.12151	1.90796	2.92668	1.84662	1.44246		-208	1.45672	2.90471	2.29182		-208	0.91054	1.54171	1.69262	1.36218	1.13484		-208	0.909913	1.78071	1.62755			-108	0.685715	0.343102		-108	1.19454	0.991278
-207	1.1243	1.92338	2.95494	1.86058	1.44953		-207	1.46022	2.93385	2.31075		-207	0.912943	1.55258	1.70727	1.37077	1.13929		-207	0.911408	1.7968	1.64202			-107	0.685424	0.341351		-107	1.20316	0.995004
-206	1.12861	1.93968	2.98379	1.87453	1.45527		-206	1.46461	2.96399	2.33156		-206	0.913798	1.56519	1.72234	1.37903	1.14371		-206	0.912698	1.81301	1.65381			-106	0.684945	0.339377		-106	1.21142	0.998519
-205	1.1348	1.95552	3.01238	1.88869	1.46206		-205	1.46925	2.99272	2.35098		-205	0.90554	1.57698	1.73728	1.38774	1.14758		-205	0.912859	1.82811	1.66579			-105	0.68415	0.337233		-105	1.22012	1.00302
-204	1.13994	1.97079	3.03913	1.90131	1.46828		-204	1.47476	3.02258	2.37015		-204	0.905555	1.58852	1.75146	1.39551	1.15009		-204	0.912651	1.84123	1.67602			-104	0.682618	0.33521		-104	1.22997	1.00965
-203	1.14383	1.9869	3.06656	1.91619	1.47509		-203	1.48039	3.0549	2.39259		-203	0.908766	1.60273	1.76845	1.40438	1.15486		-203	0.914337	1.8582	1.69035			-103	0.680382	0.333272		-103	1.24091	1.01636
-202	1.14215	2.00408	3.0958	1.93099	1.48216		-202	1.48512	3.08694	2.41242		-202	0.910587	1.61538	1.78352	1.41356	1.15952		-202	0.914673	1.87566	1.70215			-102	0.678617	0.331696		-102	1.25034	1.02295
-201	1.14779	2.02239	3.1281	1.94665	1.48935		-201	1.49161	3.12152	2.43789		-201	0.914278	1.62816	1.79883	1.42294	1.16333		-201	0.914754	1.89128	1.71381			-101	0.675683	0.329726		-101	1.25932	1.02948
-200	1.15278	2.04074	3.15862	1.96159	1.49619		-200	1.49665	3.15582	2.46148		-200	0.916155	1.64061	1.81322	1.43183	1.16774		-200	0.91503	1.9056	1.72501			-100	0.672303	0.328181		-100	1.26758	1.03499
-199	1.1596	2.05816	3.18989	1.97845	1.50441		-199	1.50057	3.19004	2.48665		-199	0.914935	1.65291	1.82761	1.44012	1.17225		-199	0.913978	1.91986	1.73578			-99	0.669712	0.326888		-99	1.27686	1.03913
-198	1.1612	2.07821	3.22509	1.99618	1.51116		-198	1.50648	3.22651	2.51396		-198	0.919456	1.66469	1.84125	1.44835	1.17532		-198	0.913791	1.93444	1.74665			-98	0.666809	0.325564		-98	1.28677	1.04371
-197	1.16591	2.09782	3.25636	2.0124	1.51877		-197	1.5121	3.26169	2.54047		-197	0.920616	1.67835	1.85705	1.45945	1.17874		-197	0.914319	1.95168	1.7589			-97	0.663295	0.323463		-97	1.29523	1.04916
-196	1.17228	2.11594	3.28776	2.0286	1.52678		-196	1.51717	3.29634	2.56361		-196	0.919438	1.69371	1.87608	1.47166	1.18393		-196	0.915223	1.97329	1.77504			-96	0.659767	0.321227		-96	1.3019	1.05301
-195	1.18233	2.13621	3.32039	2.04533	1.53511		-195	1.52488	3.33531	2.5908		-195	0.920877	1.70882	1.89371	1.48206	1.18885		-195	0.9149	1.99113	1.78987			-95	0.655732	0.319392		-95	1.30805	1.05552
-194	1.18554	2.15496	3.35279	2.06152	1.54335		-194	1.5315	3.37038	2.61586		-194	0.921934	1.72299	1.91056	1.49199	1.19339		-194	0.913971	2.00802	1.80195			-94	0.651516	0.317538		-94	1.31499	1.05784
-193	1.18697	2.17433	3.38228	2.07905	1.55161		-193	1.53795	3.40891	2.6419		-193	0.922626	1.73952	1.93014	1.50388	1.19873		-193	0.917587	2.02776	1.81718			-93	0.648131	0.316245		-93	1.32171	1.06006
-192	1.19201	2.19299	3.4162	2.09573	1.55912		-192	1.54537	3.44804	2.67004		-192	0.924722	1.75384	1.94853	1.51396	1.20551		-192	0.918698	2.04376	1.83019			-92	0.645499	0.315097		-92	1.32917	1.0633
-191	1.19649	2.21198	3.44979	2.11269	1.5675		-191	1.55202	3.48563	2.69814		-191	0.924065	1.76806	1.96648	1.5245	1.21052		-191	0.919246	2.06306	1.841			-91	0.641984	0.314148		-91	1.33888	1.06712
-190	1.2014	2.23221	3.48614	2.12988	1.57611		-190	1.55785	3.52361	2.72702		-190	0.928578	1.78361	1.9867	1.53583	1.21488		-190	0.920561	2.08297	1.85614			-90	0.638906	0.313393		-90	1.34787	1.0721
-189	1.20025	2.25326	3.52538	2.14947	1.58457		-189	1.56592	3.56268	2.75447		-189	0.930074	1.79957	2.00616	1.54651	1.21925		-189	0.922624	2.10314	1.87118			-89	0.636757	0.312596		-89	1.35681	1.07764
-188	1.20742	2.27513	3.56116	2.16884	1.59455		-188	1.57109	3.60357	2.78188		-188	0.931878	1.8164	2.02552	1.5578	1.22417		-188	0.921403	2.12296	1.88601			-88	0.634443	0.311491		-88	1.36502	1.08376
-187	1.21284	2.29741	3.59896	2.18914	1.60408		-187	1.57758	3.64363	2.80976		-187	0.930637	1.83118	2.04295	1.56944	1.22961		-187	0.921992	2.14284	1.90201			-87	0.631383	0.310187		-87	1.37232	1.09023
-186	1.21499	2.32266	3.637	2.20905	1.61387		-186	1.58486	3.68574	2.84104		-186	0.928701	1.8468	2.06146	1.57942	1.23445		-186	0.922291	2.16465	1.91754			-86	0.627355	0.308508		-86	1.37832	1.09371
-185	1.21886	2.34255	3.66884	2.22572	1.62295		-185	1.59046	3.72332	2.86669		-185	0.93521	1.86064	2.08113	1.59003	1.23884		-185	0.923511	2.18544	1.93168			-85	0.622931	0.306976		-85	1.38354	1.09675
-184	1.22115	2.36311	3.70393	2.24488	1.63192		-184	1.5971	3.76389	2.89582		-184	0.934651	1.87797	2.09864	1.60036	1.24392		-184	0.923001	2.20626	1.94623			-84	0.617885	0.305128		-84	1.38669	1.10025
-183	1.22467	2.38565	3.73906	2.26293	1.64126		-183	1.60226	3.80459	2.92192		-183	0.940717	1.89578	2.11804	1.61397	1.25102		-183	0.92442	2.22816	1.96651			-83	0.613118	0.303583		-83	1.38708	1.10226
-182	1.23399	2.40763	3.77582	2.28136	1.65132		-182	1.60991	3.84807	2.95342		-182	0.94385	1.9129	2.13774	1.62534	1.25677		-182	0.925124	2.24788	1.98163			-82	0.608016	0.301758		-82	1.38611	1.10371
-181	1.24021	2.42931	3.81166	2.30138	1.6614		-181	1.6161	3.8893	2.97902		-181	0.945971	1.92977	2.16013	1.63803	1.26216		-181	0.926082	2.26962	1.99948			-81	0.602574	0.300239		-81	1.38516	1.10311
-180	1.24371	2.45273	3.85089	2.32191	1.67147		-180	1.62363	3.93474	3.01365		-180	0.948707	1.94889	2.18336	1.65205	1.26713		-180	0.927327	2.29513	2.01972			-80	0.597677	0.298636		-80	1.38341	1.10138
-179	1.25009	2.47558	3.88849	2.34218	1.68169		-179	1.63124	3.97939	3.04448		-179	0.949575	1.96678	2.20292	1.66358	1.27125		-179	0.929018	2.31722	2.03696			-79	0.592317	0.297542		-79	1.38127	1.0997
-178	1.25375	2.50056	3.92972	2.36472	1.69185		-178	1.63855	4.02467	3.07457		-178	0.952243	1.98557	2.2239	1.67626	1.27634		-178	0.930477	2.34192	2.0546			-78	0.58583	0.296142		-78	1.37645	1.09618
-177	1.25887	2.52662	3.975	2.38831	1.70273		-177	1.64943	4.07486	3.11375		-177	0.959171	2.00255	2.24151	1.68831	1.2811		-177	0.933723	2.36364	2.0704			-77	0.579501	0.294796		-77	1.37048	1.09212
-176	1.26064	2.54945	4.01466	2.40906	1.71229		-176	1.65773	4.11825	3.14344		-176	0.958599	2.02083	2.26165	1.70084	1.28674		-176	0.934636	2.38709	2.08691			-76	0.573675	0.293922		-76	1.36371	1.08687
-175	1.26822	2.57336	4.05549	2.43173	1.72306		-175	1.66698	4.16763	3.18139		-175	0.959169	2.03823	2.28392	1.71401	1.29261		-175	0.935904	2.40837	2.10275			-75	0.568576	0.293552		-75	1.35696	1.08266
-174	1.26637	2.59956	4.09634	2.45504	1.73519		-174	1.67597	4.21414	3.21562		-174	0.959684	2.05454	2.30433	1.72605	1.29831		-174	0.93722	2.43144	2.12333			-74	0.563974	0.292821		-74	1.35025	1.07912
-173	1.27347	2.62475	4.13526	2.47623	1.74693		-173	1.68553	4.26056	3.24785		-173	0.966288	2.07133	2.32305	1.73954	1.30387		-173	0.937092	2.45149	2.13957			-73	0.559342	0.292687		-73	1.3443	1.07598
-172	1.27931	2.6493	4.1757	2.49733	1.75757		-172	1.69704	4.31006	3.28519		-172	0.97144	2.09067	2.34483	1.75315	1.30883		-172	0.939155	2.4754	2.15863			-72	0.553837	0.291965		-72	1.33988	1.07312
-171	1.28246	2.67516	4.21772	2.51911	1.76795		-171	1.70452	4.35852	3.32021		-171	0.973354	2.10881	2.36601	1.76637	1.31424		-171	0.941092	2.49586	2.17416			-71	0.547248	0.290955		-71	1.33388	1.06946
-170	1.28695	2.69755	4.25503	2.54048	1.77859		-170	1.7103	4.40272	3.34817		-170	0.982701	2.12978	2.38929	1.78014	1.32008		-170	0.943221	2.52214	2.1957			-70	0.540797	0.288959		-70	1.32624	1.06742
-169	1.29083	2.72256	4.2995	2.56516	1.79063		-169	1.71707	4.45362	3.38593		-169	0.985522	2.1493	2.41193	1.79546	1.3264		-169	0.945126	2.54705	2.21585			-69	0.533566	0.286852		-69	1.31679	1.06498
-168	1.29909	2.74994	4.34756	2.58909	1.80257		-168	1.72594	4.50325	3.42476		-168	0.986825	2.16643	2.43335	1.80837	1.3326		-168	0.945914	2.57252	2.2369			-68	0.526258	0.284042		-68	1.30617	1.06148
-167	1.30103	2.77751	4.38823	2.61284	1.81475		-167	1.73559	4.55301	3.46122		-167	0.992515	2.18549	2.45578	1.82166	1.33871		-167	0.945566	2.59713	2.25612			-67	0.518858	0.281451		-67	1.29559	1.05936
-166	1.30923	2.80316	4.42903	2.63532	1.82542		-166	1.7428	4.60218	3.49377		-166	0.990204	2.20304	2.48046	1.83645	1.3454		-166	0.94692	2.62452	2.27517			-66	0.510634	0.278746		-66	1.28395	1.05749
-165	1.31936	2.8321	4.47288	2.66089	1.8385		-165	1.75377	4.65777	3.53583		-165	0.994875	2.222	2.50416	1.84947	1.35309		-165	0.949459	2.65083	2.29374			-65	0.502669	0.276327		-65	1.27053	1.05499
-164	1.32657	2.85762	4.51613	2.68599	1.85023		-164	1.76267	4.70838	3.57385		-164	0.995447	2.24133	2.52741	1.86445	1.35904		-164	0.95097	2.67641	2.31135			-64	0.494255	0.273185		-64	1.25725	1.05181
-163	1.33317	2.88606	4.56133	2.71122	1.86281		-163	1.77234	4.76136	3.61423		-163	0.996744	2.26302	2.55064	1.88031	1.36598		-163	0.95286	2.7052	2.33373			-63	0.485478	0.270559		-63	1.24375	1.04693
-162	1.33918	2.91439	4.6075	2.73629	1.87535		-162	1.7813	4.81536	3.65334		-162	0.997468	2.28232	2.57454	1.89478	1.37113		-162	0.954731	2.73092	2.35241			-62	0.477349	0.267592		-62	1.22948	1.04057
-161	1.34242	2.94337	4.65324	2.76149	1.88847		-161	1.78974	4.86748	3.68866		-161	0.998804	2.30386	2.59972	1.90982	1.37805		-161	0.954454	2.75881	2.37239			-61	0.469447	0.265466		-61	1.21332	1.03408
-160	1.34994	2.97155	4.69915	2.78694	1.90123		-160	1.79701	4.92159	3.72755		-160	0.999112	2.32426	2.6249	1.92508	1.38445		-160	0.956723	2.78754	2.39506			-60	0.461743	0.263342		-60	1.1978	1.02828
-159	1.35786	2.99903	4.74872	2.81198	1.9144		-159	1.80556	4.97536	3.76802		-159	0.995274	2.34385	2.64736	1.93836	1.39161		-159	0.958706	2.81356	2.41551			-59	0.453431	0.261664		-59	1.18123	1.02154
-158	1.36639	3.02777	4.79194	2.83688	1.92624		-158	1.8137	5.02835	3.80676		-158	0.99721	2.3631	2.66946	1.95098	1.39718		-158	0.959322	2.83976	2.43378			-58	0.445789	0.259697		-58	1.16553	1.01364
-157	1.36828	3.05696	4.83775	2.86265	1.93911		-157	1.82373	5.08475	3.84643		-157	0.998201	2.38279	2.69081	1.96526	1.40186		-157	0.960701	2.86684	2.45114			-57	0.438346	0.257862		-57	1.15046	1.00684
-156	1.37333	3.08696	4.88432	2.89021	1.95279		-156	1.83298	5.14332	3.88961		-156	1.00258	2.40348	2.71659	1.97883	1.40713		-156	0.96265	2.89549	2.47299			-56	0.431046	0.256195		-56	1.1355	0.999359
-155	1.38274	3.11563	4.92999	2.91621	1.96651		-155	1.84204	5.20041	3.9313		-155	1.00955	2.42669	2.74433	1.99426	1.41297		-155	0.964904	2.92592	2.49478			-55	0.424128	0.254785		-55	1.11954	0.990393
-154	1.39148	3.14778	4.98468	2.94422	1.98062		-154	1.85265	5.26224	3.97599		-154	1.01341	2.44872	2.77178	2.01083	1.41995		-154	0.966768	2.95494	2.52176			-54	0.416843	0.253063		-54	1.10419	0.980383
-153	1.39637	3.18033	5.03606	2.97347	1.99592		-153	1.86295	5.32308	4.02092		-153	1.01338	2.47071	2.79707	2.02702	1.42688		-153	0.969224	2.98184	2.54532			-53	0.409202	0.251502		-53	1.08858	0.970144
-152	1.40552	3.2137	5.0844	3.0016	2.00941		-152	1.87388	5.3851	4.06752		-152	1.01708	2.49322	2.82276	2.04345	1.43361		-152	0.969723	3.01059	2.56616			-52	0.401766	0.24917		-52	1.07193	0.959681
-151	1.41031	3.24501	5.13312	3.02901	2.02409		-151	1.88017	5.44398	4.10518		-151	1.01592	2.51657	2.84987	2.05921	1.43961		-151	0.971986	3.04065	2.58823			-51	0.394786	0.246805		-51	1.05398	0.948763
-150	1.41542	3.28044	5.1875	3.05937	2.03865		-150	1.89143	5.50953	4.15416		-150	1.01946	2.53876	2.87538	2.07574	1.44714		-150	0.973852	3.07134	2.61256			-50	0.388189	0.243842		-50	1.03673	0.937183
-149	1.42706	3.31146	5.23526	3.08786	2.05294		-149	1.89967	5.56747	4.19494		-149	1.02183	2.56151	2.90406	2.09148	1.45402		-149	0.974744	3.10207	2.63515			-49	0.381945	0.241522		-49	1.01882	0.924297
-148	1.44087	3.34579	5.28645	3.11919	2.06807		-148	1.90896	5.63081	4.23726		-148	1.01427	2.58467	2.93007	2.10889	1.46159		-148	0.976199	3.12905	2.65846			-48	0.37637	0.239736		-48	1.00164	0.91051
-147	1.44565	3.37883	5.33865	3.14797	2.08085		-147	1.91995	5.69208	4.28598		-147	1.0207	2.60778	2.95556	2.12265	1.46854		-147	0.977381	3.15775	2.67908			-47	0.371395	0.238769		-47	0.985006	0.898004
-146	1.45888	3.41172	5.38795	3.17633	2.09508		-146	1.9281	5.74928	4.3235		-146	1.02153	2.62935	2.9788	2.13761	1.47583		-146	0.97669	3.18615	2.69804			-46	0.366284	0.238007		-46	0.969237	0.884173
-145	1.46837	3.44473	5.43956	3.20597	2.11037		-145	1.93694	5.81185	4.37054		-145	1.02277	2.651	3.0038	2.15442	1.48376		-145	0.97746	3.21576	2.71907			-45	0.362132	0.237391		-45	0.95378	0.869695
-144	1.47342	3.48021	5.49276	3.23669	2.1253		-144	1.9467	5.8806	4.42105		-144	1.02175	2.67559	3.03196	2.17209	1.49214		-144	0.979826	3.24877	2.74511			-44	0.358628	0.236876		-44	0.939386	0.855699
-143	1.48044	3.51581	5.54495	3.26843	2.14135		-143	1.95486	5.94355	4.4655		-143	1.03005	2.6983	3.05795	2.18897	1.49964		-143	0.981532	3.27776	2.7665			-43	0.356003	0.236929		-43	0.924958	0.842707
-142	1.48762	3.55183	5.5997	3.29879	2.15669		-142	1.96618	6.00979	4.51396		-142	1.03417	2.72305	3.08659	2.20833	1.50712		-142	0.984013	3.3129	2.79033			-42	0.354908	0.237518		-42	0.910962	0.830837
-141	1.49703	3.5865	5.65285	3.32928	2.17212		-141	1.97468	6.07407	4.55732		-141	1.04109	2.74765	3.11291	2.22566	1.51503		-141	0.985228	3.3464	2.81487			-41	0.353661	0.238138		-41	0.898939	0.819932
-140	1.50803	3.62123	5.70622	3.35926	2.18691		-140	1.98568	6.14334	4.60749		-140	1.04309	2.77399	3.14159	2.24352	1.52367		-140	0.989613	3.37938	2.84433			-40	0.352295	0.238223		-40	0.88909	0.810108
-139	1.52064	3.65805	5.76023	3.39038	2.2017		-139	1.99644	6.21319	4.65767		-139	1.04563	2.79835	3.17099	2.26084	1.53207		-139	0.990045	3.41333	2.87283			-39	0.351352	0.238229		-39	0.878707	0.800598
-138	1.52303	3.69435	5.81757	3.42217	2.21787		-138	2.01029	6.28622	4.71137		-138	1.05132	2.82262	3.19741	2.27824	1.54024		-138	0.991838	3.44695	2.89832			-38	0.350813	0.23816		-38	0.86999	0.791927
-137	1.53331	3.73051	5.87541	3.45524	2.23458		-137	2.02045	6.35868	4.76518		-137	1.05764	2.84958	3.2235	2.29666	1.54771		-137	0.992139	3.48214	2.92322			-37	0.350048	0.237701		-37	0.861946	0.785688
-136	1.54171	3.77135	5.93489	3.48951	2.25072		-136	2.03047	6.43088	4.81499		-136	1.06526	2.87533	3.25276	2.31416	1.55552		-136	0.993438	3.51802	2.94999			-36	0.348773	0.23699		-36	0.85482	0.780046
-135	1.54205	3.80903	5.99152	3.5218	2.2655		-135	2.04256	6.50257	4.867		-135	1.06934	2.89998	3.27879	2.33132	1.56303		-135	0.994101	3.54944	2.97472			-35	0.347997	0.236199		-35	0.848822	0.774899
-134	1.55053	3.84647	6.04708	3.55494	2.28158		-134	2.05498	6.57147	4.91857		-134	1.07524	2.92704	3.30804	2.35038	1.57094		-134	0.995397	3.58358	3.00155			-34	0.347182	0.235071		-34	0.844098	0.771213
-133	1.5577	3.88351	6.10448	3.58647	2.29786		-133	2.06238	6.64028	4.96739		-133	1.07787	2.95223	3.33542	2.36835	1.57904		-133	0.997036	3.61693	3.02787			-33	0.346189	0.233614		-33	0.840931	0.76905
-132	1.55812	3.92253	6.1643	3.62031	2.31427		-132	2.07612	6.71855	5.02604		-132	1.07907	2.97887	3.36078	2.38544	1.58668		-132	0.997813	3.65129	3.05016			-32	0.345176	0.232133		-32	0.838713	0.767216
-131	1.56083	3.95908	6.21935	3.6518	2.33165		-131	2.08733	6.78993	5.07981		-131	1.07666	3.00487	3.39098	2.40472	1.5938		-131	1.00004	3.68598	3.06955			-31	0.343793	0.230869		-31	0.837756	0.76588
-130	1.57214	3.99871	6.27486	3.6857	2.34854		-130	2.09661	6.85782	5.12948		-130	1.08119	3.03332	3.4226	2.42604	1.60267		-130	1.00311	3.72264	3.09913			-30	0.342381	0.230147		-30	0.837446	0.764908
-129	1.57941	4.03743	6.33484	3.71912	2.36571		-129	2.10841	6.93552	5.1876		-129	1.08257	3.06301	3.45334	2.44652	1.61147		-129	1.00662	3.75888	3.12533			-29	0.341408	0.230079		-29	0.837411	0.764776
-128	1.58417	4.07644	6.39161	3.75147	2.38155		-128	2.12019	7.00644	5.23476		-128	1.08946	3.09069	3.481	2.46562	1.61962		-128	1.00948	3.79236	3.15163			-28	0.340467	0.230411		-28	0.839459	0.765554
-127	1.59094	4.11496	6.44815	3.78451	2.39834		-127	2.12982	7.07809	5.28421		-127	1.09	3.11783	3.50811	2.48547	1.62804		-127	1.01095	3.83091	3.18165			-27	0.339527	0.230235		-27	0.842419	0.768377
-126	1.59842	4.1561	6.50472	3.81892	2.41562		-126	2.14029	7.15397	5.33753		-126	1.09131	3.14349	3.53363	2.504	1.63551		-126	1.0131	3.86382	3.20775			-26	0.338322	0.229661		-26	0.846098	0.770675
-125	1.6084	4.19792	6.56427	3.85437	2.43399		-125	2.15135	7.23063	5.39516		-125	1.09118	3.1703	3.5616	2.52413	1.64262		-125	1.01599	3.89684	3.23443			-25	0.337428	0.229199		-25	0.849109	0.773058
-124	1.61527	4.24051	6.6262	3.88979	2.45299		-124	2.16263	7.30304	5.4477		-124	1.0982	3.19908	3.58935	2.54427	1.64963		-124	1.01816	3.93055	3.25731			-24	0.336563	0.228594		-24	0.850189	0.774475
-123	1.61716	4.28217	6.68782	3.92691	2.47231		-123	2.17435	7.3788	5.50453		-123	1.10266	3.22218	3.61799	2.56264	1.65789		-123	1.01837	3.96227	3.28304			-23	0.335353	0.227878		-23	0.851839	0.776971
-122	1.62643	4.32172	6.74574	3.96348	2.48917		-122	2.1843	7.45514	5.5602		-122	1.10557	3.24885	3.6466	2.58033	1.66622		-122	1.0197	3.99732	3.30949			-22	0.334412	0.227366		-22	0.853146	0.778906
-121	1.64401	4.36387	6.8058	4.00166	2.50918		-121	2.19488	7.53049	5.61648		-121	1.11139	3.27587	3.67573	2.59999	1.67402		-121	1.02224	4.03427	3.33751			-21	0.333345	0.226366		-21	0.854495	0.78076
-120	1.66124	4.40901	6.87114	4.04179	2.52791		-120	2.20814	7.61396	5.67841		-120	1.10933	3.30123	3.70111	2.61863	1.68251		-120	1.0258	4.06928	3.36045			-20	0.332206	0.225427		-20	0.855306	0.784403
-119	1.67029	4.45152	6.93374	4.07772	2.54568		-119	2.22038	7.69123	5.73579		-119	1.1087	3.33081	3.72976	2.63922	1.69078		-119	1.0269	4.11004	3.38801			-19	0.331716	0.224427		-19	0.854951	0.787842
-118	1.68253	4.49266	6.99315	4.11306	2.56425		-118	2.23302	7.76942	5.7923		-118	1.11178	3.36054	3.76026	2.66056	1.70056		-118	1.02931	4.15104	3.41994			-18	0.330576	0.223505		-18	0.856213	0.791391
-117	1.68779	4.53688	7.05632	4.14815	2.58364		-117	2.24705	7.84988	5.84981		-117	1.11102	3.38848	3.79023	2.6807	1.70945		-117	1.03017	4.18954	3.44962			-17	0.32924	0.222124		-17	0.856352	0.795576
-116	1.70165	4.57725	7.11576	4.18302	2.60128		-116	2.25588	7.92372	5.90111		-116	1.10737	3.4198	3.81845	2.70152	1.71909		-116	1.03327	4.22718	3.47857			-16	0.327976	0.221097		-16	0.856167	0.796745
-115	1.71144	4.62145	7.17829	4.22026	2.6211		-115	2.26503	8.00283	5.95736		-115	1.11185	3.45182	3.85214	2.72298	1.72854		-115	1.03507	4.26835	3.51001			-15	0.32775	0.220835		-15	0.855821	0.798047
-114	1.72448	4.66408	7.23914	4.25772	2.64003		-114	2.27654	8.0814	6.01276		-114	1.11495	3.47943	3.87944	2.74438	1.73753		-114	1.0356	4.30348	3.53487			-14	0.327107	0.220111		-14	0.85533	0.799495
-113	1.73598	4.71033	7.29934	4.29644	2.66152		-113	2.28643	8.16093	6.06698		-113	1.11633	3.50983	3.91036	2.76677	1.74607		-113	1.03658	4.34415	3.56283			-13	0.3263	0.219725		-13	0.856012	0.801949
-112	1.74363	4.75505	7.36667	4.33624	2.68247		-112	2.29822	8.24445	6.12483		-112	1.1176	3.54145	3.94012	2.7881	1.7569		-112	1.03868	4.38687	3.59376			-12	0.326281	0.220155		-12	0.855491	0.803525
-111	1.75018	4.79957	7.4283	4.3737	2.70079		-111	2.31087	8.3272	6.18482		-111	1.12506	3.57108	3.96804	2.80655	1.76496		-111	1.04011	4.42666	3.62263			-11	0.326489	0.220976		-11	0.854669	0.805447
-110	1.75682	4.84296	7.48637	4.40842	2.71894		-110	2.31862	8.40116	6.23416		-110	1.13552	3.59844	3.99681	2.82726	1.77246		-110	1.04244	4.46589	3.65208			-10	0.327246	0.222375		-10	0.852839	0.807369
-109	1.76968	4.88541	7.54396	4.44348	2.73639		-109	2.32739	8.47787	6.28714		-109	1.13682	3.62742	4.0247	2.84809	1.78197		-109	1.04462	4.50562	3.68049			-9	0.328368	0.223774		-9	0.850476	0.80706
-108	1.78597	4.92736	7.60595	4.47945	2.75479		-108	2.33796	8.55822	6.34798		-108	1.13969	3.65719	4.0565	2.86795	1.79272		-108	1.04813	4.5495	3.71104			-8	0.329134	0.225035		-8	0.848794	0.806431
-107	1.79703	4.96837	7.65785	4.51314	2.77283		-107	2.34689	8.62794	6.39324		-107	1.14334	3.68749	4.08815	2.88815	1.80317		-107	1.04974	4.59026	3.73694			-7	0.330232	0.226093		-7	0.8451	0.804926
-106	1.81743	5.01245	7.72177	4.55214	2.79263		-106	2.35754	8.71056	6.44963		-106	1.14937	3.71927	4.11832	2.90868	1.81237		-106	1.04968	4.63084	3.76624			-6	0.331509	0.227516		-6	0.841158	0.801923
-105	1.82434	5.05949	7.78672	4.59214	2.81212		-105	2.36998	8.79493	6.51084		-105	1.14929	3.75011	4.14919	2.92997	1.82343		-105	1.05343	4.67182	3.79881			-5	0.332868	0.229057		-5	0.835509	0.800707
-104	1.84224	5.10326	7.84843	4.62988	2.83089		-104	2.3821	8.87659	6.57392		-104	1.1528	3.77928	4.18034	2.94959	1.83309		-104	1.05571	4.70915	3.82216			-4	0.333863	0.230091		-4	0.828245	0.798672
-103	1.8532	5.14968	7.91262	4.66828	2.85113		-103	2.39205	8.96174	6.63381		-103	1.15994	3.80935	4.21103	2.97243	1.84151		-103	1.05736	4.75187	3.85002			-3	0.335422	0.231693		-3	0.821471	0.797784
-102	1.86271	5.19752	7.97929	4.70854	2.87089		-102	2.40706	9.0526	6.69929		-102	1.16487	3.83856	4.23882	2.99254	1.85264		-102	1.05761	4.7867	3.87785			-2	0.337196	0.233327		-2	0.814924	0.79728
-101	1.88081	5.24208	8.04116	4.74715	2.89196		-101	2.42085	9.13894	6.76429		-101	1.16242	3.86814	4.26611	3.0115	1.86092		-101	1.05929	4.82174	3.90383			-1	0.338355	0.234505		-1	0.808959	0.796719
-100	1.89427	5.28836	8.10227	4.78524	2.9131		-100	2.43538	9.22408	6.82595		-100	1.1661	3.8967	4.29571	3.03053	1.87085		-100	1.05971	4.85629	3.92803			0	0.338649	0.235486		0	0.804566	0.796724
-99	1.90415	5.33458	8.16317	4.8256	2.93451		-99	2.44664	9.3143	6.89196		-99	1.16971	3.92769	4.3255	3.0519	1.8798		-99	1.06216	4.89732	3.9576			1	0.338826	0.236792		1	0.800882	0.796075
-98	1.91622	5.37858	8.22149	4.86248	2.95512		-98	2.45843	9.39367	6.9499		-98	1.17284	3.9593	4.35809	3.07593	1.8893		-98	1.06431	4.93911	3.98728			2	0.338861	0.238212		2	0.798135	0.795761
-97	1.93573	5.4275	8.28988	4.90653	2.97874		-97	2.4725	9.48205	7.01233		-97	1.1727	3.98887	4.389	3.09794	1.899		-97	1.06663	4.98087	4.01905			3	0.33912	0.239662		3	0.795071	0.797005
-96	1.9556	5.48042	8.36201	4.95122	3.00262		-96	2.49085	9.57759	7.08451		-96	1.17355	4.01891	4.41955	3.11827	1.90989		-96	1.06787	5.01921	4.04675			4	0.34016	0.241513		4	0.79406	0.798908
-95	1.96695	5.52906	8.42849	4.99223	3.02577		-95	2.50368	9.66212	7.14694		-95	1.17909	4.04649	4.44949	3.13814	1.91898		-95	1.06861	5.05862	4.07			5	0.341695	0.24323		5	0.794723	0.803054
-94	1.98204	5.57643	8.49645	5.03428	3.0492		-94	2.51723	9.75283	7.21434		-94	1.18271	4.07781	4.48045	3.16073	1.92815		-94	1.06918	5.09694	4.10209			6	0.342939	0.244472		6	0.796987	0.806713
-93	1.99746	5.62525	8.56159	5.07455	3.07257		-93	2.52717	9.8348	7.26991		-93	1.19328	4.10697	4.5084	3.18099	1.93762		-93	1.0723	5.1349	4.12736			7	0.344033	0.246116		7	0.800903	0.811132
-92	2.00804	5.67348	8.62528	5.11508	3.0973		-92	2.54076	9.92859	7.33799		-92	1.19891	4.13879	4.53988	3.2036	1.94651		-92	1.07298	5.17828	4.15891			8	0.345386	0.247362		8	0.804958	0.815191
-91	2.0239	5.72101	8.68778	5.1537	3.11955		-91	2.55139	10.0121	7.39888		-91	1.20762	4.16731	4.56986	3.22516	1.95474		-91	1.07444	5.21874	4.1878			9	0.346472	0.247975		9	0.809896	0.819039
-90	2.03554	5.77278	8.76134	5.19859	3.14229		-90	2.56604	10.1037	7.46648		-90	1.21691	4.19584	4.59651	3.24383	1.96345		-90	1.07537	5.25817	4.21466			10	0.347146	0.248136		10	0.815471	0.823634
-89	2.04896	5.82293	8.82858	5.23954	3.16489		-89	2.57968	10.1917	7.53113		-89	1.21877	4.22824	4.62885	3.26585	1.97379		-89	1.0792	5.30292	4.24954			11	0.347633	0.247943		11	0.820901	0.827492
-88	2.05628	5.87206	8.89534	5.28158	3.1887		-88	2.59193	10.2805	7.59395		-88	1.21951	4.25676	4.65439	3.2838	1.98292		-88	1.07948	5.34092	4.2721			12	0.347558	0.247045		12	0.826758	0.833208
-87	2.06536	5.92194	8.96454	5.32519	3.21194		-87	2.6077	10.375	7.66407		-87	1.22019	4.2868	4.68496	3.30579	1.99366		-87	1.07955	5.38042	4.30252			13	0.347379	0.246117		13	0.831997	0.839565
-86	2.07474	5.97084	9.03114	5.36581	3.23591		-86	2.61915	10.462	7.72844		-86	1.22868	4.31645	4.71411	3.32904	2.00438		-86	1.07987	5.42077	4.33093			14	0.346637	0.244936		14	0.838765	0.846179
-85	2.08828	6.02002	9.09787	5.40759	3.25923		-85	2.63158	10.5535	7.79645		-85	1.23501	4.34589	4.74071	3.3494	2.01271		-85	1.08128	5.4586	4.35717			15	0.344544	0.243304		15	0.845049	0.852931
-84	2.10579	6.0691	9.16461	5.44919	3.2818		-84	2.64288	10.6408	7.85626		-84	1.23437	4.37651	4.76749	3.37042	2.02124		-84	1.08026	5.49848	4.38384			16	0.34162	0.241587		16	0.85062	0.857683
-83	2.11512	6.11909	9.23484	5.49354	3.30562		-83	2.65727	10.7308	7.92132		-83	1.23803	4.40777	4.79543	3.39208	2.03116		-83	1.08161	5.53794	4.40948			17	0.33898	0.240293		17	0.856846	0.862966
-82	2.13211	6.16922	9.30689	5.53747	3.32876		-82	2.67068	10.8242	7.99069		-82	1.24414	4.43864	4.82509	3.41308	2.04034		-82	1.08335	5.58078	4.4403			18	0.336285	0.238258		18	0.864585	0.867756
-81	2.14274	6.21551	9.36863	5.57626	3.3507		-81	2.68445	10.9106	8.05211		-81	1.24984	4.46789	4.85143	3.43258	2.04946		-81	1.08404	5.61894	4.46689			19	0.332837	0.23656		19	0.872503	0.872274
-80	2.15439	6.26474	9.43502	5.6182	3.37394		-80	2.69814	10.9993	8.11526		-80	1.25052	4.50029	4.88317	3.45519	2.05946		-80	1.08372	5.66143	4.49687			20	0.329809	0.235517		20	0.88068	0.877914
-79	2.17007	6.31542	9.50271	5.66087	3.39727		-79	2.71305	11.0929	8.18431		-79	1.25627	4.53085	4.91351	3.47651	2.06938		-79	1.08394	5.70021	4.52299			21	0.327847	0.234723		21	0.888784	0.882671
-78	2.18814	6.36302	9.56535	5.70175	3.42092		-78	2.72569	11.1788	8.24457		-78	1.26074	4.56216	4.94454	3.50101	2.07999		-78	1.08553	5.73965	4.55379			22	0.326309	0.233411		22	0.896975	0.887829
-77	2.1979	6.41171	9.63117	5.7421	3.44285		-77	2.7399	11.2676	8.31099		-77	1.2608	4.5938	4.98035	3.5243	2.09167		-77	1.08618	5.7807	4.58656			23	0.32542	0.232332		23	0.903781	0.892173
-76	2.20965	6.46168	9.69618	5.78318	3.46627		-76	2.75331	11.3557	8.37666		-76	1.26785	4.62256	5.00525	3.54632	2.10007		-76	1.08877	5.81647	4.61713			24	0.324491	0.231256		24	0.90977	0.894701
-75	2.23004	6.51195	9.76391	5.82587	3.48782		-75	2.76433	11.439	8.43863		-75	1.27287	4.65361	5.03666	3.56722	2.11028		-75	1.08905	5.85668	4.64573			25	0.323094	0.230373		25	0.913666	0.894873
-74	2.23224	6.56158	9.83321	5.86912	3.51129		-74	2.77817	11.5317	8.50692		-74	1.27602	4.68584	5.06787	3.58938	2.12101		-74	1.08955	5.89846	4.6721			26	0.321964	0.229236		26	0.915598	0.893922
-73	2.2515	6.61224	9.90345	5.91292	3.53487		-73	2.78826	11.6185	8.56781		-73	1.27863	4.7159	5.1025	3.61119	2.13146		-73	1.08976	5.94089	4.70209			27	0.320987	0.228402		27	0.91702	0.893518
-72	2.26906	6.66254	9.96981	5.95333	3.55778		-72	2.80192	11.7078	8.63505		-72	1.28012	4.74825	5.13466	3.63506	2.14234		-72	1.09196	5.98437	4.73134			28	0.320726	0.227788		28	0.916349	0.891491
-71	2.28129	6.71553	10.0421	5.99857	3.58434		-71	2.8189	11.8036	8.70905		-71	1.28892	4.77828	5.16851	3.65707	2.15209		-71	1.09388	6.02697	4.75834			29	0.320594	0.22771		29	0.914216	0.888586
-70	2.29667	6.76613	10.1112	6.04138	3.60895		-70	2.83365	11.8969	8.78215		-70	1.29238	4.80932	5.19926	3.67889	2.16135		-70	1.096	6.06967	4.78993			30	0.320982	0.227387		30	0.912843	0.886487
-69	2.30788	6.81115	10.1691	6.07667	3.63007		-69	2.84545	11.9787	8.84244		-69	1.29656	4.84124	5.23092	3.69973	2.17228		-69	1.09927	6.11278	4.82024			31	0.321499	0.226978		31	0.910296	0.883281
-68	2.32139	6.85686	10.2252	6.11552	3.65174		-68	2.85697	12.0591	8.8988		-68	1.2964	4.87286	5.26396	3.72149	2.18366		-68	1.09873	6.15334	4.85099			32	0.322358	0.22698		32	0.908163	0.88114
-67	2.32983	6.90292	10.2889	6.15353	3.67264		-67	2.86634	12.1431	8.96366		-67	1.30395	4.90419	5.29505	3.74437	2.19449		-67	1.10235	6.19727	4.88201			33	0.323809	0.227732		33	0.906238	0.879274
-66	2.34469	6.9515	10.353	6.19365	3.69612		-66	2.87894	12.2352	9.03326		-66	1.29904	4.93679	5.3283	3.76702	2.20441		-66	1.10478	6.2394	4.91127			34	0.32486	0.228445		34	0.90652	0.878108
-65	2.36148	6.99807	10.4157	6.23403	3.71907		-65	2.88913	12.3179	9.08976		-65	1.30528	4.96693	5.3574	3.78877	2.21366		-65	1.10604	6.28114	4.94062			35	0.326684	0.228873		35	0.908501	0.876774
-64	2.37767	7.04197	10.4727	6.27205	3.74112		-64	2.89855	12.3985	9.14909		-64	1.30727	4.99867	5.3881	3.81022	2.22317		-64	1.10647	6.32503	4.96972			36	0.330091	0.229132		36	0.911856	0.876779
-63	2.38363	7.09205	10.5416	6.31454	3.76547		-63	2.91302	12.49	9.22063		-63	1.31881	5.0322	5.42113	3.83315	2.23423		-63	1.10877	6.36975	5.00304			37	0.334419	0.229921		37	0.918379	0.87784
-62	2.39399	7.1386	10.5995	6.35379	3.78915		-62	2.92281	12.5669	9.27622		-62	1.32303	5.0681	5.4543	3.85606	2.24513		-62	1.1097	6.41276	5.0331			38	0.339297	0.23071		38	0.926204	0.878578
-61	2.41058	7.18638	10.6624	6.39352	3.81367		-61	2.93223	12.6538	9.3418		-61	1.32337	5.10183	5.4881	3.87957	2.25654		-61	1.11077	6.45493	5.0636			39	0.344365	0.232094		39	0.933578	0.879802
-60	2.42563	7.23577	10.7256	6.4342	3.83691		-60	2.94353	12.7412	9.40923		-60	1.32475	5.13243	5.52134	3.90123	2.26653		-60	1.11201	6.49408	5.09217			40	0.350927	0.233528		40	0.940892	0.88116
-59	2.43228	7.28192	10.7881	6.47301	3.85898		-59	2.95775	12.826	9.47422		-59	1.33377	5.16487	5.55008	3.92345	2.27681		-59	1.11238	6.53492	5.11814			41	0.358443	0.235288		41	0.948289	0.880518
-58	2.44842	7.32829	10.8503	6.51204	3.88108		-58	2.96896	12.9037	9.52732		-58	1.33847	5.19529	5.58357	3.94575	2.28703		-58	1.1154	6.57959	5.1496			42	0.36645	0.237899		42	0.955708	0.880534
-57	2.45867	7.37372	10.9117	6.55212	3.90446		-57	2.98021	12.9878	9.58573		-57	1.33732	5.22651	5.6139	3.96764	2.29925		-57	1.11756	6.62021	5.18038			43	0.374895	0.240979		43	0.962499	0.879507
-56	2.46539	7.41997	10.9726	6.58853	3.92542		-56	2.99086	13.0698	9.64457		-56	1.33601	5.25797	5.64203	3.99087	2.30958		-56	1.1175	6.65862	5.20638			44	0.383961	0.244336		44	0.971141	0.877783
-55	2.47956	7.46511	11.0318	6.62482	3.94597		-55	3.00043	13.1509	9.69913		-55	1.33798	5.29042	5.67556	4.01251	2.32068		-55	1.11764	6.69889	5.23411			45	0.394427	0.248231		45	0.982038	0.876046
-54	2.48959	7.51074	11.0935	6.6625	3.96751		-54	3.01373	13.2354	9.76568		-54	1.34456	5.32266	5.70729	4.03464	2.32997		-54	1.1201	6.74087	5.26906			46	0.406085	0.253033		46	0.993983	0.877081
-53	2.49653	7.55182	11.15	6.69887	3.98626		-53	3.02273	13.3105	9.82311		-53	1.35776	5.35679	5.74088	4.05826	2.34097		-53	1.12183	6.78324	5.29914			47	0.41792	0.25911		47	1.00723	0.879448
-52	2.50661	7.59009	11.2023	6.73128	4.00461		-52	3.03048	13.3849	9.87575		-52	1.357	5.38974	5.77423	4.08259	2.35129		-52	1.12559	6.82377	5.33108			48	0.430262	0.265423		48	1.0193	0.881987
-51	2.52037	7.63306	11.2575	6.76812	4.02621		-51	3.04052	13.462	9.93143		-51	1.36371	5.42066	5.804	4.10612	2.36181		-51	1.12753	6.86567	5.36215			49	0.44284	0.271462		49	1.03274	0.886284
-50	2.53266	7.67693	11.3178	6.80508	4.04992		-50	3.05217	13.544	9.9915		-50	1.37003	5.45133	5.83454	4.12741	2.37125		-50	1.12949	6.90657	5.39128			50	0.455158	0.276999		50	1.04975	0.893248
-49	2.54887	7.71873	11.3757	6.8416	4.07105		-49	3.06255	13.6249	10.0529		-49	1.37183	5.48132	5.86225	4.14867	2.38292		-49	1.12929	6.94392	5.41983			51	0.466344	0.282969		51	1.06638	0.900353
-48	2.56253	7.76219	11.4295	6.87761	4.09347		-48	3.07116	13.7007	10.1088		-48	1.38062	5.51395	5.89375	4.17142	2.39152		-48	1.13179	6.98346	5.44779			52	0.477769	0.289626		52	1.08342	0.90896
-47	2.57413	7.80419	11.4852	6.91118	4.1144		-47	3.07934	13.7737	10.1611		-47	1.37723	5.54719	5.92449	4.19652	2.40092		-47	1.13358	7.02404	5.47956			53	0.489305	0.295629		53	1.10065	0.917014
-46	2.58494	7.84387	11.5367	6.94498	4.13578		-46	3.08741	13.8467	10.2142		-46	1.37916	5.57898	5.9545	4.21943	2.41094		-46	1.13399	7.06184	5.50618			54	0.500325	0.301126		54	1.11784	0.924249
-45	2.59329	7.88167	11.5927	6.97632	4.15541		-45	3.09501	13.9174	10.264		-45	1.38665	5.61362	5.9867	4.24421	2.42211		-45	1.13546	7.10226	5.53797			55	0.512039	0.306643		55	1.1344	0.931579
-44	2.6046	7.92109	11.6417	7.00666	4.17369		-44	3.10032	13.9845	10.3102		-44	1.38732	5.64584	6.01761	4.26793	2.43227		-44	1.13582	7.14156	5.56567			56	0.523451	0.312197		56	1.1482	0.938762
-43	2.6075	7.95916	11.6929	7.03905	4.19249		-43	3.10965	14.056	10.3639		-43	1.38604	5.67694	6.05022	4.29054	2.44274		-43	1.13759	7.17781	5.59191			57	0.53456	0.317699		57	1.16101	0.944195
-42	2.61536	7.99344	11.7414	7.06868	4.21092		-42	3.1169	14.1204	10.41		-42	1.39554	5.70834	6.0824	4.31168	2.45154		-42	1.13964	7.21522	5.62053			58	0.546023	0.322499		58	1.1717	0.949488
-41	2.62553	8.03195	11.7907	7.10118	4.23068		-41	3.12358	14.1841	10.4528		-41	1.39945	5.742	6.11769	4.33695	2.46349		-41	1.14124	7.25832	5.65082			59	0.557788	0.327158		59	1.18349	0.95467
-40	2.64162	8.07139	11.8464	7.13443	4.25128		-40	3.13538	14.2509	10.5081		-40	1.39438	5.77785	6.15477	4.36089	2.47562		-40	1.14347	7.30107	5.6874			60	0.569285	0.331987		60	1.19529	0.959741
-39	2.65234	8.11148	11.8973	7.16701	4.27165		-39	3.14119	14.3155	10.5526		-39	1.39738	5.80975	6.18695	4.38291	2.48583		-39	1.14726	7.33792	5.71459			61	0.581309	0.336732		61	1.20558	0.962993
-38	2.66212	8.14986	11.9487	7.20043	4.29182		-38	3.14968	14.3788	10.6004		-38	1.40368	5.84499	6.22241	4.40705	2.49742		-38	1.14771	7.37588	5.74365			62	0.594187	0.341844		62	1.21573	0.967533
-37	2.67355	8.19141	12.0035	7.23456	4.31181		-37	3.15928	14.4503	10.6572		-37	1.4013	5.88154	6.26086	4.43347	2.50877		-37	1.15096	7.42062	5.77753			63	0.606964	0.346137		63	1.22514	0.970218
-36	2.67915	8.22899	12.0495	7.26544	4.32951		-36	3.16587	14.5119	10.707		-36	1.40953	5.9135	6.29489	4.45761	2.52003		-36	1.15147	7.45709	5.80476			64	0.619206	0.349893		64	1.23491	0.972964
-35	2.69555	8.26551	12.102	7.29587	4.3466		-35	3.17251	14.5741	10.754		-35	1.41657	5.95131	6.33524	4.4836	2.53238		-35	1.15071	7.50111	5.8399			65	0.631009	0.353284		65	1.24478	0.977348
-34	2.70399	8.30336	12.1566	7.32758	4.36569		-34	3.18133	14.64	10.8041		-34	1.41921	5.98544	6.3685	4.50863	2.54329		-34	1.15366	7.54326	5.87232			66	0.641813	0.356221		66	1.25236	0.981786
-33	2.71477	8.3425	12.2096	7.36077	4.38498		-33	3.18803	14.7077	10.8514		-33	1.42017	6.01846	6.40089	4.53154	2.55404		-33	1.15251	7.58257	5.8982			67	0.651421	0.358274		67	1.26023	0.984983
-32	2.72967	8.38034	12.2637	7.39399	4.40383		-32	3.19888	14.7734	10.9027		-32	1.42054	6.05097	6.43627	4.55666	2.56671		-32	1.15388	7.62089	5.92701			68	0.660523	0.35964		68	1.26794	0.988274
-31	2.74525	8.41634	12.3084	7.42333	4.42115		-31	3.20584	14.8369	10.953		-31	1.42434	6.08378	6.4691	4.58043	2.57846		-31	1.15414	7.65652	5.95283			69	0.669321	0.360775		69	1.27618	0.989943
-30	2.75636	8.45035	12.3519	7.45171	4.43746		-30	3.21129	14.8981	11.0056		-30	1.42814	6.12037	6.50633	4.60716	2.58989		-30	1.15678	7.69709	5.98641			70	0.676962	0.362047		70	1.28293	0.991131
-29	2.75941	8.48462	12.3956	7.47975	4.45466		-29	3.21415	14.9546	11.0463		-29	1.43085	6.15552	6.54467	4.63226	2.60085		-29	1.1583	7.73731	6.01856			71	0.685454	0.363968		71	1.2868	0.989762
-28	2.76472	8.52046	12.4389	7.50816	4.47236		-28	3.21919	15.0097	11.088		-28	1.43457	6.19394	6.58552	4.6601	2.61503		-28	1.16193	7.78153	6.05405			72	0.694254	0.366333		72	1.2906	0.988022
-27	2.76921	8.55467	12.4841	7.53739	4.49068		-27	3.22509	15.0699	11.1329		-27	1.43263	6.23285	6.62459	4.68912	2.62836		-27	1.1637	7.82603	6.09002			73	0.702418	0.367742		73	1.29405	0.985265
-26	2.77981	8.58856	12.5294	7.56602	4.50773		-26	3.23094	15.1269	11.1739		-26	1.4429	6.2719	6.66578	4.71388	2.64114		-26	1.16597	7.86956	6.12423			74	0.71006	0.369184		74	1.29698	0.984365
-25	2.79181	8.62353	12.5742	7.5946	4.52464		-25	3.23772	15.1835	11.2181		-25	1.44612	6.31086	6.70948	4.74458	2.65596		-25	1.16943	7.91681	6.16141			75	0.718878	0.371596		75	1.29994	0.984641
-24	2.79824	8.65759	12.6171	7.62266	4.54074		-24	3.24395	15.2416	11.2644		-24	1.44665	6.34902	6.75157	4.77308	2.67064		-24	1.17172	7.96081	6.20028			76	0.728046	0.375166		76	1.30239	0.984485
-23	2.80863	8.69268	12.6613	7.65221	4.55777		-23	3.25023	15.2963	11.3065		-23	1.45238	6.38792	6.79177	4.80167	2.68507		-23	1.17072	8.00134	6.22831			77	0.73786	0.379348		77	1.30442	0.983576
-22	2.81919	8.72249	12.7014	7.67658	4.57335		-22	3.25496	15.3469	11.3435		-22	1.45301	6.42865	6.836	4.83045	2.6982		-22	1.17278	8.04399	6.26242			78	0.748675	0.384131		78	1.30553	0.983146
-21	2.82755	8.755	12.7424	7.70441	4.59068		-21	3.26098	15.398	11.3851		-21	1.4559	6.46605	6.87549	4.85834	2.71122		-21	1.17457	8.08369	6.29476			79	0.759798	0.389788		79	1.30589	0.981276
-20	2.83936	8.78868	12.7853	7.73216	4.60822		-20	3.2667	15.4466	11.417		-20	1.46563	6.50551	6.91478	4.88603	2.72605		-20	1.17502	8.12036	6.3185			80	0.770488	0.395846		80	1.30536	0.980795
-19	2.84954	8.82263	12.8282	7.75916	4.62447		-19	3.27219	15.4998	11.4609		-19	1.46543	6.54645	6.95543	4.91663	2.73935		-19	1.17694	8.16042	6.35006			81	0.781801	0.40224		81	1.30344	0.980476
-18	2.85798	8.85721	12.871	7.78629	4.64059		-18	3.27665	15.5474	11.4951		-18	1.47432	6.58579	6.99611	4.94434	2.75247		-18	1.17673	8.19982	6.37973			82	0.792217	0.408432		82	1.30322	0.981166
-17	2.86728	8.89271	12.9161	7.8151	4.65626		-17	3.28105	15.5994	11.5363		-17	1.4901	6.62791	7.03907	4.97452	2.76706		-17	1.17719	8.23901	6.40938			83	0.800986	0.413991		83	1.30152	0.981366
-16	2.87376	8.92859	12.9636	7.8433	4.67278		-16	3.28724	15.6497	11.5746		-16	1.49688	6.66879	7.08116	5.00706	2.78093		-16	1.17864	8.27981	6.44144			84	0.809152	0.41955		84	1.2988	0.981292
-15	2.87985	8.96236	13.0056	7.86983	4.68757		-15	3.29008	15.6962	11.6065		-15	1.49955	6.70975	7.12675	5.03895	2.79527		-15	1.18113	8.31949	6.47466			85	0.817236	0.42565		85	1.29479	0.979704
-14	2.88579	8.99643	13.0486	7.89693	4.70212		-14	3.29428	15.7392	11.6371		-14	1.51458	6.75344	7.17397	5.07412	2.80954		-14	1.18266	8.35808	6.50491			86	0.823921	0.431613		86	1.28851	0.976355
-13	2.89204	9.0311	13.0923	7.92346	4.71686		-13	3.29784	15.7812	11.6685		-13	1.51833	6.7987	7.22393	5.10891	2.82465		-13	1.18343	8.40106	6.54073			87	0.830402	0.436813		87	1.28057	0.972801
-12	2.89937	9.06362	13.1355	7.9489	4.73063		-12	3.30067	15.8235	11.6985		-12	1.52336	6.84489	7.27093	5.14415	2.84154		-12	1.18359	8.44056	6.57467			88	0.836431	0.441657		88	1.27152	0.96916
-11	2.90027	9.10127	13.1792	7.97806	4.74735		-11	3.30466	15.8728	11.7363		-11	1.53337	6.89465	7.3223	5.18028	2.85829		-11	1.18635	8.48283	6.60984			89	0.842121	0.447276		89	1.26052	0.964824
-10	2.90235	9.13361	13.2203	8.00451	4.761		-10	3.30611	15.9125	11.7712		-10	1.5413	6.94431	7.37398	5.21824	2.87303		-10	1.18762	8.52651	6.64474			90	0.847806	0.452882		90	1.2479	0.961621
-9	2.90862	9.16399	13.2608	8.02902	4.77345		-9	3.30324	15.9386	11.7871		-9	1.55441	6.99265	7.42356	5.25426	2.8896		-9	1.18827	8.56317	6.67135			91	0.855544	0.459179		91	1.23425	0.956762
-8	2.91868	9.20006	13.3067	8.0587	4.78959		-8	3.30728	15.9818	11.82		-8	1.56021	7.04246	7.47782	5.29155	2.90711		-8	1.19049	8.60576	6.70205			92	0.862699	0.465092		92	1.21991	0.951685
-7	2.92855	9.23206	13.3473	8.08798	4.80494		-7	3.31049	16.0169	11.8525		-7	1.5609	7.09071	7.52534	5.3248	2.92515		-7	1.19217	8.64215	6.73183			93	0.870034	0.470736		93	1.20269	0.945651
-6	2.93062	9.25768	13.3845	8.10822	4.81676		-6	3.31464	16.0484	11.88		-6	1.56584	7.13081	7.57112	5.35584	2.93808		-6	1.19501	8.67822	6.76608			94	0.878175	0.476329		94	1.18505	0.939091
-5	2.93238	9.28284	13.424	8.12727	4.82798		-5	3.31629	16.0721	11.8978		-5	1.57283	7.17098	7.61912	5.38404	2.9493		-5	1.19432	8.70583	6.78608			95	0.887554	0.482484		95	1.16756	0.931943
-4	2.93298	9.29855	13.4507	8.13985	4.83232		-4	3.31984	16.0983	11.9245		-4	1.57292	7.18281	7.63439	5.39334	2.95223		-4	1.19667	8.72414	6.8054			96	0.896022	0.48788		96	1.14896	0.923198
-3	2.93115	9.30088	13.4575	8.14173	4.8339		-3	3.31864	16.1025	11.929		-3	1.57311	7.18339	7.6344	5.39486	2.95427		-3	1.19665	8.72557	6.80553			97	0.905091	0.492293		97	1.12807	0.913244
-2	2.93224	9.30448	13.4638	8.14126	4.83462		-2	3.3109	16.1028	11.9183		-2	1.57886	7.18492	7.63385	5.39456	2.95258		-2	1.19117	8.72447	6.79618			98	0.913499	0.496832		98	1.10763	0.903709
-1	2.93053	9.30491	13.4722	8.14055	4.8331		-1	3.30928	16.0984	11.9194		-1	1.5763	7.18618	7.63694	5.39516	2.95164		-1	1.19161	8.72511	6.79804			99	0.921099	0.501385		99	1.08789	0.895655
0	2.93337	9.30909	13.4838	8.14214	4.83475		0	3.31845	16.1142	11.9415		0	1.57354	7.18661	7.63972	5.39723	2.95208		0	1.19645	8.73148	6.809			100	0.928151	0.505058		100	1.06913	0.888527
1	2.93435	9.29855	13.4656	8.13155	4.83055		1	3.30276	16.0831	11.9065		1	1.56887	7.18194	7.63287	5.39321	2.94936		1	1.18993	8.71884	6.79199			101	0.934723	0.508414		101	1.04977	0.879906
2	2.93692	9.28738	13.4455	8.12116	4.8275		2	3.29518	16.0608	11.8857		2	1.56538	7.17757	7.62575	5.38884	2.94832		2	1.18768	8.70989	6.78302			102	0.939057	0.510661		102	1.03162	0.871231
3	2.94082	9.2772	13.4318	8.11263	4.8247		3	3.29891	16.0456	11.8923		3	1.56651	7.17313	7.62097	5.38702	2.94609		3	1.19074	8.7012	6.78572			103	0.943029	0.513469		103	1.01322	0.862671
4	2.94081	9.27032	13.4232	8.10464	4.81888		4	3.29594	16.0289	11.8847		4	1.56742	7.17128	7.61637	5.38428	2.94421		4	1.19083	8.69542	6.78092			104	0.946292	0.515946		104	0.995666	0.855467
5	2.93873	9.24245	13.3801	8.08321	4.80811		5	3.28239	15.9796	11.8387		5	1.57435	7.15726	7.59577	5.37344	2.94027		5	1.18871	8.6714	6.75792			105	0.948964	0.518517		105	0.978609	0.849222
6	2.93713	9.20512	13.326	8.05254	4.79361		6	3.27641	15.9359	11.8064		6	1.56443	7.11052	7.54069	5.339	2.92387		6	1.1899	8.63603	6.73488			106	0.950522	0.520547		106	0.961913	0.843309
7	2.93088	9.16243	13.2701	8.01671	4.77598		7	3.26179	15.8756	11.7523		7	1.55891	7.06622	7.49101	5.30546	2.90847		7	1.18728	8.59539	6.69522			107	0.952227	0.522897		107	0.946504	0.838607
8	2.93141	9.12106	13.2209	7.98359	4.7572		8	3.25035	15.8211	11.7128		8	1.55245	7.01483	7.43392	5.26809	2.89098		8	1.18506	8.55451	6.66313			108	0.953472	0.526081		108	0.932823	0.834188
9	2.91821	9.0803	13.1683	7.94884	4.73771		9	3.24076	15.7688	11.6759		9	1.5386	6.96647	7.38374	5.23207	2.87333		9	1.18426	8.51493	6.63243			109	0.95512	0.529473		109	0.919001	0.828536
10	2.91179	9.04445	13.1246	7.91911	4.72025		10	3.23418	15.7241	11.6482		10	1.53087	6.91758	7.3328	5.19595	2.85575		10	1.18362	8.48011	6.60571			110	0.957104	0.532379		110	0.90513	0.821676
11	2.90082	9.00433	13.0699	7.88151	4.69939		11	3.22371	15.6651	11.5985		11	1.5226	6.87096	7.28349	5.1593	2.83928		11	1.18206	8.44075	6.57444			111	0.959063	0.535046		111	0.892684	0.813464
12	2.89173	8.95827	13.0078	7.84061	4.67723		12	3.21085	15.6004	11.5474		12	1.52449	6.82516	7.23357	5.1242	2.82241		12	1.1814	8.40051	6.54333			112	0.959196	0.536818		112	0.882024	0.805951
13	2.8841	8.91654	12.9539	7.8052	4.65785		13	3.20269	15.5418	11.5036		13	1.52036	6.77581	7.17946	5.08601	2.80569		13	1.17863	8.35782	6.50768			113	0.958989	0.538171		113	0.870446	0.79792
14	2.87126	8.87593	12.8993	7.76872	4.63852		14	3.1904	15.4825	11.4544		14	1.51353	6.73049	7.13189	5.05168	2.78863		14	1.17729	8.31825	6.47579			114	0.957948	0.538331		114	0.860507	0.789888
15	2.8587	8.83222	12.8408	7.7303	4.61804		15	3.17746	15.4139	11.4003		15	1.50683	6.69051	7.09155	5.02325	2.77276		15	1.1764	8.28532	6.44976			115	0.956623	0.539097		115	0.851809	0.781521
16	2.85288	8.79178	12.7887	7.69422	4.59849		16	3.16692	15.3522	11.351		16	1.50812	6.6462	7.04073	4.99039	2.75845		16	1.17387	8.24604	6.41379			116	0.953689	0.539644		116	0.84271	0.772377
17	2.84703	8.75144	12.7353	7.65928	4.58		17	3.15619	15.2884	11.299		17	1.50414	6.59931	6.99082	4.95594	2.74209		17	1.17236	8.19911	6.3745			117	0.950237	0.540835		117	0.834429	0.764668
18	2.8399	8.70951	12.683	7.62353	4.5589		18	3.14678	15.2242	11.2515		18	1.50445	6.55787	6.9443	4.92494	2.72551		18	1.17118	8.1593	6.34548			118	0.946068	0.542414		118	0.827739	0.757643
19	2.83016	8.6705	12.6331	7.58981	4.54061		19	3.13438	15.1597	11.1984		19	1.49903	6.51372	6.89731	4.89302	2.7106		19	1.16792	8.11438	6.31268			119	0.941703	0.5439		119	0.823034	0.752527
20	2.82497	8.62831	12.5782	7.55301	4.52164		20	3.12071	15.0898	11.1453		20	1.49128	6.47415	6.85589	4.86165	2.6976		20	1.16676	8.07475	6.27917			120	0.936235	0.545065		120	0.820116	0.747156
21	2.81201	8.58677	12.5213	7.51678	4.50216		21	3.1091	15.0188	11.0914		21	1.48632	6.43402	6.81458	4.83287	2.68221		21	1.16517	8.03558	6.25098			121	0.929722	0.54652		121	0.818575	0.742116
22	2.7986	8.54523	12.4702	7.48146	4.48302		22	3.09717	14.951	11.0387		22	1.4793	6.3911	6.77084	4.80211	2.66796		22	1.16355	7.9941	6.21641			122	0.921622	0.547732		122	0.817088	0.738627
23	2.78706	8.50407	12.4147	7.44663	4.46329		23	3.08569	14.8817	10.9904		23	1.47211	6.35121	6.72705	4.77257	2.6546		23	1.16062	7.94765	6.18134			123	0.914036	0.549291		123	0.815084	0.736297
24	2.77363	8.46318	12.3604	7.41127	4.44308		24	3.07445	14.8099	10.9336		24	1.46889	6.31243	6.68708	4.74653	2.63969		24	1.15874	7.90526	6.15086			124	0.905916	0.550588		124	0.813481	0.734587
25	2.76569	8.42313	12.3075	7.37486	4.42305		25	3.06466	14.7452	10.8857		25	1.46132	6.27072	6.64493	4.71586	2.62557		25	1.15743	7.85928	6.11383			125	0.898137	0.55248		125	0.813283	0.733389
26	2.75768	8.38176	12.2511	7.34004	4.40305		26	3.05163	14.6757	10.8314		26	1.45755	6.23219	6.60228	4.68866	2.61288		26	1.15712	7.81614	6.0811			126	0.889736	0.553856		126	0.81318	0.732732
27	2.74676	8.33897	12.1947	7.30353	4.38273		27	3.0399	14.6066	10.7783		27	1.4588	6.19441	6.5616	4.66115	2.60027		27	1.15534	7.77256	6.04932			127	0.882488	0.555884		127	0.81492	0.733866
28	2.73853	8.29621	12.1349	7.26596	4.36263		28	3.02694	14.5332	10.7229		28	1.45756	6.15669	6.52241	4.6326	2.58796		28	1.15394	7.72768	6.01159			128	0.875845	0.557841		128	0.817188	0.734835
29	2.72984	8.25337	12.0758	7.22733	4.34009		29	3.01235	14.4597	10.6646		29	1.45548	6.11969	6.48344	4.60452	2.57562		29	1.15224	7.68604	5.9792			129	0.869811	0.559418		129	0.820424	0.736524
30	2.71066	8.20844	12.0139	7.18925	4.31851		30	2.99948	14.3795	10.6013		30	1.44998	6.08038	6.4432	4.57511	2.56244		30	1.15115	7.63829	5.94389			130	0.862528	0.560689		130	0.824442	0.738946
31	2.69768	8.16332	11.9527	7.14931	4.29503		31	2.98789	14.304	10.5465		31	1.44383	6.04333	6.40273	4.54916	2.55093		31	1.15224	7.59495	5.91373			131	0.854765	0.562324		131	0.829188	0.743623
32	2.68748	8.12304	11.899	7.11341	4.27551		32	2.9789	14.2327	10.4956		32	1.44317	6.00703	6.36458	4.52358	2.53787		32	1.15128	7.55105	5.87771			132	0.846424	0.564182		132	0.833605	0.749967
33	2.67485	8.07734	11.8391	7.07312	4.25261		33	2.9632	14.1503	10.432		33	1.44182	5.97288	6.33105	4.49947	2.5266		33	1.1511	7.51304	5.85088			133	0.838851	0.566541		133	0.837949	0.756725
34	2.6683	8.03028	11.7748	7.03218	4.22981		34	2.94803	14.0701	10.3722		34	1.4314	5.93802	6.2924	4.47612	2.51564		34	1.14829	7.471	5.82128			134	0.831393	0.569495		134	0.845345	0.765231
35	2.65586	7.98542	11.7089	6.99141	4.2076		35	2.93201	13.9849	10.3022		35	1.42508	5.90209	6.25259	4.44863	2.50498		35	1.14702	7.42518	5.78663			135	0.824216	0.574076		135	0.854714	0.775228
36	2.64141	7.93727	11.6426	6.94844	4.18369		36	2.91478	13.8966	10.2373		36	1.42595	5.8638	6.21408	4.42161	2.493		36	1.14502	7.38252	5.75984			136	0.816749	0.578143		136	0.863474	0.786079
37	2.62946	7.88861	11.5744	6.9054	4.1597		37	2.89962	13.8059	10.1662		37	1.42245	5.82669	6.17327	4.39458	2.47903		37	1.14405	7.33578	5.7238			137	0.809669	0.58248		137	0.872831	0.797803
38	2.61713	7.84129	11.5082	6.8653	4.13644		38	2.88477	13.7202	10.0993		38	1.41872	5.79116	6.13718	4.36709	2.46698		38	1.14185	7.29321	5.69443			138	0.80255	0.586235		138	0.882769	0.810006
39	2.60854	7.79159	11.4385	6.82207	4.11269		39	2.86535	13.6246	10.0235		39	1.4177	5.75607	6.09814	4.3442	2.45683		39	1.14105	7.25065	5.66264			139	0.794865	0.589025		139	0.893446	0.823533
40	2.59311	7.74608	11.375	6.78143	4.08916		40	2.85015	13.5411	9.96518		40	1.41509	5.71768	6.05878	4.3168	2.44348		40	1.13791	7.20221	5.62579			140	0.786322	0.591728		140	0.904283	0.836942
41	2.58584	7.70224	11.3148	6.74164	4.06736		41	2.83574	13.4587	9.90572		41	1.41245	5.68183	6.01863	4.29119	2.43046		41	1.13515	7.15696	5.59161			141	0.778966	0.594229		141	0.914378	0.851187
42	2.57773	7.65207	11.2431	6.69639	4.04162		42	2.81799	13.3652	9.83554		42	1.40735	5.64698	5.98455	4.26683	2.41849		42	1.13408	7.11805	5.56387			142	0.772773	0.595919		142	0.923631	0.864184
43	2.56335	7.60968	11.1859	6.65938	4.01949		43	2.80648	13.2884	9.77922		43	1.40035	5.61394	5.95081	4.24308	2.40743		43	1.13294	7.07738	5.53238			143	0.767854	0.597743		143	0.933724	0.876718
44	2.54924	7.56282	11.1226	6.61733	3.99596		44	2.79194	13.2095	9.71761		44	1.39652	5.57871	5.91499	4.21871	2.39428		44	1.131	7.03215	5.49294			144	0.76315	0.599768		144	0.94442	0.888006
45	2.53645	7.51689	11.0596	6.57772	3.97264		45	2.77791	13.1303	9.66025		45	1.39184	5.54328	5.87923	4.19443	2.38312		45	1.12904	6.98779	5.46105			145	0.758382	0.601684		145	0.95387	0.898077
46	2.52768	7.47233	10.9987	6.53791	3.9488		46	2.76428	13.0471	9.59997		46	1.38783	5.51017	5.84441	4.17094	2.37096		46	1.12526	6.94449	5.42808			146	0.754014	0.602192		146	0.961534	0.90677
47	2.52118	7.42602	10.9367	6.49758	3.92442		47	2.75348	12.9641	9.53958		47	1.38267	5.47475	5.80753	4.14537	2.35821		47	1.12333	6.89635	5.39312			147	0.751581	0.603976		147	0.969143	0.916272
48	2.51486	7.3783	10.8705	6.45692	3.90053		48	2.7384	12.8736	9.47436		48	1.38023	5.4395	5.77266	4.12259	2.34784		48	1.12007	6.85201	5.36305			148	0.75008	0.606128		148	0.976254	0.925085
49	2.49778	7.3306	10.8033	6.41386	3.87714		49	2.71958	12.7814	9.40079		49	1.37728	5.40548	5.73611	4.09824	2.335		49	1.11989	6.80916	5.3313			149	0.749149	0.608506		149	0.982749	0.934434
50	2.48997	7.28392	10.7393	6.37377	3.85341		50	2.70825	12.6976	9.33831		50	1.36848	5.36915	5.69993	4.07313	2.32238		50	1.11636	6.76211	5.29192			150	0.748204	0.611542		150	0.987648	0.943306
51	2.4822	7.23564	10.671	6.33088	3.82963		51	2.69161	12.6043	9.26781		51	1.37058	5.33619	5.66538	4.04901	2.31318		51	1.116	6.72009	5.26368			151	0.74859	0.614601		151	0.991005	0.952287
52	2.47184	7.18919	10.6072	6.29032	3.80628		52	2.67815	12.5144	9.19868		52	1.36701	5.30345	5.63109	4.02262	2.30166		52	1.11323	6.67593	5.23192			152	0.749328	0.617988		152	0.993791	0.959677
53	2.46438	7.1403	10.5382	6.24956	3.78545		53	2.66366	12.4242	9.13011		53	1.36532	5.27042	5.59679	3.99904	2.29043		53	1.10994	6.63152	5.1999			153	0.750568	0.622259		153	0.995923	0.968074
54	2.45347	7.0922	10.47	6.20814	3.76296		54	2.64621	12.3305	9.05976		54	1.35753	5.23373	5.56169	3.97321	2.27845		54	1.10732	6.58278	5.16837			154	0.751923	0.62625		154	0.997221	0.976046
55	2.43951	7.04064	10.3959	6.16387	3.73869		55	2.62801	12.231	8.9876		55	1.34805	5.20019	5.5321	3.94885	2.26844		55	1.10718	6.54117	5.13863			155	0.754492	0.630407		155	0.996739	0.98336
56	2.42777	6.98893	10.3237	6.12099	3.71542		56	2.61439	12.1354	8.9168		56	1.34185	5.16861	5.50008	3.9261	2.25845		56	1.10579	6.49872	5.10865			156	0.758104	0.634249		156	0.994895	0.989783
57	2.42334	6.93689	10.2502	6.07643	3.68975		57	2.59806	12.0383	8.8475		57	1.33527	5.13776	5.46972	3.9027	2.24791		57	1.10584	6.45936	5.07992			157	0.762069	0.639351		157	0.993121	0.996344
58	2.40809	6.88606	10.1776	6.03196	3.66472		58	2.58282	11.9418	8.77929		58	1.3291	5.10697	5.43721	3.87934	2.23826		58	1.10406	6.41593	5.04768			158	0.765861	0.643835		158	0.990611	0.99982
59	2.39308	6.83977	10.1128	5.99166	3.64033		59	2.56968	11.8523	8.71833		59	1.3225	5.07246	5.40272	3.85389	2.22555		59	1.10247	6.36978	5.01176			159	0.77065	0.647717		159	0.987074	1.0015
60	2.37933	6.79087	10.0443	5.95058	3.61561		60	2.55531	11.7634	8.65036		60	1.30821	5.03945	5.37191	3.83172	2.21382		60	1.10149	6.32645	4.9818			160	0.775557	0.651824		160	0.981842	1.00127
61	2.36396	6.74021	9.97428	5.90919	3.59188		61	2.53748	11.6648	8.57455		61	1.30466	5.00632	5.33627	3.80644	2.20193		61	1.09869	6.28017	4.94645			161	0.780812	0.655574		161	0.974784	0.998134
62	2.34727	6.69299	9.90492	5.86695	3.56767		62	2.52362	11.5759	8.50901		62	1.30085	4.97279	5.30407	3.78288	2.19059		62	1.09754	6.23793	4.91616			162	0.786285	0.660591		162	0.966898	0.992502
63	2.33365	6.64785	9.84233	5.82568	3.5451		63	2.51169	11.489	8.44726		63	1.30109	4.93878	5.26893	3.76069	2.17877		63	1.09481	6.19307	4.88549			163	0.792107	0.666111		163	0.958608	0.986102
64	2.31768	6.60335	9.7779	5.78697	3.52287		64	2.49731	11.4046	8.38587		64	1.30027	4.9054	5.23642	3.73706	2.16763		64	1.09429	6.14904	4.85276			164	0.798722	0.671036		164	0.948774	0.97783
65	2.29893	6.55802	9.7127	5.74691	3.49921		65	2.48419	11.3177	8.31924		65	1.29485	4.8723	5.20172	3.71174	2.15575		65	1.09266	6.10273	4.81857			165	0.806232	0.676341		165	0.938281	0.969531
66	2.28892	6.5116	9.64458	5.70777	3.47543		66	2.47109	11.2275	8.25332		66	1.2949	4.839	5.16465	3.68984	2.14421		66	1.08932	6.06081	4.79316			166	0.814452	0.681446		166	0.928564	0.962806
67	2.28132	6.46358	9.57434	5.66739	3.45126		67	2.45753	11.1374	8.18957		67	1.29321	4.80606	5.12973	3.669	2.13351		67	1.08833	6.01458	4.76293			167	0.82246	0.687229		167	0.918843	0.957096
68	2.26774	6.41695	9.50991	5.6293	3.42928		68	2.4459	11.0494	8.129		68	1.29361	4.77499	5.09756	3.64655	2.12404		68	1.08726	5.97355	4.73674			168	0.830711	0.692465		168	0.909404	0.949606
69	2.26202	6.36913	9.44301	5.58711	3.40498		69	2.43184	10.9591	8.06419		69	1.28899	4.74256	5.06769	3.62765	2.11363		69	1.08626	5.93136	4.7089			169	0.837645	0.697449		169	0.899774	0.943351
70	2.24966	6.32113	9.37865	5.54463	3.38004		70	2.42098	10.8727	8.00563		70	1.29015	4.70918	5.03379	3.60518	2.10435		70	1.0848	5.8871	4.67604			170	0.842791	0.702344		170	0.889728	0.937365
71	2.23673	6.272	9.31156	5.50251	3.35666		71	2.4073	10.7842	7.94063		71	1.28585	4.67695	5.0003	3.58269	2.09225		71	1.08419	5.84168	4.64518			171	0.847683	0.706919		171	0.881123	0.931766
72	2.22271	6.2207	9.24295	5.45758	3.33091		72	2.39047	10.6949	7.87744		72	1.28074	4.64487	4.96938	3.56257	2.082		72	1.08314	5.79898	4.61763			172	0.85324	0.712137		172	0.87438	0.927367
73	2.19548	6.17205	9.17958	5.41519	3.3057		73	2.37775	10.607	7.81684		73	1.2781	4.61385	4.93722	3.54171	2.07211		73	1.08337	5.76066	4.5912			173	0.857972	0.715351		173	0.868976	0.924031
74	2.18116	6.12313	9.11447	5.3719	3.28136		74	2.36445	10.5168	7.75119		74	1.27567	4.57957	4.89956	3.51742	2.06036		74	1.0837	5.70941	4.55659			174	0.862303	0.717171		174	0.864621	0.919897
75	2.16936	6.07463	9.04757	5.33057	3.25821		75	2.35285	10.4313	7.69275		75	1.2724	4.54972	4.86948	3.49591	2.04991		75	1.08102	5.66684	4.52744			175	0.865133	0.719259		175	0.862576	0.916802
76	2.15773	6.02839	8.9837	5.28894	3.2342		76	2.33998	10.346	7.63105		76	1.26969	4.51797	4.83859	3.47447	2.03929		76	1.07876	5.62014	4.49451			176	0.865813	0.720081		176	0.861143	0.913218
77	2.14338	5.98195	8.91919	5.2492	3.20954		77	2.32738	10.2596	7.56931		77	1.26084	4.48584	4.80923	3.45312	2.02827		77	1.07728	5.57778	4.46422			177	0.864959	0.719948		177	0.859546	0.909446
78	2.13583	5.93064	8.84704	5.20437	3.18394		78	2.30839	10.1651	7.49905		78	1.25474	4.45325	4.77431	3.42993	2.01801		78	1.07477	5.536	4.43001			178	0.863652	0.718764		178	0.858551	0.90432
79	2.13073	5.88082	8.77969	5.16132	3.15845		79	2.29378	10.0757	7.43328		79	1.25154	4.41959	4.74137	3.40519	2.00623		79	1.07283	5.49205	4.39712			179	0.860897	0.716786		179	0.858646	0.901828
80	2.11625	5.83017	8.70944	5.11922	3.13268		80	2.27847	9.97957	7.36322		80	1.25094	4.38783	4.70904	3.3832	1.99527		80	1.07194	5.44878	4.36488			180	0.857573	0.71419		180	0.858855	0.899809
81	2.09158	5.78035	8.63874	5.07553	3.11025		81	2.26433	9.89124	7.29748		81	1.24399	4.35626	4.68025	3.36044	1.98586		81	1.07081	5.40329	4.33078			181	0.8542	0.711339		181	0.859634	0.898695
82	2.07944	5.73306	8.57492	5.03499	3.08561		82	2.25329	9.80889	7.24101		82	1.23024	4.32464	4.65116	3.33976	1.97668		82	1.07184	5.36467	4.30374			182	0.850968	0.708031		182	0.860301	0.897799
83	2.06222	5.68337	8.50675	4.99276	3.06049		83	2.2361	9.7171	7.17244		83	1.22464	4.29381	4.61924	3.31617	1.96554		83	1.07006	5.32044	4.26712			183	0.846868	0.703977		183	0.861858	0.898355
84	2.04496	5.62941	8.43046	4.94749	3.03562		84	2.21888	9.61682	7.09451		84	1.22227	4.26116	4.58791	3.29336	1.95372		84	1.06736	5.28018	4.23797			184	0.841449	0.700438		184	0.864174	0.901605
85	2.03308	5.58003	8.36339	4.90517	3.01082		85	2.2071	9.52865	7.03041		85	1.21864	4.23107	4.55758	3.27324	1.94542		85	1.06642	5.23976	4.20823			185	0.834976	0.697618		185	0.866994	0.906823
86	2.01384	5.52976	8.29386	4.86213	2.98571		86	2.19238	9.44237	6.9672		86	1.22083	4.20201	4.5265	3.25155	1.93523		86	1.06414	5.1993	4.18039			186	0.827743	0.694049		186	0.870596	0.911779
87	2.00636	5.48149	8.22381	4.82001	2.96125		87	2.17798	9.35036	6.89428		87	1.21845	4.17319	4.49455	3.23145	1.92448		87	1.06254	5.16002	4.15098			187	0.820615	0.690984		187	0.874197	0.916112
88	1.98935	5.43195	8.15414	4.77853	2.94061		88	2.16577	9.26539	6.83277		88	1.21732	4.14207	4.46262	3.20857	1.91404		88	1.06065	5.11534	4.11914			188	0.813665	0.688603		188	0.878494	0.918691
89	1.97382	5.37855	8.07626	4.73328	2.91486		89	2.15067	9.16947	6.76106		89	1.21223	4.11049	4.42832	3.18671	1.90308		89	1.05888	5.07381	4.08817			189	0.805608	0.686125		189	0.882937	0.923455
90	1.95748	5.32785	8.00512	4.689	2.88837		90	2.13732	9.0815	6.69819		90	1.20532	4.07859	4.39736	3.16366	1.8934		90	1.05649	5.03366	4.05835			190	0.798612	0.683557		190	0.886702	0.927189
91	1.94435	5.27707	7.93375	4.64299	2.86329		91	2.12151	8.98896	6.63086		91	1.20114	4.04704	4.3662	3.13994	1.88411		91	1.05314	4.98635	4.02478			191	0.792997	0.681745		191	0.891767	0.930386
92	1.93327	5.22768	7.86676	4.60077	2.8391		92	2.10956	8.90382	6.57433		92	1.20118	4.01802	4.33717	3.11935	1.87533		92	1.05033	4.94851	3.99849			192	0.787424	0.680129		192	0.897392	0.932085
93	1.91848	5.17974	7.79872	4.55912	2.81596		93	2.09486	8.81723	6.51474		93	1.19634	3.98832	4.30627	3.09751	1.86544		93	1.04783	4.9064	3.97036			193	0.781179	0.678644		193	0.902418	0.932643
94	1.90581	5.13168	7.72909	4.5169	2.79348		94	2.07872	8.72767	6.44963		94	1.18969	3.95415	4.27027	3.07391	1.85502		94	1.04304	4.86093	3.93397			194	0.775433	0.677645		194	0.906644	0.932298
95	1.88753	5.08482	7.66321	4.47697	2.77241		95	2.06767	8.64082	6.38659		95	1.18552	3.92	4.23615	3.053	1.84457		95	1.04022	4.81665	3.90205			195	0.77039	0.677047		195	0.909197	0.930454
96	1.87661	5.03826	7.5928	4.43754	2.75107		96	2.05298	8.5513	6.31958		96	1.17402	3.88869	4.20647	3.03007	1.83516		96	1.0387	4.77554	3.87423			196	0.76671	0.676905		196	0.911265	0.927483
97	1.87132	4.99048	7.52529	4.39641	2.72824		97	2.03749	8.46188	6.25536		97	1.16832	3.85805	4.17576	3.00821	1.8249		97	1.03772	4.73267	3.84301			197	0.764678	0.677311		197	0.912994	0.925164
98	1.86276	4.94464	7.45675	4.35625	2.70695		98	2.02356	8.37548	6.19114		98	1.16974	3.82692	4.14487	2.98528	1.81551		98	1.03707	4.68992	3.8167			198	0.763622	0.678021		198	0.915222	0.924298
99	1.85379	4.89575	7.38638	4.31614	2.68445		99	2.01004	8.2869	6.12796		99	1.16775	3.79651	4.11219	2.96413	1.80579		99	1.03474	4.64908	3.7925			199	0.762872	0.678271		199	0.917611	0.925129
100	1.84041	4.85059	7.32031	4.27806	2.66273		100	1.99788	8.20385	6.06794		100	1.16475	3.7613	4.07304	2.94017	1.79309		100	1.03293	4.59813	3.75767			200	0.764716	0.679584		200	0.920718	0.92521
101	1.82977	4.80331	7.25304	4.23799	2.64262		101	1.97982	8.11755	6.00196		101	1.15772	3.73038	4.04391	2.91893	1.78316		101	1.03118	4.55916	3.73403			201	0.766557	0.682491		201	0.924643	0.925236
102	1.82178	4.75562	7.18323	4.19741	2.62139		102	1.96504	8.03262	5.93917		102	1.15928	3.70278	4.0143	2.89815	1.77454		102	1.03052	4.51922	3.70784			202	0.768162	0.685496		202	0.929544	0.924436
103	1.80535	4.70828	7.11422	4.1566	2.59927		103	1.9521	7.94535	5.87555		103	1.16099	3.67027	3.98156	2.875	1.76467		103	1.03	4.47744	3.67523			203	0.771282	0.68992		203	0.936712	0.926959
104	1.79256	4.66183	7.04764	4.11603	2.5772		104	1.93878	7.86157	5.81685		104	1.15925	3.64037	3.94981	2.85272	1.75499		104	1.02895	4.43737	3.64228			204	0.775083	0.694154		204	0.944806	0.93
105	1.77962	4.61549	6.98156	4.07685	2.55651		105	1.92612	7.77596	5.75001		105	1.15043	3.60724	3.9178	2.83134	1.74538		105	1.02686	4.39476	3.61025			205	0.779594	0.698693		205	0.953893	0.932246
106	1.7662	4.56899	6.91425	4.03717	2.53485		106	1.914	7.693	5.68981		106	1.14569	3.57573	3.88414	2.80923	1.73576		106	1.02471	4.35181	3.5802			206	0.784845	0.702657		206	0.965438	0.934441
107	1.75243	4.52305	6.84752	3.99844	2.51427		107	1.90222	7.60614	5.6287		107	1.13939	3.5474	3.85583	2.78893	1.72626		107	1.02319	4.31425	3.55564			207	0.789865	0.705463		207	0.977782	0.938384
108	1.73347	4.48005	6.78557	3.96252	2.49385		108	1.88584	7.52441	5.57038		108	1.13561	3.52047	3.82779	2.76986	1.71721		108	1.0222	4.27875	3.53092			208	0.794496	0.708113		208	0.991463	0.943471
109	1.72128	4.43559	6.72108	3.92481	2.47308		109	1.87179	7.4439	5.5136		109	1.13224	3.49119	3.79765	2.74811	1.70682		109	1.02129	4.23754	3.49904			209	0.799369	0.710794		209	1.00512	0.948559
110	1.70609	4.39033	6.655	3.88518	2.45295		110	1.85894	7.36014	5.45158		110	1.12642	3.46029	3.76616	2.72432	1.6964		110	1.01931	4.19379	3.4655			210	0.804556	0.714021		210	1.01818	0.952325
111	1.6919	4.34611	6.58867	3.84816	2.435		111	1.84428	7.27556	5.3882		111	1.11569	3.43213	3.73732	2.70431	1.6879		111	1.0152	4.15708	3.43846			211	0.808625	0.716723		211	1.03171	0.956334
112	1.68347	4.30561	6.52502	3.81275	2.41652		112	1.83212	7.19889	5.33147		112	1.11249	3.39962	3.70265	2.68179	1.67894		112	1.01263	4.11589	3.40781			212	0.812687	0.718202		212	1.04467	0.96115
113	1.66584	4.26234	6.46254	3.77475	2.39881		113	1.81738	7.11462	5.26743		113	1.11226	3.36968	3.67205	2.6581	1.66927		113	1.01133	4.07637	3.37646			213	0.817508	0.71948		213	1.05767	0.96799
114	1.65467	4.2209	6.40275	3.74121	2.38083		114	1.8066	7.03924	5.21577		114	1.11352	3.34095	3.64089	2.63777	1.65994		114	1.0097	4.0385	3.34664			214	0.821758	0.71949		214	1.07097	0.975
115	1.63521	4.18113	6.34471	3.70737	2.3631		115	1.79546	6.96381	5.16268		115	1.10652	3.31309	3.61294	2.6199	1.65089		115	1.00796	4.00289	3.32115			215	0.826158	0.720126		215	1.08516	0.982547
116	1.62109	4.14085	6.28493	3.67304	2.34492		116	1.78382	6.88401	5.10865		116	1.10301	3.28585	3.58318	2.60094	1.64158		116	1.00553	3.96445	3.29266			216	0.830189	0.720338		216	1.10024	0.991085
117	1.61931	4.10245	6.23024	3.64171	2.32845		117	1.77296	6.81252	5.05904		117	1.09791	3.25777	3.55221	2.58303	1.63213		117	1.00265	3.92424	3.2636			217	0.833919	0.720043		217	1.11469	1.00023
118	1.60963	4.06299	6.17416	3.60736	2.31158		118	1.7595	6.73601	5.00209		118	1.09531	3.22713	3.51828	2.56113	1.62127		118	1.00023	3.88175	3.23166			218	0.837976	0.721312		218	1.12857	1.00892
119	1.59079	4.02217	6.10848	3.56999	2.29197		119	1.7487	6.65712	4.9442		119	1.09789	3.19767	3.48612	2.54048	1.61171		119	1.00012	3.84402	3.20402			219	0.84313	0.723839		219	1.14167	1.01648
120	1.57685	3.9852	6.05141	3.53689	2.27471		120	1.73849	6.58735	4.89597		120	1.09846	3.16932	3.45783	2.52065	1.6045		120	0.997908	3.80834	3.1782			220	0.848643	0.726781		220	1.15445	1.02372
121	1.56566	3.94847	5.99366	3.50481	2.25912		121	1.72805	6.5147	4.84268		121	1.09937	3.14226	3.42771	2.50117	1.59495		121	0.996313	3.77306	3.15325			221	0.853068	0.729552		221	1.16751	1.03202
122	1.55402	3.91028	5.93601	3.47119	2.24205		122	1.7157	6.44045	4.78722		122	1.08982	3.11432	3.39987	2.48368	1.58608		122	0.995057	3.73762	3.12709			222	0.857003	0.73235		222	1.18086	1.04147
123	1.55237	3.86876	5.8745	3.4359	2.22401		123	1.70332	6.3625	4.7256		123	1.09022	3.08843	3.37365	2.46555	1.57758		123	0.994692	3.70653	3.10395			223	0.861396	0.735766		223	1.19518	1.052
124	1.54642	3.83055	5.81646	3.40321	2.20788		124	1.69437	6.29046	4.6716		124	1.08771	3.0609	3.34335	2.44653	1.56968		124	0.990969	3.67037	3.07507			224	0.865022	0.738719		224	1.20619	1.06008
125	1.53531	3.79333	5.75895	3.37017	2.19263		125	1.68346	6.21575	4.61678		125	1.08228	3.03465	3.31522	2.42761	1.55986		125	0.990252	3.63581	3.04729			225	0.868933	0.741834		225	1.21523	1.06612
126	1.52446	3.75406	5.69881	3.33866	2.17587		126	1.67457	6.14506	4.56366		126	1.07402	3.00914	3.28982	2.41047	1.55208		126	0.990006	3.60472	3.02444			226	0.872563	0.744299		226	1.22321	1.07248
127	1.51657	3.71545	5.63708	3.30578	2.15873		127	1.66142	6.07066	4.50666		127	1.0767	2.98345	3.26263	2.39264	1.54322		127	0.988356	3.5724	2.99691			227	0.876046	0.747714		227	1.23001	1.07855
128	1.51095	3.67874	5.58183	3.27587	2.1427		128	1.65184	6.00121	4.45387		128	1.07729	2.95651	3.23158	2.3744	1.53447		128	0.989147	3.53866	2.96712			228	0.881149	0.752708		228	1.23503	1.0831
129	1.5035	3.64186	5.52373	3.24326	2.1264		129	1.64185	5.93134	4.40374		129	1.069	2.93031	3.20063	2.35719	1.52759		129	0.989183	3.50386	2.94164			229	0.887065	0.758082		229	1.23916	1.08541
130	1.49825	3.60489	5.4693	3.21226	2.11016		130	1.63413	5.86268	4.35343		130	1.06626	2.90434	3.17393	2.33809	1.52		130	0.988321	3.46891	2.91667			230	0.892968	0.76195		230	1.24248	1.08793
131	1.48607	3.57317	5.42194	3.18467	2.09495		131	1.6244	5.79998	4.31126		131	1.05915	2.87949	3.14528	2.31965	1.51368		131	0.985573	3.43403	2.88823			231	0.899208	0.765615		231	1.24666	1.09029
132	1.47935	3.53882	5.36925	3.15495	2.08084		132	1.6167	5.73803	4.27084		132	1.05778	2.8547	3.11778	2.30276	1.50644		132	0.983066	3.40119	2.86165			232	0.906452	0.769826		232	1.25086	1.09235
133	1.475	3.50337	5.3163	3.12589	2.06551		133	1.60851	5.67361	4.23029		133	1.0471	2.82835	3.09038	2.28671	1.49999		133	0.980102	3.36847	2.83534			233	0.914851	0.774236		233	1.25425	1.0927
134	1.4644	3.4682	5.26163	3.09653	2.05069		134	1.5998	5.60986	4.18372		134	1.04069	2.80345	3.06269	2.26823	1.4932		134	0.977816	3.33519	2.80804			234	0.923231	0.778736		234	1.25675	1.0914
135	1.45549	3.43294	5.21028	3.06744	2.0366		135	1.59086	5.54531	4.13853		135	1.03304	2.78134	3.03897	2.2515	1.48675		135	0.976887	3.30595	2.78921			235	0.932582	0.784227		235	1.25973	1.09068
136	1.44551	3.39805	5.15466	3.03615	2.02014		136	1.58123	5.4795	4.09317		136	1.02403	2.7577	3.01187	2.23583	1.47841		136	0.975339	3.27557	2.762			236	0.942189	0.789575		236	1.26207	1.08924
137	1.43744	3.36424	5.10338	3.00907	2.00574		137	1.57217	5.41875	4.05302		137	1.02204	2.73479	2.98663	2.21946	1.47126		137	0.973327	3.24429	2.73307			237	0.952457	0.795471		237	1.26384	1.08751
138	1.42614	3.33233	5.05196	2.98151	1.99106		138	1.56308	5.35604	4.00849		138	1.02518	2.70876	2.95895	2.20058	1.46381		138	0.970385	3.21151	2.70901			238	0.963388	0.800522		238	1.26518	1.08514
139	1.42083	3.29736	4.99551	2.95175	1.97537		139	1.55518	5.29336	3.96174		139	1.01741	2.68379	2.93048	2.18352	1.45627		139	0.968858	3.17896	2.68347			239	0.973664	0.804572		239	1.26748	1.08222
140	1.41432	3.26299	4.94381	2.92106	1.96002		140	1.54626	5.23157	3.91698		140	1.0096	2.66012	2.90236	2.16774	1.44851		140	0.968764	3.14986	2.65903			240	0.982336	0.806787		240	1.26838	1.07964
141	1.40261	3.22941	4.89143	2.8915	1.9446		141	1.53845	5.17162	3.87639		141	1.00293	2.63733	2.87863	2.15135	1.44188		141	0.966074	3.1192	2.63686			241	0.990849	0.809801		241	1.26944	1.07541
142	1.3954	3.20074	4.84436	2.86582	1.9321		142	1.53213	5.11686	3.84096		142	1.00108	2.61382	2.85381	2.13587	1.43415		142	0.964876	3.08872	2.61348			242	0.999819	0.813083		242	1.26842	1.06991
143	1.38473	3.16772	4.79112	2.83761	1.91658		143	1.51857	5.05172	3.79603		143	1.00483	2.59083	2.82945	2.121	1.42693		143	0.963334	3.05769	2.58909			243	1.0092	0.815299		243	1.26618	1.06244
144	1.37253	3.13864	4.74433	2.81272	1.90335		144	1.51201	4.99478	3.75845		144	0.99991	2.5682	2.80262	2.10539	1.41921		144	0.960641	3.02929	2.5651			244	1.0184	0.818071		244	1.26232	1.05339
145	1.36366	3.10629	4.69287	2.78634	1.88924		145	1.50275	4.9334	3.71361		145	0.992127	2.54576	2.77746	2.09006	1.4118		145	0.958195	2.99849	2.54083			245	1.02748	0.820776		245	1.2592	1.04467
146	1.35632	3.07403	4.6433	2.75926	1.87504		146	1.49382	4.8755	3.67248		146	0.983798	2.52281	2.75156	2.07474	1.40531		146	0.955919	2.96887	2.51672			246	1.03605	0.822916		246	1.25577	1.03629
147	1.34652	3.04313	4.59409	2.73271	1.86062		147	1.48639	4.8125	3.62887		147	0.982356	2.50195	2.72815	2.0613	1.39872		147	0.956068	2.94318	2.49796			247	1.04448	0.824793		247	1.25002	1.02705
148	1.33346	3.01348	4.54556	2.70674	1.84504		148	1.47923	4.75468	3.5899		148	0.977322	2.48025	2.7023	2.04536	1.39266		148	0.953822	2.91576	2.47629			248	1.05299	0.825902		248	1.24276	1.01659
149	1.3274	2.98223	4.49444	2.67928	1.83006		149	1.47052	4.69906	3.55236		149	0.974831	2.45765	2.67928	2.03049	1.38571		149	0.951472	2.88881	2.45525			249	1.06046	0.827053		249	1.23498	1.00561
150	1.32125	2.95481	4.44355	2.65173	1.81768		150	1.46198	4.64052	3.5099		150	0.978233	2.43513	2.65308	2.01424	1.37851		150	0.949221	2.86033	2.434			250	1.06689	0.827167		250	1.22505	0.995788
151	1.31537	2.9259	4.3969	2.62829	1.80467		151	1.45653	4.58697	3.47275		151	0.980089	2.41601	2.63272	2.00179	1.37337		151	0.94732	2.83512	2.41669			251	1.07266	0.827645		251	1.2171	0.986906
152	1.30636	2.89791	4.3484	2.60416	1.79107		152	1.44753	4.5301	3.43028		152	0.975016	2.39647	2.6115	1.98762	1.36737		152	0.947666	2.81148	2.40245			252	1.07724	0.82716		252	1.20713	0.978586
153	1.30243	2.86792	4.29905	2.57789	1.77773		153	1.43972	4.47609	3.39396		153	0.968006	2.37624	2.58983	1.97409	1.36258		153	0.947209	2.78691	2.38323			253	1.08044	0.826014		253	1.197	0.970547
154	1.29277	2.83949	4.24885	2.55277	1.76527		154	1.43221	4.42457	3.35607		154	0.966078	2.3583	2.56599	1.95907	1.35607		154	0.945432	2.76217	2.36147			254	1.08255	0.825119		254	1.18656	0.963079
155	1.29093	2.81226	4.19756	2.52731	1.7529		155	1.42346	4.36942	3.31717		155	0.963112	2.33809	2.54309	1.9454	1.34937		155	0.944235	2.73992	2.34414			255	1.0837	0.822642		255	1.17492	0.956511
156	1.28393	2.7839	4.15097	2.50289	1.74122		156	1.41802	4.31783	3.28139		156	0.962545	2.31636	2.5171	1.93098	1.34295		156	0.941457	2.71008	2.32025			256	1.08421	0.818864		256	1.16094	0.948263
157	1.27334	2.75731	4.10837	2.48074	1.73054		157	1.41077	4.27157	3.24765		157	0.956998	2.29627	2.49563	1.91632	1.3368		157	0.939825	2.68784	2.30267			257	1.08348	0.815035		257	1.14672	0.94009
158	1.2687	2.72981	4.06471	2.45882	1.71944		158	1.40303	4.22332	3.21284		158	0.946432	2.2756	2.47324	1.90247	1.33104		158	0.937749	2.66276	2.28284			258	1.08214	0.810718		258	1.13353	0.931831
159	1.26223	2.70456	4.02345	2.4366	1.70824		159	1.39514	4.17769	3.18115		159	0.948119	2.25506	2.45036	1.88875	1.32378		159	0.937026	2.63916	2.26337			259	1.08086	0.806538		259	1.11995	0.923979
160	1.26199	2.68021	3.98234	2.41473	1.69777		160	1.38761	4.12951	3.14679		160	0.945691	2.23653	2.42816	1.87524	1.3182		160	0.93513	2.61501	2.24205			260	1.08009	0.801841		260	1.10448	0.916811
161	1.25929	2.65525	3.94349	2.3948	1.68824		161	1.38124	4.08616	3.11631		161	0.94522	2.21837	2.40772	1.86214	1.31377		161	0.934855	2.5897	2.22436			261	1.07948	0.798546		261	1.09117	0.909061
162	1.25078	2.63029	3.904	2.37327	1.6777		162	1.37188	4.03971	3.08466		162	0.942992	2.19844	2.38655	1.85113	1.30709		162	0.932856	2.5647	2.20587			262	1.07927	0.79518		262	1.07535	0.902157
163	1.2417	2.60869	3.86996	2.35476	1.66893		163	1.36652	3.9969	3.05649		163	0.936581	2.18094	2.3672	1.83835	1.30194		163	0.931912	2.54184	2.18728			263	1.07895	0.791877		263	1.05977	0.895421
164	1.23654	2.58504	3.83072	2.3357	1.65926		164	1.35996	3.95214	3.02401		164	0.936863	2.16261	2.34688	1.82617	1.29705		164	0.930891	2.51878	2.16696			264	1.07875	0.788514		264	1.04457	0.889989
165	1.23266	2.56344	3.79294	2.31644	1.64921		165	1.35256	3.90907	2.99515		165	0.93873	2.14386	2.32681	1.81438	1.29134		165	0.927219	2.49645	2.14967			265	1.07874	0.784394		265	1.02977	0.886259
166	1.21913	2.53883	3.75195	2.29526	1.63828		166	1.346	3.86613	2.96409		166	0.936603	2.12574	2.3066	1.80254	1.28548		166	0.924539	2.4752	2.13318			266	1.07918	0.780795		266	1.01554	0.882074
167	1.21105	2.51488	3.71216	2.2758	1.62875		167	1.34004	3.82583	2.93473		167	0.935889	2.10819	2.28556	1.78964	1.27994		167	0.923619	2.45347	2.11601			267	1.08031	0.778442		267	1.00122	0.878792
168	1.20664	2.49234	3.67032	2.25476	1.6185		168	1.33358	3.78203	2.90551		168	0.93472	2.09357	2.26634	1.7779	1.2743		168	0.92163	2.4332	2.10047			268	1.08277	0.776919		268	0.988794	0.87603
169	1.20513	2.47105	3.6357	2.23716	1.6101		169	1.3279	3.74316	2.87984		169	0.932811	2.07632	2.24782	1.76509	1.26968		169	0.919742	2.4105	2.08001			269	1.08572	0.776803		269	0.976271	0.873971
170	1.19889	2.44864	3.59675	2.21808	1.60224		170	1.32357	3.70012	2.84898		170	0.928974	2.05924	2.22798	1.75276	1.26372		170	0.918219	2.38928	2.06142			270	1.08839	0.77742		270	0.963893	0.872675
171	1.19148	2.42714	3.56127	2.20108	1.59304		171	1.31794	3.66045	2.82318		171	0.927925	2.04056	2.20606	1.74001	1.25797		171	0.916394	2.36699	2.03858			271	1.09097	0.778368		271	0.953301	0.871023
172	1.1906	2.40592	3.52185	2.18168	1.58403		172	1.3103	3.61754	2.79183		172	0.928937	2.02162	2.18333	1.72819	1.25233		172	0.914985	2.34435	2.02083			272	1.09428	0.780081		272	0.940661	0.868942
173	1.19367	2.38541	3.4867	2.16333	1.57452		173	1.30452	3.57827	2.76469		173	0.933592	2.00519	2.16446	1.71689	1.24679		173	0.914767	2.32413	2.0081			273	1.09851	0.782507		273	0.93056	0.866388
174	1.19408	2.3659	3.4503	2.14553	1.56468		174	1.2986	3.54206	2.73923		174	0.928636	1.98772	2.14495	1.70564	1.24087		174	0.911652	2.30342	1.99273			274	1.10392	0.7854		274	0.920503	0.863523
175	1.19571	2.34712	3.41879	2.12883	1.55684		175	1.29317	3.5055	2.7171		175	0.930403	1.97203	2.12806	1.69468	1.23616		175	0.910599	2.28255	1.98044			275	1.10914	0.788649		275	0.910773	0.859897
176	1.19321	2.32937	3.38468	2.11225	1.54932		176	1.28804	3.46974	2.69283		176	0.92359	1.95601	2.11002	1.68474	1.23182		176	0.907908	2.26454	1.96715			276	1.11407	0.793176		276	0.900211	0.854686
177	1.1915	2.30847	3.34748	2.09562	1.54036		177	1.28255	3.43057	2.66535		177	0.917914	1.9419	2.09244	1.67457	1.22738		177	0.906331	2.24672	1.95324			277	1.11877	0.798328		277	0.890207	0.850352
178	1.18697	2.28999	3.31437	2.08004	1.53296		178	1.27818	3.39571	2.64278		178	0.908676	1.92831	2.07613	1.66722	1.22316		178	0.905663	2.23106	1.942			278	1.12314	0.802561		278	0.881722	0.846296
179	1.18515	2.27128	3.27954	2.06521	1.52566		179	1.27151	3.36151	2.61739		179	0.906052	1.91288	2.05908	1.65818	1.21901		179	0.905112	2.21524	1.93008			279	1.12697	0.806232		279	0.872584	0.84205
180	1.17952	2.25249	3.24414	2.04887	1.5178		180	1.26688	3.32404	2.59332		180	0.901589	1.89888	2.04412	1.64774	1.21436		180	0.902446	2.19622	1.91796			280	1.12896	0.809896		280	0.864008	0.838284
181	1.17974	2.23457	3.21154	2.03426	1.51106		181	1.26213	3.29154	2.57272		181	0.89824	1.88459	2.02876	1.63764	1.21004		181	0.901612	2.18032	1.90367			281	1.13002	0.814167		281	0.857161	0.834393
182	1.17184	2.21653	3.17865	2.02009	1.50388		182	1.25818	3.25603	2.54932		182	0.896261	1.86885	2.01035	1.62669	1.20378		182	0.899615	2.16139	1.88724			282	1.13025	0.817668		282	0.850132	0.831731
183	1.17484	2.19862	3.14581	2.00421	1.49667		183	1.25164	3.22187	2.52598		183	0.894339	1.85423	1.99341	1.61712	1.20037		183	0.898175	2.14477	1.87326			283	1.12928	0.81985		283	0.845407	0.829182
184	1.17195	2.17971	3.11468	1.98945	1.48727		184	1.24421	3.18618	2.50002		184	0.893705	1.83993	1.97822	1.60869	1.19765		184	0.898789	2.12834	1.85975			284	1.12722	0.820782		284	0.840853	0.825298
185	1.16848	2.16057	3.08243	1.97328	1.47978		185	1.2398	3.15144	2.4752		185	0.894443	1.82513	1.96228	1.59963	1.19322		185	0.898657	2.11026	1.84634			285	1.12393	0.821808		285	0.836585	0.821027
186	1.17036	2.14287	3.04863	1.95976	1.47244		186	1.23429	3.11508	2.45068		186	0.884861	1.81102	1.94675	1.58866	1.18931		186	0.898326	2.09333	1.83334			286	1.1201	0.822954		286	0.831076	0.815542
187	1.16873	2.12749	3.02046	1.947	1.467		187	1.22867	3.08259	2.4309		187	0.879854	1.79803	1.93032	1.57945	1.1858		187	0.896582	2.07398	1.81895			287	1.11599	0.823463		287	0.827576	0.810891
188	1.16314	2.11047	2.98806	1.93251	1.45978		188	1.22187	3.04992	2.4064		188	0.880888	1.78379	1.91349	1.56969	1.18309		188	0.894446	2.05779	1.80451			288	1.11025	0.822657		288	0.82633	0.806571
189	1.16015	2.09483	2.95972	1.91883	1.4535		189	1.21606	3.01858	2.38526		189	0.879521	1.77075	1.89659	1.56069	1.1797		189	0.893467	2.04045	1.79151			289	1.1029	0.82164		289	0.825087	0.801918
190	1.14716	2.07779	2.92964	1.90534	1.44715		190	1.21041	2.99025	2.36485		190	0.884865	1.75775	1.8804	1.55225	1.17632		190	0.893397	2.02543	1.77957			290	1.09402	0.819607		290	0.824748	0.79763
191	1.14123	2.06078	2.89702	1.88999	1.43986		191	1.20453	2.95795	2.343		191	0.883453	1.74423	1.8645	1.5439	1.1726		191	0.892485	2.00818	1.76451			291	1.08587	0.816717		291	0.826632	0.793236
192	1.14051	2.04696	2.86855	1.87713	1.43399		192	1.20127	2.93154	2.32582		192	0.875464	1.73042	1.85004	1.53362	1.16917		192	0.89054	1.99127	1.75274			292	1.07755	0.812727		292	0.829367	0.789163
193	1.14006	2.03153	2.84081	1.86493	1.42721		193	1.19717	2.90257	2.30627		193	0.876182	1.71798	1.83762	1.52445	1.16677		193	0.889447	1.97654	1.7426			293	1.06894	0.808945		293	0.833416	0.784876
194	1.14181	2.01711	2.8131	1.8543	1.42097		194	1.19445	2.87592	2.29015		194	0.882411	1.70419	1.82211	1.5148	1.16233		194	0.890411	1.95955	1.72969			294	1.05991	0.805122		294	0.836098	0.780352
195	1.13964	2.00404	2.78855	1.84285	1.41492		195	1.19119	2.84948	2.27449		195	0.878	1.69128	1.80604	1.5068	1.15905		195	0.888235	1.94422	1.71619			295	1.05001	0.801369		295	0.838482	0.776144
196	1.1334	1.99005	2.76207	1.8313	1.40945		196	1.18551	2.82355	2.25788		196	0.879255	1.67879	1.78955	1.49832	1.15591		196	0.887268	1.92715	1.70322			296	1.03951	0.796853		296	0.841487	0.773126
197	1.12262	1.97601	2.73853	1.82081	1.40426		197	1.18143	2.79819	2.24251		197	0.880896	1.66571	1.77331	1.49	1.15197		197	0.88561	1.91257	1.69158			297	1.02901	0.791617		297	0.84828	0.772813
198	1.11669	1.96191	2.71271	1.80906	1.39957		198	1.17744	2.77111	2.22509		198	0.875133	1.65312	1.75499	1.48222	1.14735		198	0.884365	1.8982	1.67867			298	1.01882	0.78646		298	0.854871	0.773883
199	1.10726	1.94843	2.68511	1.79758	1.39364		199	1.17305	2.74258	2.20447		199	0.871585	1.64103	1.74031	1.47359	1.14493		199	0.881028	1.88159	1.6671			299	1.00998	0.782367		299	0.859491	0.774986
200	1.10244	1.93636	2.65935	1.78756	1.38889		200	1.16888	2.717	2.18646		200	0.874108	1.63082	1.72676	1.46656	1.14191		200	0.881246	1.86803	1.65671			300	1.00159	0.779248		300	0.864837	0.777168
201	1.09495	1.92334	2.63383	1.77565	1.38287		201	1.164	2.6906	2.16719		201	0.875232	1.62081	1.71373	1.45911	1.13843		201	0.880946	1.8538	1.64703			301	0.994012	0.776165		301	0.870941	0.779915
202	1.08824	1.91063	2.61242	1.76511	1.37806		202	1.16114	2.66659	2.15369		202	0.874218	1.60895	1.70099	1.45181	1.13467		202	0.879322	1.84025	1.63598			302	0.985803	0.77256		302	0.877056	0.784395
203	1.08958	1.89978	2.59172	1.75589	1.37365		203	1.15836	2.6436	2.13987		203	0.880698	1.59697	1.68787	1.44457	1.1313		203	0.878701	1.82657	1.62439			303	0.978145	0.768936		303	0.883307	0.788268
204	1.08336	1.8875	2.56702	1.74404	1.36852		204	1.15294	2.6177	2.11982		204	0.878197	1.58619	1.67316	1.43614	1.12736		204	0.877855	1.81425	1.61293			304	0.970675	0.766058		304	0.889779	0.792859
205	1.07322	1.87585	2.54433	1.73325	1.36295		205	1.15064	2.59542	2.1053		205	0.87912	1.57514	1.66048	1.42721	1.12409		205	0.875788	1.80172	1.60249			305	0.964052	0.763922		305	0.897543	0.800465
206	1.07342	1.86518	2.52361	1.72507	1.35907		206	1.14798	2.57519	2.09497		206	0.876778	1.56521	1.64834	1.42055	1.12054		206	0.877139	1.78899	1.59186			306	0.958849	0.76328		306	0.906067	0.809144
207	1.07029	1.85419	2.50174	1.71521	1.35484		207	1.14476	2.55364	2.07899		207	0.871483	1.55549	1.63464	1.41434	1.11768		207	0.877392	1.77589	1.58151			307	0.954135	0.763137		307	0.916407	0.818294
208	1.06647	1.84425	2.4816	1.70695	1.35126		208	1.14326	2.53303	2.06707		208	0.870168	1.54426	1.62366	1.40614	1.11557		208	0.877086	1.7627	1.57076			308	0.949179	0.763088		308	0.924499	0.827547
209	1.06499	1.83333	2.45942	1.69674	1.34685		209	1.13929	2.51201	2.0537		209	0.873954	1.53375	1.61064	1.39818	1.11267		209	0.877084	1.74965	1.56014			309	0.945301	0.763883		309	0.932411	0.835726
210	1.06149	1.82225	2.43742	1.68768	1.34192		210	1.13638	2.48997	2.04092		210	0.868524	1.52402	1.59744	1.39065	1.10918		210	0.875411	1.73797	1.55067			310	0.942378	0.765422		310	0.941404	0.844133
211	1.05992	1.81283	2.41847	1.68013	1.33664		211	1.13374	2.46951	2.02731		211	0.867035	1.5139	1.58636	1.38433	1.10572		211	0.87414	1.72638	1.53895			311	0.940996	0.766677		311	0.950249	0.85282
212	1.05856	1.80321	2.39914	1.67186	1.33296		212	1.13171	2.45046	2.01725		212	0.867982	1.50186	1.57474	1.37629	1.10181		212	0.873699	1.71234	1.52669			312	0.93944	0.768876		312	0.956763	0.862058
213	1.05507	1.79365	2.37861	1.66313	1.32899		213	1.12735	2.43196	2.00481		213	0.86551	1.49128	1.56164	1.36933	1.09958		213	0.874483	1.69784	1.51495			313	0.93834	0.772831		313	0.962452	0.869962
214	1.04984	1.7831	2.35869	1.65422	1.32423		214	1.12404	2.41304	1.99099		214	0.864296	1.47992	1.54847	1.36289	1.09636		214	0.8738	1.6858	1.50772			314	0.93686	0.777265		314	0.968488	0.878492
215	1.04599	1.77356	2.34182	1.6464	1.32047		215	1.12209	2.39558	1.97977		215	0.862344	1.46903	1.53566	1.35677	1.09303		215	0.873821	1.67497	1.50005			315	0.935428	0.781607		315	0.974773	0.887745
216	1.03277	1.76367	2.31965	1.63773	1.31692		216	1.11779	2.37713	1.96643		216	0.852693	1.45959	1.52291	1.35006	1.08977		216	0.873314	1.66323	1.49197			316	0.934775	0.786728		316	0.981109	0.896628
217	1.02902	1.75476	2.3015	1.62985	1.31385		217	1.11448	2.36008	1.95595		217	0.859544	1.45039	1.50911	1.34275	1.08659		217	0.873311	1.65022	1.484			317	0.933957	0.792332		317	0.98661	0.904735
218	1.02822	1.74511	2.28056	1.62232	1.30976		218	1.11181	2.34444	1.94508		218	0.85591	1.44199	1.4975	1.33618	1.08389		218	0.873568	1.63869	1.47688			318	0.933669	0.798936		318	0.989487	0.911883
219	1.02596	1.73721	2.25967	1.61419	1.3062		219	1.10819	2.32727	1.93577		219	0.853484	1.43377	1.48713	1.33014	1.08088		219	0.873384	1.62947	1.47075			319	0.933499	0.805915		319	0.993099	0.917713
220	1.03223	1.72853	2.24284	1.60736	1.30287		220	1.10705	2.31054	1.92542		220	0.846383	1.42468	1.47638	1.32346	1.0778		220	0.87145	1.61777	1.46088			320	0.931861	0.812493		320	0.997084	0.924727
221	1.03148	1.71992	2.22577	1.59953	1.2994		221	1.1038	2.29432	1.91474		221	0.845828	1.41504	1.46396	1.31813	1.07452		221	0.871256	1.60712	1.45281			321	0.930154	0.818698		321	0.999833	0.930771
222	1.02693	1.71172	2.20802	1.59206	1.29541		222	1.10036	2.27788	1.90583		222	0.846308	1.40647	1.45361	1.31223	1.07253		222	0.871766	1.59815	1.44795			322	0.928179	0.82659		322	1.00184	0.936337
223	1.01925	1.70258	2.18855	1.58367	1.29138		223	1.09753	2.26012	1.89315		223	0.846808	1.39698	1.44316	1.3057	1.06932		223	0.8704	1.58743	1.43875			323	0.927061	0.83447		323	1.00398	0.940094
224	1.0129	1.69469	2.17013	1.57682	1.28843		224	1.09447	2.24309	1.88421		224	0.845722	1.38871	1.43406	1.30061	1.06597		224	0.868483	1.57801	1.43157			324	0.926316	0.84231		324	1.00551	0.943819
225	1.00571	1.6866	2.15289	1.57119	1.28606		225	1.0918	2.22826	1.87724		225	0.848017	1.38102	1.4249	1.29596	1.06354		225	0.866865	1.56646	1.42365			325	0.926114	0.849932		325	1.00624	0.947224
226	1.00402	1.67868	2.13474	1.56342	1.28295		226	1.08669	2.21187	1.86694		226	0.842495	1.37168	1.41554	1.29056	1.06181		226	0.866418	1.55612	1.4166			326	0.926823	0.85818		326	1.00588	0.947514
227	1.00357	1.67088	2.11711	1.55585	1.27943		227	1.08352	2.19484	1.85541		227	0.841826	1.36394	1.40573	1.28279	1.05879		227	0.864631	1.54448	1.40606			327	0.927625	0.865401		327	1.00483	0.946474
228	1.0029	1.66329	2.09933	1.54953	1.27649		228	1.08106	2.17871	1.84586		228	0.838705	1.35559	1.39498	1.27596	1.05695		228	0.865829	1.53339	1.39894			328	0.928602	0.87109		328	1.00307	0.94637
229	1.00231	1.65521	2.08414	1.54347	1.27245		229	1.07899	2.16386	1.8371		229	0.841234	1.34792	1.38385	1.27008	1.05308		229	0.865559	1.52267	1.39253			329	0.929447	0.876288		329	1.00233	0.946643
230	0.997437	1.64857	2.06952	1.5372	1.26943		230	1.07571	2.14927	1.82793		230	0.847022	1.33857	1.37373	1.26331	1.05064		230	0.864281	1.51162	1.38494			330	0.929674	0.881209		330	1.00116	0.946538
231	0.992705	1.64194	2.053	1.53175	1.26651		231	1.07295	2.13636	1.82069		231	0.848423	1.33148	1.36455	1.25753	1.04807		231	0.864959	1.50145	1.37951			331	0.930084	0.885305		331	0.999601	0.9458
232	0.991363	1.63548	2.03989	1.52611	1.26455		232	1.07118	2.12324	1.81258		232	0.852307	1.32507	1.3552	1.25288	1.04692		232	0.864278	1.49107	1.37283			332	0.929709	0.889789		332	0.998022	0.944952
233	0.993971	1.62824	2.025	1.52049	1.26139		233	1.06738	2.10886	1.80286		233	0.852632	1.31803	1.34699	1.24876	1.04489		233	0.864694	1.48138	1.36669			333	0.928848	0.892645		333	0.996813	0.942874
234	0.991026	1.6212	2.01106	1.51471	1.25967		234	1.06466	2.09523	1.79412		234	0.8585	1.31013	1.33808	1.24253	1.04208		234	0.863963	1.47129	1.35827			334	0.927329	0.8945		334	0.995306	0.94065
235	0.986734	1.613	1.99513	1.50856	1.25641		235	1.06275	2.08164	1.78617		235	0.863226	1.30278	1.32989	1.23686	1.03968		235	0.864125	1.46266	1.34935			335	0.926199	0.895251		335	0.993003	0.938626
236	0.983829	1.60767	1.98042	1.5027	1.25403		236	1.06011	2.06975	1.7796		236	0.862772	1.29574	1.32082	1.23153	1.03773		236	0.863683	1.45386	1.34335			336	0.925686	0.896336		336	0.990394	0.935775
237	0.977349	1.60099	1.96605	1.4979	1.252		237	1.05942	2.05691	1.77294		237	0.862291	1.28709	1.31207	1.2262	1.03626		237	0.863235	1.44434	1.33414			337	0.92413	0.896395		337	0.987645	0.934075
238	0.977181	1.59594	1.95321	1.49347	1.25002		238	1.05852	2.04618	1.76794		238	0.864827	1.28061	1.30359	1.22213	1.03444		238	0.862304	1.43588	1.32766			338	0.922245	0.895637		338	0.985736	0.933112
239	0.97589	1.58971	1.93993	1.48839	1.24731		239	1.05651	2.03498	1.76059		239	0.861923	1.27351	1.2929	1.2164	1.03271		239	0.859614	1.42775	1.32097			339	0.919962	0.895091		339	0.98586	0.932554
240	0.976507	1.58472	1.92836	1.48335	1.2449		240	1.05505	2.02359	1.75492		240	0.86306	1.26711	1.28366	1.2113	1.03131		240	0.860385	1.42013	1.31534			340	0.918466	0.894741		340	0.98576	0.931849
241	0.97513	1.57974	1.91573	1.47848	1.24269		241	1.05149	2.01177	1.74929		241	0.859344	1.26086	1.2755	1.20736	1.02971		241	0.860061	1.41286	1.31045			341	0.918934	0.895		341	0.985702	0.93191
242	0.973877	1.57458	1.90393	1.47462	1.24101		242	1.04921	2.00226	1.74532		242	0.856841	1.25554	1.26853	1.20305	1.02798		242	0.860304	1.40645	1.30554			342	0.919911	0.895157		342	0.98689	0.933551
243	0.974964	1.56949	1.89272	1.47087	1.23885		243	1.04662	1.99265	1.74006		243	0.857095	1.25036	1.26153	1.19873	1.02644		243	0.860179	1.39839	1.30032			343	0.921053	0.89403		343	0.988949	0.935866
244	0.973149	1.56474	1.88066	1.4669	1.23624		244	1.04373	1.98344	1.73499		244	0.857217	1.24355	1.25438	1.19415	1.02439		244	0.859476	1.39085	1.29505			344	0.922899	0.892861		344	0.991652	0.939361
245	0.975827	1.56038	1.86987	1.46348	1.23456		245	1.04173	1.97542	1.73119		245	0.856709	1.23697	1.24553	1.18876	1.02118		245	0.859707	1.38438	1.28844			345	0.925907	0.892103		345	0.994712	0.942659
246	0.971503	1.5566	1.85959	1.45912	1.23319		246	1.03884	1.9647	1.72449		246	0.854839	1.23179	1.2378	1.18478	1.01929		246	0.859851	1.37672	1.28265			346	0.929328	0.891473		346	0.998168	0.946124
247	0.973416	1.5524	1.85045	1.45623	1.23164		247	1.03835	1.9564	1.72163		247	0.854694	1.22642	1.23158	1.18151	1.01767		247	0.860335	1.36921	1.279			347	0.93124	0.889887		347	1.00038	0.951182
248	0.974531	1.54821	1.83988	1.45276	1.2299		248	1.03669	1.94776	1.71779		248	0.855769	1.22046	1.22486	1.17581	1.0156		248	0.859748	1.36238	1.27282			348	0.932967	0.887856		348	1.00333	0.957392
249	0.969686	1.545	1.831	1.45025	1.22929		249	1.0359	1.94038	1.716		249	0.856372	1.21515	1.2174	1.17201	1.01521		249	0.860569	1.35549	1.26865			349	0.935204	0.886427		349	1.0064	0.962498
250	0.964097	1.54275	1.82386	1.44791	1.2286		250	1.03616	1.9341	1.71373		250	0.859653	1.20969	1.21102	1.16792	1.01395		250	0.859969	1.34862	1.26177			350	0.938249	0.885106		350	1.00777	0.966224
251	0.962732	1.53964	1.81647	1.44545	1.22729		251	1.03395	1.9266	1.71186		251	0.859573	1.2047	1.20321	1.16418	1.01183		251	0.860357	1.34212	1.25911			351	0.941967	0.883974		351	1.00997	0.971274
252	0.962019	1.53618	1.80602	1.44298	1.22569		252	1.0312	1.91929	1.70662		252	0.858312	1.19954	1.19817	1.16186	1.0102		252	0.859528	1.33602	1.25492			352	0.945275	0.882388		352	1.01193	0.976859
253	0.964411	1.53336	1.79956	1.44023	1.2248		253	1.03079	1.91277	1.70451		253	0.853698	1.19503	1.19134	1.15921	1.00881		253	0.860162	1.32937	1.2504			353	0.948885	0.881408		353	1.01393	0.982338
254	0.959808	1.53027	1.7916	1.43723	1.22354		254	1.03004	1.90695	1.70208		254	0.853725	1.18866	1.18449	1.15628	1.00658		254	0.860962	1.32358	1.24674			354	0.953646	0.880489		354	1.01583	0.987642
255	0.961114	1.52667	1.78399	1.43531	1.22194		255	1.0298	1.89912	1.69976		255	0.854369	1.18382	1.17859	1.15183	1.00598		255	0.858549	1.317	1.2434			355	0.959002	0.880517		355	1.01669	0.99348
256	0.95471	1.52393	1.77749	1.43336	1.22052		256	1.0292	1.89409	1.69841		256	0.85377	1.17818	1.17113	1.14728	1.00398		256	0.860004	1.31078	1.24005			356	0.964345	0.88046		356	1.01902	0.999528
257	0.953305	1.52082	1.7687	1.43175	1.21907		257	1.02751	1.88647	1.69378		257	0.8473	1.17278	1.16549	1.14419	1.00223		257	0.85915	1.30404	1.23407			357	0.968483	0.8806		357	1.02241	1.00605
258	0.952137	1.51862	1.7612	1.42973	1.21767		258	1.02611	1.87871	1.68983		258	0.851215	1.16688	1.15951	1.14019	1.00043		258	0.857196	1.2975	1.22623			358	0.973302	0.880162		358	1.02825	1.01192
259	0.953652	1.51517	1.75118	1.4268	1.2163		259	1.02488	1.87143	1.68558		259	0.854926	1.16329	1.15312	1.13775	0.999897		259	0.856356	1.29235	1.22293			359	0.979116	0.880287		359	1.03444	1.01747
260	0.956103	1.51243	1.74295	1.42433	1.21561		260	1.0225	1.86441	1.68191		260	0.850368	1.16032	1.14897	1.13394	0.999016		260	0.856422	1.28704	1.22035			360	0.985347	0.88084		360	1.0406	1.02311
261	0.95971	1.5097	1.73332	1.42166	1.2143		261	1.0224	1.85822	1.68076		261	0.845672	1.15664	1.14351	1.13101	0.997539		261	0.855836	1.28183	1.217			361	0.991514	0.881205		361	1.04828	1.03108
262	0.960456	1.50775	1.72582	1.41916	1.21376		262	1.02151	1.85242	1.67883		262	0.843351	1.15263	1.13928	1.12816	0.995993		262	0.854458	1.27687	1.21374			362	0.996545	0.881262		362	1.0568	1.03844
263	0.960085	1.50551	1.71808	1.41627	1.21228		263	1.01987	1.84567	1.67608		263	0.837066	1.14907	1.13403	1.12473	0.994426		263	0.854611	1.27194	1.20984			363	1.00075	0.881593		363	1.06541	1.04407
264	0.957736	1.50356	1.7112	1.41505	1.21154		264	1.01852	1.84002	1.67637		264	0.840445	1.14524	1.12751	1.12174	0.993108		264	0.855479	1.26544	1.20614			364	1.0044	0.881414		364	1.07149	1.0474
265	0.952247	1.50147	1.70409	1.41253	1.21029		265	1.01786	1.83424	1.6741		265	0.839001	1.14091	1.1224	1.11852	0.992158		265	0.855532	1.26145	1.20331			365	1.00675	0.881886		365	1.07779	1.05029
266	0.947804	1.49908	1.69716	1.41013	1.20939		266	1.01753	1.82891	1.67192		266	0.847322	1.13782	1.11789	1.11595	0.992005		266	0.855518	1.25639	1.20201			366	1.00815	0.881281		366	1.0846	1.05305
267	0.951029	1.4978	1.68892	1.40835	1.20825		267	1.01671	1.82388	1.67177		267	0.845213	1.13492	1.11381	1.11434	0.991372		267	0.853648	1.2524	1.20012			367	1.00844	0.880844		367	1.09206	1.05627
268	0.957145	1.49569	1.68276	1.40643	1.20784		268	1.01618	1.8209	1.6711		268	0.844448	1.13175	1.10958	1.1123	0.991293		268	0.85328	1.24782	1.19741			368	1.0098	0.880459		368	1.1018	1.06001
269	0.955096	1.49445	1.67723	1.40567	1.20723		269	1.01498	1.81736	1.67095		269	0.845869	1.12821	1.10343	1.11021	0.990729		269	0.853738	1.24429	1.19566			369	1.01147	0.881495		369	1.111	1.06386
270	0.952051	1.49384	1.67356	1.40458	1.20689		270	1.01363	1.81348	1.66939		270	0.849328	1.12573	1.09966	1.10669	0.990814		270	0.853861	1.24089	1.19244			370	1.01208	0.883333		370	1.11935	1.06824
271	0.950948	1.49346	1.66879	1.40395	1.20635		271	1.01269	1.80963	1.66741		271	0.849317	1.12357	1.09511	1.10398	0.989937		271	0.852753	1.23582	1.18848			371	1.01205	0.884733		371	1.1271	1.07366
272	0.946655	1.4924	1.6648	1.40385	1.20653		272	1.01227	1.80693	1.66738		272	0.850547	1.12138	1.09123	1.10205	0.98869		272	0.852396	1.23298	1.18707			372	1.01104	0.885774		372	1.1347	1.07837
273	0.948894	1.49171	1.66116	1.40349	1.20674		273	1.01027	1.8033	1.66712		273	0.848216	1.1188	1.08788	1.10008	0.988263		273	0.852754	1.22968	1.18522			373	1.00926	0.886769		373	1.14215	1.08227
274	0.948835	1.49134	1.65713	1.40349	1.20575		274	1.00926	1.80192	1.66718		274	0.848457	1.11599	1.08405	1.09847	0.987298		274	0.85172	1.22716	1.18325			374	1.00777	0.887379		374	1.14983	1.08584
275	0.948521	1.48996	1.65289	1.40253	1.20576		275	1.00881	1.79882	1.66587		275	0.847439	1.11319	1.08062	1.0954	0.986764		275	0.85072	1.22394	1.18137			375	1.00635	0.88921		375	1.15862	1.09077
276	0.949934	1.48931	1.64881	1.40234	1.20545		276	1.00848	1.79655	1.6674		276	0.845355	1.11085	1.07732	1.09342	0.986207		276	0.847703	1.22089	1.17767			376	1.00424	0.890411		376	1.16785	1.09631
277	0.952912	1.48892	1.6471	1.40227	1.2057		277	1.00815	1.79282	1.66688		277	0.843825	1.10845	1.07398	1.09097	0.985887		277	0.846173	1.218	1.17633			377	1.00179	0.892389		377	1.17568	1.10164
278	0.953284	1.48843	1.64404	1.4023	1.20589		278	1.00745	1.79048	1.66771		278	0.841037	1.10527	1.07054	1.09047	0.985566		278	0.846717	1.21682	1.17498			378	0.999971	0.894379		378	1.18106	1.10669
279	0.955388	1.48873	1.64058	1.40256	1.20616		279	1.00859	1.78827	1.66975		279	0.841096	1.10375	1.07039	1.09012	0.985663		279	0.846039	1.21445	1.17274			379	0.998031	0.897518		379	1.18319	1.11
280	0.950014	1.4888	1.63719	1.40208	1.20761		280	1.00773	1.7856	1.6705		280	0.837231	1.10242	1.06845	1.08833	0.98497		280	0.844239	1.21251	1.17036			380	0.996462	0.900942		380	1.18397	1.11364
281	0.949977	1.48831	1.63532	1.40321	1.20855		281	1.00822	1.78453	1.67254		281	0.836089	1.10202	1.0666	1.08747	0.984598		281	0.843753	1.21164	1.16864			381	0.995843	0.903149		381	1.18406	1.11631
282	0.948714	1.48847	1.63213	1.40241	1.20885		282	1.00754	1.78336	1.67384		282	0.832967	1.101	1.06433	1.08583	0.984673		282	0.843464	1.20941	1.16757			382	0.994054	0.905572		382	1.18436	1.11635
283	0.948484	1.48815	1.62724	1.40207	1.20913		283	1.00663	1.78122	1.67278		283	0.833003	1.09951	1.06206	1.08487	0.983623		283	0.843467	1.20688	1.16646			383	0.992347	0.908314		383	1.18378	1.11401
284	0.949423	1.48826	1.6242	1.40166	1.21025		284	1.00463	1.77941	1.6724		284	0.828633	1.09799	1.0594	1.08297	0.983655		284	0.843366	1.20589	1.16597			384	0.992605	0.910781		384	1.18092	1.11081
285	0.944601	1.48899	1.6219	1.40222	1.21022		285	1.00475	1.77796	1.67297		285	0.833538	1.09537	1.0568	1.08148	0.983067		285	0.84583	1.20356	1.16647			385	0.99463	0.914572		385	1.1784	1.10799
286	0.943273	1.48967	1.61919	1.40268	1.21049		286	1.00321	1.77711	1.67338		286	0.833558	1.09403	1.05547	1.08022	0.983117		286	0.845979	1.20117	1.16434			386	0.997256	0.917584		386	1.17539	1.10436
287	0.939885	1.48964	1.61646	1.40353	1.21185		287	1.00172	1.77666	1.67246		287	0.833641	1.09341	1.0538	1.07954	0.982798		287	0.84607	1.19945	1.16387			387	1.0004	0.92167		387	1.17228	1.10015
288	0.941866	1.4899	1.61402	1.40407	1.21315		288	1.00264	1.77539	1.67338		288	0.832454	1.09169	1.05235	1.07797	0.98129		288	0.846344	1.19728	1.16329			388	1.00434	0.926111		388	1.16859	1.0952
289	0.943906	1.49071	1.61146	1.40438	1.21301		289	1.00149	1.77447	1.67238		289	0.83248	1.09056	1.05219	1.07768	0.98086		289	0.84504	1.19453	1.16005			389	1.00851	0.93185		389	1.16506	1.08975
290	0.942062	1.49076	1.6087	1.40455	1.21369		290	1.00036	1.7741	1.67385		290	0.835539	1.09044	1.05059	1.07746	0.980301		290	0.844039	1.19456	1.16055			390	1.01282	0.936005		390	1.15987	1.08394
291	0.94392	1.49135	1.60624	1.40471	1.21405		291	0.99969	1.77395	1.67304		291	0.834203	1.08993	1.04971	1.07762	0.980695		291	0.845102	1.19333	1.16049			391	1.01714	0.939029		391	1.15478	1.07617
292	0.942971	1.49261	1.60643	1.40554	1.21502		292	1.00047	1.773	1.67392		292	0.83932	1.08939	1.04875	1.07755	0.98146		292	0.844436	1.19213	1.15901			392	1.02102	0.942641		392	1.15003	1.06678
293	0.945102	1.49321	1.60589	1.40581	1.21542		293	0.99944	1.77267	1.67518		293	0.843746	1.08845	1.04804	1.07687	0.980739		293	0.843665	1.19034	1.15843			393	1.02543	0.946618		393	1.14291	1.05707
294	0.942403	1.49467	1.60446	1.40678	1.21588		294	0.998424	1.77311	1.67594		294	0.842045	1.08877	1.04768	1.07676	0.980984		294	0.843624	1.18901	1.15823			394	1.03174	0.951361		394	1.13449	1.04715
295	0.939249	1.49629	1.60376	1.40761	1.2174		295	0.99796	1.77334	1.67809		295	0.836362	1.08906	1.04758	1.0771	0.981043		295	0.844262	1.18821	1.15654			395	1.03713	0.955821		395	1.12647	1.03785
296	0.934945	1.4976	1.60404	1.40905	1.21826		296	0.997589	1.77356	1.68013		296	0.833987	1.08963	1.0477	1.07733	0.981116		296	0.845237	1.18812	1.15795			396	1.04068	0.958417		396	1.11868	1.02866
297	0.936057	1.49917	1.60379	1.41123	1.21898		297	0.996752	1.77427	1.68224		297	0.835131	1.08938	1.04814	1.07726	0.981777		297	0.844635	1.18711	1.15784			397	1.04477	0.961028		397	1.11147	1.0191
298	0.93164	1.5002	1.6037	1.41194	1.21965		298	0.997358	1.77326	1.68595		298	0.835686	1.08935	1.04862	1.07719	0.981652		298	0.843959	1.18653	1.15731			398	1.04998	0.961917		398	1.10367	1.00897
299	0.931588	1.50128	1.60276	1.41259	1.22037		299	0.996032	1.77339	1.68653		299	0.836285	1.08917	1.0494	1.07852	0.982942		299	0.843048	1.18745	1.15767			399	1.05543	0.961635		399	1.09765	0.999235
300	0.934745	1.50199	1.60183	1.4129	1.22182		300	0.995428	1.77339	1.68704		300	0.83881	1.08896	1.04876	1.07822	0.983008		300	0.843612	1.18799	1.15829			400	1.06126	0.960397		400	1.09255	0.991205
301	0.935291	1.50382	1.60149	1.41454	1.22281		301	0.99589	1.77307	1.68948		301	0.840781	1.09027	1.04883	1.07889	0.983513		301	0.844109	1.18859	1.15831
302	0.937711	1.50513	1.60033	1.41513	1.2234		302	0.995696	1.77256	1.6909		302	0.840085	1.09073	1.04743	1.07888	0.984257		302	0.845412	1.18734	1.15894
303	0.940632	1.50616	1.59856	1.41575	1.22378		303	0.995783	1.77218	1.69053		303	0.843154	1.08945	1.04692	1.07946	0.98383		303	0.845131	1.18715	1.15875
304	0.938631	1.50701	1.5972	1.41643	1.22331		304	0.995167	1.77178	1.69174		304	0.845133	1.08941	1.04547	1.07957	0.983137		304	0.843352	1.18615	1.15868
305	0.939693	1.50861	1.59618	1.4177	1.22424		305	0.995409	1.77251	1.69214		305	0.853528	1.08901	1.04511	1.07909	0.982552		305	0.841913	1.18667	1.15842
306	0.937613	1.51107	1.59683	1.41884	1.22507		306	0.99479	1.77266	1.69384		306	0.852976	1.08875	1.04491	1.0794	0.981934		306	0.842185	1.18697	1.15913
307	0.94263	1.51436	1.59887	1.42029	1.22616		307	0.992994	1.77355	1.69553		307	0.853628	1.08908	1.04468	1.079	0.981415		307	0.841277	1.18725	1.15738
308	0.941999	1.51568	1.59913	1.42186	1.22705		308	0.992359	1.77441	1.69768		308	0.851799	1.08874	1.04426	1.07784	0.980808		308	0.839968	1.18663	1.15692
309	0.936808	1.51673	1.6005	1.4243	1.22822		309	0.992105	1.77501	1.70008		309	0.847765	1.08936	1.04344	1.07731	0.981788		309	0.84007	1.18761	1.15725
310	0.93554	1.51869	1.60036	1.42573	1.22879		310	0.991275	1.77522	1.69983		310	0.843262	1.08943	1.04355	1.07621	0.981853		310	0.838217	1.18651	1.1564
311	0.937739	1.51919	1.59987	1.42622	1.2301		311	0.990548	1.77554	1.6993		311	0.844287	1.08965	1.04367	1.07584	0.981432		311	0.837616	1.18581	1.1566
312	0.938327	1.52001	1.59927	1.42648	1.2299		312	0.9898	1.77672	1.70163		312	0.840897	1.08991	1.04274	1.07618	0.981532		312	0.838507	1.18531	1.15695
313	0.940231	1.52021	1.59854	1.42678	1.23021		313	0.990064	1.77616	1.7022		313	0.839997	1.09004	1.04239	1.07607	0.981477		313	0.838938	1.18351	1.15648
314	0.937231	1.52153	1.59868	1.42802	1.23136		314	0.990529	1.77634	1.70363		314	0.838662	1.09043	1.04173	1.07616	0.981859		314	0.840028	1.18218	1.15555
315	0.936472	1.52179	1.59931	1.42927	1.23196		315	0.990421	1.77809	1.70545		315	0.835761	1.09044	1.04216	1.07508	0.981544		315	0.840539	1.18163	1.15597
316	0.938187	1.52211	1.599	1.42992	1.23197		316	0.989736	1.77889	1.70638		316	0.838577	1.09058	1.04226	1.07497	0.982083		316	0.841198	1.18176	1.15706
317	0.936597	1.52263	1.59883	1.43041	1.23192		317	0.990647	1.77881	1.70645		317	0.834795	1.08885	1.04338	1.07503	0.982243		317	0.83989	1.18062	1.15561
318	0.931993	1.52328	1.59834	1.43124	1.23224		318	0.990355	1.77807	1.7066		318	0.843915	1.08794	1.0421	1.07452	0.982081		318	0.840768	1.17948	1.15566
319	0.932582	1.52372	1.59683	1.43171	1.23316		319	0.990897	1.77738	1.70728		319	0.841822	1.08829	1.04284	1.07459	0.981454		319	0.84086	1.17884	1.1559
320	0.932046	1.5231	1.59583	1.43175	1.23338		320	0.990746	1.77747	1.7061		320	0.846332	1.08779	1.04292	1.07502	0.982094		320	0.840675	1.17789	1.1549
321	0.929221	1.52434	1.59341	1.43185	1.23305		321	0.990925	1.77748	1.7059		321	0.84924	1.08882	1.04277	1.07383	0.981703		321	0.839622	1.17634	1.15498
322	0.931646	1.52309	1.59161	1.43054	1.23257		322	0.988679	1.7754	1.70417		322	0.847907	1.08914	1.04208	1.07312	0.981383		322	0.838304	1.17565	1.15509
323	0.926935	1.52276	1.59011	1.42955	1.23274		323	0.988142	1.7742	1.70251		323	0.849257	1.08933	1.04253	1.0739	0.982298		323	0.83691	1.17606	1.15647
324	0.923073	1.52247	1.58741	1.42918	1.233		324	0.985591	1.77441	1.70106		324	0.849873	1.08976	1.04196	1.07339	0.982154		324	0.83661	1.17615	1.15563
325	0.923833	1.52165	1.58537	1.42855	1.23292		325	0.984972	1.77322	1.70102		325	0.846155	1.08897	1.04022	1.0716	0.982164		325	0.836861	1.17517	1.15679
326	0.924803	1.521	1.58359	1.42771	1.23289		326	0.984544	1.77246	1.69941		326	0.849705	1.08842	1.03964	1.07187	0.981473		326	0.837267	1.17534	1.1576
327	0.924327	1.52041	1.58177	1.4277	1.23345		327	0.98547	1.77195	1.69984		327	0.850318	1.08843	1.04098	1.07086	0.979887		327	0.838039	1.17467	1.15987
328	0.926227	1.52028	1.58113	1.42794	1.23427		328	0.985551	1.77173	1.70156		328	0.844582	1.08783	1.04119	1.06959	0.980639		328	0.838115	1.17351	1.15927
329	0.923135	1.51907	1.5791	1.42642	1.23384		329	0.985632	1.76955	1.7003		329	0.847103	1.08822	1.04127	1.06906	0.980885		329	0.838565	1.17445	1.16213
330	0.924402	1.51942	1.57813	1.42577	1.23457		330	0.986214	1.76944	1.70249		330	0.840653	1.08796	1.04145	1.06905	0.980319		330	0.839455	1.17439	1.16351
331	0.924345	1.51891	1.57699	1.42574	1.23405		331	0.985401	1.76786	1.70218		331	0.842612	1.0883	1.04164	1.06857	0.981086		331	0.838538	1.17392	1.16358
332	0.924938	1.51904	1.57589	1.42514	1.23445		332	0.985169	1.76635	1.70248		332	0.845834	1.08751	1.03954	1.06841	0.980541		332	0.838395	1.17307	1.16288
333	0.922434	1.51847	1.57588	1.42516	1.23512		333	0.985283	1.76705	1.70304		333	0.844014	1.08656	1.0379	1.06759	0.979964		333	0.838383	1.173	1.1618
334	0.922659	1.51828	1.57421	1.42423	1.23474		334	0.983921	1.76577	1.70135		334	0.843418	1.08714	1.03806	1.06722	0.979295		334	0.837756	1.17143	1.1597
335	0.921044	1.51742	1.57202	1.42332	1.23463		335	0.983394	1.76474	1.70036		335	0.838969	1.0867	1.03981	1.06784	0.979029		335	0.837133	1.17123	1.16077
336	0.921396	1.51801	1.57052	1.42255	1.23387		336	0.982946	1.76414	1.70067		336	0.840882	1.08565	1.03957	1.06829	0.977768		336	0.837849	1.1716	1.16098
337	0.919429	1.51755	1.56867	1.42182	1.23348		337	0.982262	1.76182	1.69852		337	0.842958	1.08544	1.03919	1.06837	0.977887		337	0.837013	1.17014	1.1598
338	0.920638	1.51748	1.56685	1.42048	1.2348		338	0.982178	1.76054	1.69711		338	0.843468	1.08519	1.03988	1.06736	0.976956		338	0.836006	1.1705	1.15869
339	0.922425	1.51659	1.56457	1.42055	1.23432		339	0.980847	1.75852	1.69511		339	0.840769	1.08439	1.03916	1.06607	0.977126		339	0.836147	1.17005	1.15797
340	0.923448	1.51544	1.56199	1.41962	1.2345		340	0.980619	1.75658	1.69375		340	0.839564	1.08516	1.03891	1.0657	0.976842		340	0.836586	1.16934	1.15725
341	0.923625	1.51584	1.56112	1.4195	1.23538		341	0.98036	1.75439	1.69292		341	0.840226	1.08604	1.03895	1.06459	0.976639		341	0.837893	1.16881	1.15737
342	0.926417	1.51554	1.55838	1.41899	1.23568		342	0.979791	1.75221	1.69164		342	0.843438	1.08493	1.03854	1.0642	0.976612		342	0.836613	1.16787	1.15753
343	0.929208	1.51533	1.5568	1.41829	1.23588		343	0.981289	1.75057	1.69214		343	0.842806	1.08465	1.03761	1.06423	0.976848		343	0.837067	1.1675	1.15757
344	0.930471	1.51513	1.55548	1.41749	1.23564		344	0.981254	1.74977	1.69296		344	0.84105	1.08437	1.03679	1.06482	0.97709		344	0.837324	1.16733	1.1589
345	0.927719	1.51395	1.55446	1.41649	1.23557		345	0.980902	1.7485	1.69222		345	0.843026	1.08383	1.03552	1.06431	0.976973		345	0.838096	1.16748	1.15952
346	0.92208	1.51347	1.5535	1.41587	1.23548		346	0.980532	1.74776	1.69323		346	0.842448	1.08303	1.03492	1.06433	0.976253		346	0.839768	1.16568	1.15827
347	0.919164	1.51343	1.55226	1.41588	1.23579		347	0.982418	1.74699	1.69271		347	0.844936	1.08343	1.0358	1.06337	0.976212		347	0.838536	1.16541	1.15799
348	0.916511	1.51351	1.55131	1.41568	1.23519		348	0.980721	1.74608	1.69255		348	0.841655	1.08291	1.03462	1.06208	0.976806		348	0.838369	1.16328	1.15756
349	0.915382	1.5123	1.54952	1.41466	1.23501		349	0.979994	1.7432	1.68925		349	0.846118	1.08285	1.03301	1.06151	0.976081		349	0.838505	1.1617	1.15525
350	0.914387	1.51204	1.54878	1.41445	1.23449		350	0.980667	1.74242	1.68903		350	0.842954	1.08302	1.03336	1.06102	0.976869		350	0.839754	1.16112	1.15567
351	0.913532	1.51169	1.54803	1.41398	1.23448		351	0.980084	1.7408	1.68912		351	0.84487	1.08253	1.03435	1.05988	0.97732		351	0.838498	1.16142	1.15573
352	0.91612	1.51111	1.54762	1.41329	1.23464		352	0.980182	1.73918	1.68773		352	0.842698	1.08236	1.03436	1.05884	0.977621		352	0.838069	1.16145	1.15456
353	0.914389	1.51074	1.54777	1.41313	1.23475		353	0.980976	1.73688	1.6865		353	0.842767	1.08153	1.03566	1.05737	0.976797		353	0.838001	1.16091	1.15401
354	0.915796	1.51016	1.54682	1.41249	1.23554		354	0.980975	1.73596	1.68651		354	0.845779	1.08173	1.0349	1.05708	0.976657		354	0.838125	1.16068	1.15379
355	0.917528	1.50999	1.54605	1.41287	1.23636		355	0.98139	1.73483	1.6857		355	0.842254	1.0808	1.03419	1.05756	0.976187		355	0.838967	1.15877	1.1525
356	0.916836	1.50921	1.54485	1.41162	1.23658		356	0.980632	1.73295	1.68346		356	0.837954	1.08111	1.0352	1.05791	0.976319		356	0.839344	1.15815	1.15392
357	0.916273	1.50844	1.54343	1.41146	1.23729		357	0.980213	1.73122	1.68359		357	0.830556	1.08222	1.03597	1.05811	0.976755		357	0.83988	1.15955	1.15535
358	0.915917	1.50863	1.54391	1.41165	1.238		358	0.98025	1.7305	1.68314		358	0.829448	1.0822	1.03635	1.05727	0.976886		358	0.840417	1.15926	1.15458
359	0.917902	1.50877	1.54349	1.41113	1.23861		359	0.980038	1.72995	1.68156		359	0.828098	1.08271	1.03721	1.05683	0.976661		359	0.841343	1.15793	1.15339
360	0.917625	1.50884	1.54262	1.41155	1.23761		360	0.979306	1.72915	1.68163		360	0.830768	1.08391	1.03719	1.0574	0.97668		360	0.842063	1.15803	1.15535
361	0.915232	1.50895	1.54129	1.41139	1.2374		361	0.978568	1.72801	1.68034		361	0.835924	1.08459	1.03722	1.05719	0.976064		361	0.841789	1.15897	1.15484
362	0.919303	1.50863	1.54064	1.4112	1.23694		362	0.978308	1.72628	1.67983		362	0.834914	1.08481	1.03681	1.0569	0.976813		362	0.842702	1.15751	1.15528
363	0.920921	1.50853	1.53969	1.41077	1.23784		363	0.978685	1.72479	1.67801		363	0.840623	1.08613	1.03724	1.05652	0.977587		363	0.843334	1.15758	1.15582
364	0.921596	1.50825	1.53972	1.41105	1.23792		364	0.978898	1.72371	1.67815		364	0.842256	1.08706	1.03717	1.05672	0.978826		364	0.842591	1.15594	1.15507
365	0.923186	1.50824	1.53869	1.41195	1.23848		365	0.978773	1.72215	1.67746		365	0.846647	1.08659	1.03654	1.05581	0.979426		365	0.843492	1.15671	1.15525
366	0.920946	1.50793	1.53813	1.41215	1.23887		366	0.979056	1.72221	1.67803		366	0.844873	1.0862	1.03672	1.05568	0.979548		366	0.843762	1.1558	1.15495
367	0.924155	1.50795	1.53722	1.41231	1.23906		367	0.9789	1.72082	1.67599		367	0.847317	1.08582	1.03496	1.05616	0.979604		367	0.842737	1.15505	1.15508
368	0.926364	1.50837	1.53596	1.41242	1.23866		368	0.978854	1.71931	1.67379		368	0.844498	1.08573	1.03422	1.05618	0.979871		368	0.841669	1.15406	1.15461
369	0.925627	1.50831	1.53559	1.41066	1.23819		369	0.978902	1.7181	1.67273		369	0.842432	1.08518	1.03409	1.0559	0.980363		369	0.841562	1.15257	1.15369
370	0.922447	1.50928	1.53484	1.41031	1.23891		370	0.978056	1.71728	1.67151		370	0.838614	1.08571	1.03391	1.05588	0.980126		370	0.840115	1.15214	1.15288
371	0.923906	1.5094	1.53291	1.40906	1.23835		371	0.977345	1.71708	1.6705		371	0.840483	1.08596	1.03512	1.05549	0.980459		371	0.841852	1.15212	1.15454
372	0.922095	1.50865	1.53199	1.40857	1.2385		372	0.977794	1.71557	1.66787		372	0.834822	1.08648	1.03441	1.05586	0.98091		372	0.842684	1.152	1.15375
373	0.92359	1.50824	1.53158	1.4079	1.2383		373	0.977045	1.71481	1.66572		373	0.837431	1.08599	1.03478	1.05503	0.980466		373	0.84312	1.15143	1.15311
374	0.927901	1.50831	1.53082	1.40744	1.23931		374	0.975451	1.7137	1.66397		374	0.836101	1.08666	1.03525	1.05519	0.979513		374	0.842952	1.15189	1.15454
375	0.928823	1.50849	1.52978	1.40744	1.23948		375	0.97588	1.71168	1.66412		375	0.833483	1.08628	1.036	1.05524	0.979421		375	0.842926	1.15208	1.155
376	0.930639	1.50853	1.53	1.40707	1.2397		376	0.97547	1.71063	1.66446		376	0.83047	1.08639	1.03547	1.0555	0.97928		376	0.842457	1.15073	1.15619
377	0.933473	1.50965	1.52958	1.40737	1.24008		377	0.973788	1.70989	1.66439		377	0.825527	1.08667	1.03572	1.05511	0.980766		377	0.845293	1.1506	1.15733
378	0.929856	1.50896	1.52894	1.4069	1.24072		378	0.973251	1.70889	1.6643		378	0.826604	1.0871	1.0356	1.05547	0.980658		378	0.846831	1.15039	1.15696
379	0.931151	1.50923	1.53009	1.40722	1.24085		379	0.973519	1.7089	1.66539		379	0.827055	1.0868	1.03533	1.05519	0.979419		379	0.847422	1.15017	1.1558
380	0.929063	1.50813	1.52931	1.40633	1.23987		380	0.973628	1.70782	1.66304		380	0.826499	1.08596	1.03502	1.05431	0.978828		380	0.848063	1.14946	1.15476
381	0.92642	1.50801	1.52976	1.40636	1.24052		381	0.972422	1.70723	1.66174		381	0.827204	1.08542	1.03389	1.05293	0.979025		381	0.846674	1.14862	1.1541
382	0.921656	1.50779	1.52965	1.40524	1.24085		382	0.973045	1.70777	1.66156		382	0.831621	1.08464	1.03344	1.0521	0.978395		382	0.844464	1.14809	1.15201
383	0.921363	1.50745	1.52864	1.40511	1.24045		383	0.971952	1.70704	1.65893		383	0.827925	1.0843	1.03335	1.05165	0.97834		383	0.843428	1.1482	1.15105
384	0.916166	1.50717	1.52831	1.40556	1.24111		384	0.972249	1.70594	1.65655		384	0.827196	1.08435	1.03321	1.05189	0.978236		384	0.842451	1.14704	1.15013
385	0.918017	1.5065	1.52692	1.40497	1.24129		385	0.972109	1.70344	1.65458		385	0.830283	1.084	1.03267	1.05075	0.978976		385	0.841244	1.14603	1.14759
386	0.915899	1.50604	1.52578	1.40473	1.24075		386	0.971605	1.70233	1.65341		386	0.832679	1.08407	1.03236	1.04984	0.979102		386	0.840454	1.14554	1.14638
387	0.915892	1.50585	1.52424	1.40474	1.23992		387	0.970198	1.70075	1.65163		387	0.835695	1.08349	1.03186	1.04941	0.980003		387	0.839953	1.14398	1.14618
388	0.911899	1.50513	1.5239	1.404	1.24073		388	0.970297	1.69962	1.64899		388	0.832082	1.08405	1.032	1.04945	0.981037		388	0.839713	1.1436	1.14565
389	0.909886	1.50507	1.52468	1.40393	1.24012		389	0.97025	1.69992	1.64841		389	0.829669	1.08446	1.03252	1.04964	0.980071		389	0.840621	1.14372	1.14437
390	0.910217	1.50507	1.52541	1.40304	1.23952		390	0.970592	1.69941	1.64895		390	0.831638	1.08385	1.03254	1.04934	0.980817		390	0.84089	1.14359	1.14446
391	0.908136	1.50459	1.52539	1.40311	1.24016		391	0.970483	1.698	1.64777		391	0.836736	1.08292	1.03205	1.049	0.981033		391	0.839723	1.14153	1.1424
392	0.910268	1.50476	1.52548	1.40307	1.24054		392	0.968345	1.69741	1.64605		392	0.831028	1.08257	1.03235	1.04889	0.981005		392	0.840286	1.14094	1.14312
393	0.908754	1.50565	1.52574	1.40297	1.24046		393	0.967924	1.69689	1.64653		393	0.833611	1.08282	1.03193	1.04824	0.98087		393	0.839959	1.14055	1.14406
394	0.908339	1.50676	1.52629	1.40224	1.24032		394	0.968647	1.69647	1.64536		394	0.838742	1.08273	1.03155	1.04751	0.981276		394	0.841307	1.14033	1.1429
395	0.905762	1.50646	1.52715	1.40218	1.24042		395	0.967964	1.69682	1.64492		395	0.838078	1.08211	1.03206	1.04664	0.98183		395	0.840588	1.13956	1.14299
396	0.902965	1.50725	1.52854	1.4015	1.24037		396	0.968333	1.69692	1.64541		396	0.845199	1.08208	1.03001	1.04612	0.981722		396	0.839355	1.13778	1.14128
397	0.901984	1.50801	1.52902	1.40084	1.24054		397	0.967793	1.69632	1.64398		397	0.84465	1.08103	1.02862	1.04643	0.982232		397	0.840145	1.13799	1.14046
398	0.907717	1.50767	1.52924	1.40052	1.24027		398	0.967069	1.69606	1.6439		398	0.840542	1.08223	1.02804	1.04747	0.982517		398	0.841658	1.1386	1.1409
399	0.905684	1.50725	1.52792	1.39959	1.23999		399	0.966486	1.69387	1.64277		399	0.837836	1.08281	1.02711	1.04731	0.982862		399	0.842224	1.13806	1.14228
400	0.906377	1.50695	1.52935	1.39938	1.23898		400	0.965673	1.69378	1.64361		400	0.834526	1.0834	1.02812	1.0476	0.982611		400	0.843279	1.13832	1.14394
401	0.903427	1.5072	1.53104	1.39899	1.2401		401	0.965732	1.69361	1.6417		401	0.836395	1.08388	1.0279	1.04748	0.983223		401	0.843167	1.13708	1.14334
402	0.904662	1.50734	1.53238	1.39886	1.24125		402	0.965332	1.69343	1.64358		402	0.828298	1.08391	1.02883	1.04667	0.982236		402	0.843091	1.13773	1.1425
403	0.908741	1.5079	1.53218	1.39956	1.24174		403	0.965165	1.69234	1.64264		403	0.829825	1.08425	1.02972	1.04617	0.982176		403	0.84284	1.13729	1.14311
404	0.911296	1.50752	1.53364	1.39911	1.24151		404	0.965037	1.69241	1.64205		404	0.830458	1.08484	1.02888	1.04669	0.982956		404	0.842517	1.13637	1.14355
405	0.907434	1.5081	1.53437	1.39851	1.24134		405	0.964793	1.69201	1.64212		405	0.833116	1.08533	1.02762	1.04579	0.982626		405	0.84236	1.13561	1.14249
406	0.902379	1.50683	1.53422	1.398	1.24145		406	0.963505	1.69094	1.6403		406	0.829362	1.08515	1.02694	1.04601	0.982088		406	0.842162	1.13509	1.14219
407	0.906038	1.50631	1.53493	1.39747	1.24146		407	0.963341	1.68995	1.63969		407	0.828364	1.0852	1.02596	1.047	0.981432		407	0.842422	1.13601	1.14192
408	0.905776	1.50707	1.53366	1.39737	1.24143		408	0.963339	1.68925	1.63967		408	0.821703	1.08485	1.02644	1.04711	0.980879		408	0.842127	1.13569	1.14269
409	0.906113	1.50744	1.53276	1.39723	1.24086		409	0.963438	1.68795	1.63751		409	0.820424	1.08475	1.02675	1.04645	0.980535		409	0.840971	1.13431	1.14235
410	0.909187	1.5068	1.53206	1.39636	1.2416		410	0.962877	1.68835	1.63554		410	0.826066	1.08572	1.02775	1.04702	0.981607		410	0.840373	1.13421	1.14174
411	0.9112	1.50689	1.5311	1.39685	1.24263		411	0.963326	1.68768	1.6348		411	0.827938	1.08592	1.02746	1.04785	0.981633		411	0.841679	1.13494	1.14462
412	0.908556	1.50727	1.53174	1.39708	1.24255		412	0.963109	1.68705	1.63267		412	0.830447	1.08604	1.02725	1.04792	0.981849		412	0.842318	1.13357	1.14314
413	0.909297	1.5071	1.531	1.39536	1.24237		413	0.963039	1.68713	1.6321		413	0.833563	1.08595	1.02608	1.04748	0.981257		413	0.841575	1.13315	1.14196
414	0.910429	1.5074	1.53185	1.39557	1.24315		414	0.96357	1.68761	1.63343		414	0.828355	1.08555	1.02532	1.04651	0.980428		414	0.840683	1.13249	1.14172
415	0.918842	1.50773	1.5323	1.3962	1.24306		415	0.963418	1.68713	1.63341		415	0.827764	1.08608	1.02586	1.04669	0.981166		415	0.841246	1.13165	1.14097
416	0.917492	1.50773	1.53319	1.39674	1.2438		416	0.962209	1.68724	1.63373		416	0.827201	1.08602	1.02574	1.04637	0.981436		416	0.842604	1.13223	1.14202
417	0.917291	1.5078	1.53297	1.39614	1.24369		417	0.96283	1.68704	1.6322		417	0.831841	1.08611	1.02443	1.0477	0.981343		417	0.842909	1.13147	1.14266
418	0.915365	1.50783	1.53271	1.39533	1.24297		418	0.96259	1.68538	1.63124		418	0.829336	1.08609	1.02519	1.0479	0.98054		418	0.843725	1.13143	1.14348
419	0.918471	1.50835	1.53201	1.39509	1.24311		419	0.963642	1.68659	1.6325		419	0.827512	1.0861	1.02487	1.04779	0.980466		419	0.844139	1.13156	1.14309
420	0.918087	1.50799	1.53158	1.39479	1.24371		420	0.963735	1.68635	1.63149		420	0.8298	1.08604	1.0244	1.04804	0.980247		420	0.843196	1.1308	1.14339
421	0.920964	1.5076	1.53161	1.39393	1.24377		421	0.962934	1.68505	1.62924		421	0.829014	1.08674	1.02374	1.04858	0.980404		421	0.843283	1.13029	1.14406
422	0.922194	1.5075	1.53106	1.39261	1.24281		422	0.963655	1.68506	1.62841		422	0.835148	1.08611	1.02568	1.04913	0.980915		422	0.843697	1.13116	1.1455
423	0.920835	1.50659	1.52941	1.39165	1.24224		423	0.962037	1.68263	1.62517		423	0.835557	1.08682	1.02583	1.04906	0.982397		423	0.844678	1.13098	1.14672
424	0.920653	1.50507	1.52913	1.39054	1.24112		424	0.960528	1.68066	1.6225		424	0.836854	1.08652	1.02665	1.04823	0.982308		424	0.844488	1.13073	1.14655
425	0.922214	1.50482	1.52856	1.38936	1.24111		425	0.959535	1.67966	1.62033		425	0.835463	1.08653	1.02646	1.04767	0.982158		425	0.84521	1.13166	1.14703
426	0.924094	1.50487	1.52776	1.3888	1.24095		426	0.95931	1.67884	1.61897		426	0.832435	1.08585	1.02657	1.04764	0.981877		426	0.844597	1.13098	1.14753
427	0.928586	1.50575	1.52798	1.38933	1.24173		427	0.960172	1.67886	1.62002		427	0.831185	1.0859	1.02763	1.04746	0.981974		427	0.844897	1.13083	1.14652
428	0.930256	1.50651	1.52754	1.38873	1.24169		428	0.959065	1.67856	1.61968		428	0.829251	1.08663	1.02746	1.04703	0.981823		428	0.844194	1.13102	1.14624
429	0.931654	1.50676	1.52864	1.38867	1.24184		429	0.960256	1.67975	1.62178		429	0.827945	1.08694	1.0269	1.04845	0.981846		429	0.844819	1.13002	1.14488
430	0.932138	1.50697	1.52884	1.38783	1.24221		430	0.960126	1.67901	1.62087		430	0.829168	1.08776	1.02582	1.04885	0.982591		430	0.845257	1.12989	1.14587
431	0.935287	1.50633	1.52949	1.38619	1.24233		431	0.960491	1.67841	1.61988		431	0.830496	1.08862	1.02566	1.04907	0.983185		431	0.845991	1.12905	1.14743
432	0.936241	1.50569	1.5282	1.38601	1.24308		432	0.960149	1.67882	1.6189		432	0.830955	1.08852	1.02498	1.04925	0.982783		432	0.846815	1.1285	1.14658
433	0.932539	1.50554	1.52799	1.38555	1.24321		433	0.959664	1.67872	1.61718		433	0.832942	1.08824	1.024	1.04965	0.983196		433	0.846711	1.12781	1.1465
434	0.92576	1.50544	1.52757	1.38417	1.24208		434	0.959625	1.67876	1.61679		434	0.82981	1.08866	1.02388	1.04907	0.983799		434	0.845452	1.12766	1.14595
435	0.927297	1.50551	1.52682	1.38438	1.24252		435	0.959767	1.67769	1.61584		435	0.833474	1.08844	1.02512	1.05032	0.983606		435	0.845316	1.12842	1.14693
436	0.927072	1.50577	1.52636	1.38411	1.24304		436	0.959205	1.67647	1.61425		436	0.835844	1.08994	1.02655	1.051	0.983407		436	0.844867	1.12833	1.14709
437	0.925849	1.50604	1.52545	1.38398	1.24265		437	0.960382	1.67621	1.61446		437	0.830903	1.08944	1.02739	1.05163	0.984036		437	0.846701	1.1293	1.14674
438	0.923148	1.50627	1.5259	1.38335	1.24247		438	0.960823	1.67593	1.61535		438	0.83419	1.09048	1.02741	1.05207	0.98463		438	0.848074	1.13064	1.14792
439	0.921809	1.50655	1.5256	1.38246	1.24262		439	0.959772	1.6756	1.61193		439	0.83432	1.09102	1.02814	1.05239	0.984785		439	0.848427	1.12998	1.14752
440	0.921243	1.50618	1.52436	1.38234	1.24207		440	0.959663	1.67571	1.61061		440	0.833537	1.091	1.02992	1.05306	0.984653		440	0.849483	1.13092	1.14766
441	0.924835	1.50676	1.52586	1.38212	1.24288		441	0.959778	1.67624	1.61208		441	0.835436	1.09207	1.03077	1.05471	0.984367		441	0.849491	1.13229	1.14813
442	0.924493	1.50685	1.5267	1.3822	1.24285		442	0.960563	1.67565	1.60972		442	0.836066	1.09315	1.03041	1.05485	0.983802		442	0.850911	1.13313	1.14917
443	0.926153	1.50737	1.52825	1.38343	1.24303		443	0.960859	1.67586	1.61041		443	0.834201	1.09314	1.03049	1.05428	0.984629		443	0.85085	1.13335	1.14962
444	0.927882	1.50805	1.5298	1.38328	1.24254		444	0.96081	1.67604	1.61063		444	0.835429	1.09331	1.02988	1.05389	0.985326		444	0.851246	1.13369	1.14972
445	0.930616	1.50727	1.52806	1.38239	1.24177		445	0.960867	1.67521	1.60847		445	0.839822	1.09311	1.03005	1.05334	0.984881		445	0.850478	1.13256	1.15028
446	0.934556	1.50739	1.52751	1.38181	1.24187		446	0.960264	1.67399	1.60771		446	0.835359	1.09379	1.02899	1.05346	0.984847		446	0.849647	1.13254	1.14959
447	0.935283	1.50783	1.52927	1.38295	1.24301		447	0.960127	1.67586	1.60819		447	0.841769	1.09311	1.02903	1.05362	0.98321		447	0.849442	1.13222	1.15001
448	0.932857	1.5089	1.53004	1.38329	1.24419		448	0.959075	1.67773	1.60966		448	0.845638	1.09359	1.02866	1.05411	0.982503		448	0.848386	1.13177	1.14999
449	0.933839	1.50935	1.5295	1.3828	1.24462		449	0.957426	1.67789	1.60899		449	0.845204	1.09416	1.02969	1.05465	0.983386		449	0.84855	1.13181	1.15064
450	0.937347	1.50905	1.52902	1.38232	1.24492		450	0.955936	1.67703	1.60572		450	0.848709	1.09467	1.02925	1.05463	0.982872		450	0.848647	1.13186	1.15163
451	0.934877	1.50924	1.52948	1.38109	1.24472		451	0.956987	1.67626	1.60385		451	0.852799	1.09541	1.03045	1.05561	0.983198		451	0.848249	1.13124	1.15211
452	0.935241	1.50897	1.52914	1.38117	1.24469		452	0.957315	1.67525	1.60321		452	0.843881	1.09445	1.03013	1.0563	0.981708		452	0.847883	1.13086	1.15223
453	0.93703	1.50946	1.52958	1.38096	1.24541		453	0.95716	1.67442	1.60323		453	0.84212	1.09468	1.03033	1.05716	0.981797		453	0.847046	1.12955	1.15184
454	0.937303	1.50916	1.52925	1.38122	1.24555		454	0.956401	1.67379	1.60362		454	0.846876	1.09511	1.03047	1.05785	0.98239		454	0.846905	1.13046	1.15105
455	0.93684	1.50805	1.52954	1.38029	1.24592		455	0.955801	1.67223	1.60089		455	0.841981	1.09591	1.03102	1.05852	0.983071		455	0.846352	1.13031	1.15117
456	0.937519	1.50765	1.52816	1.37958	1.24617		456	0.955713	1.67188	1.60052		456	0.839941	1.09621	1.03229	1.05974	0.983847		456	0.845888	1.13031	1.15223
457	0.937295	1.50806	1.52834	1.37917	1.24618		457	0.956385	1.67157	1.60003		457	0.83542	1.09761	1.03308	1.05998	0.98433		457	0.845122	1.13005	1.15154
458	0.936712	1.50795	1.5278	1.37936	1.24563		458	0.956189	1.67157	1.59948		458	0.830091	1.09808	1.03298	1.06024	0.984787		458	0.845508	1.13037	1.15222
459	0.936131	1.50815	1.52972	1.37982	1.24713		459	0.955888	1.6725	1.60048		459	0.832552	1.09873	1.03358	1.06069	0.985003		459	0.846353	1.13216	1.15364
460	0.93223	1.50924	1.53016	1.37986	1.24699		460	0.954433	1.67276	1.60123		460	0.83689	1.09966	1.03456	1.06028	0.984445		460	0.846985	1.13415	1.15449
461	0.930089	1.50977	1.52963	1.3801	1.24772		461	0.954643	1.67236	1.60096		461	0.842	1.09908	1.03498	1.06033	0.984343		461	0.845885	1.13622	1.15586
462	0.927741	1.51026	1.53026	1.38031	1.2467		462	0.953825	1.67254	1.60067		462	0.842819	1.09946	1.03584	1.06082	0.983473		462	0.847335	1.13735	1.15718
463	0.923588	1.50949	1.52957	1.37998	1.24566		463	0.954059	1.67105	1.6		463	0.842259	1.0994	1.03541	1.06122	0.983313		463	0.846723	1.13785	1.15771
464	0.925952	1.50849	1.53033	1.38078	1.2458		464	0.954166	1.67002	1.59927		464	0.837787	1.10101	1.03669	1.06302	0.984566		464	0.847549	1.13931	1.16086
465	0.92709	1.5091	1.53105	1.38058	1.24694		465	0.953087	1.66951	1.59826		465	0.832875	1.10101	1.03635	1.06311	0.984762		465	0.846735	1.14033	1.16025
466	0.92582	1.5088	1.53099	1.37972	1.2464		466	0.953185	1.66871	1.59649		466	0.836214	1.10157	1.03641	1.06301	0.985369		466	0.847509	1.14212	1.16103
467	0.92327	1.50967	1.53106	1.37993	1.24693		467	0.952288	1.66897	1.59499		467	0.833872	1.10215	1.03751	1.06365	0.985506		467	0.848126	1.14381	1.16243
468	0.922974	1.51039	1.53257	1.37969	1.24806		468	0.951472	1.6692	1.59282		468	0.834762	1.1031	1.03769	1.06376	0.986615		468	0.847139	1.14456	1.16153
469	0.924234	1.51102	1.53254	1.37943	1.24788		469	0.950887	1.66838	1.59174		469	0.832269	1.10452	1.03703	1.06471	0.986724		469	0.847814	1.14574	1.16281
470	0.925822	1.51076	1.53193	1.37943	1.24893		470	0.949733	1.66811	1.59142		470	0.837395	1.10492	1.03777	1.06577	0.986723		470	0.847873	1.14625	1.16285
471	0.924513	1.50989	1.53173	1.37932	1.24859		471	0.948407	1.66735	1.591		471	0.835512	1.106	1.03736	1.06622	0.98675		471	0.847568	1.14576	1.16252
472	0.923891	1.51016	1.53203	1.37946	1.24792		472	0.948074	1.66731	1.59063		472	0.833896	1.10614	1.03773	1.06559	0.986276		472	0.847925	1.14627	1.16267
473	0.921283	1.51003	1.53227	1.3793	1.24764		473	0.94749	1.66681	1.58975		473	0.833867	1.10699	1.03933	1.06661	0.986562		473	0.847772	1.14738	1.1626
474	0.918099	1.5106	1.53197	1.37846	1.24747		474	0.947752	1.66562	1.58956		474	0.838297	1.10733	1.03818	1.06708	0.98617		474	0.848262	1.14705	1.16326
475	0.921032	1.51087	1.53217	1.378	1.24759		475	0.947925	1.66544	1.5879		475	0.83756	1.10842	1.03773	1.06759	0.987192		475	0.84864	1.14785	1.16316
476	0.923529	1.51061	1.53262	1.37686	1.24684		476	0.948484	1.66569	1.58682		476	0.828365	1.10897	1.03878	1.06973	0.987579		476	0.849763	1.14933	1.16435
477	0.923228	1.51118	1.53241	1.37672	1.24647		477	0.949125	1.66642	1.58696		477	0.82968	1.10885	1.03782	1.0703	0.988735		477	0.850325	1.14816	1.16428
478	0.916961	1.51264	1.53218	1.37682	1.24728		478	0.950263	1.66599	1.58609		478	0.828516	1.10904	1.03865	1.07061	0.988077		478	0.851028	1.14797	1.16437
479	0.917767	1.51343	1.53257	1.3769	1.24692		479	0.950147	1.66612	1.5861		479	0.825998	1.11048	1.0388	1.07225	0.987858		479	0.852141	1.1488	1.16685
480	0.919938	1.51374	1.53195	1.37665	1.24631		480	0.949574	1.66503	1.58551		480	0.823799	1.11029	1.03877	1.07255	0.987724		480	0.853135	1.148	1.16833
481	0.91945	1.51387	1.5304	1.37572	1.24664		481	0.949187	1.66485	1.58448		481	0.828889	1.11084	1.03913	1.0722	0.987335		481	0.852894	1.14879	1.16847
482	0.919335	1.51442	1.52917	1.37589	1.24708		482	0.949408	1.66401	1.58473		482	0.833803	1.11099	1.03864	1.0725	0.987671		482	0.851173	1.1488	1.16828
483	0.92365	1.51398	1.52841	1.37576	1.24672		483	0.949323	1.6628	1.58484		483	0.836304	1.11202	1.03827	1.07319	0.986975		483	0.850268	1.14908	1.16722
484	0.923958	1.51457	1.52847	1.37551	1.24708		484	0.949309	1.66129	1.58395		484	0.838112	1.11309	1.03931	1.07394	0.986037		484	0.851757	1.14952	1.16891
485	0.925226	1.51489	1.52761	1.37501	1.24763		485	0.949317	1.65952	1.58306		485	0.83998	1.11325	1.03839	1.07449	0.986377		485	0.852007	1.14998	1.16984
486	0.926286	1.51388	1.52682	1.37436	1.24716		486	0.949194	1.65896	1.58252		486	0.837464	1.11394	1.03754	1.07511	0.986143		486	0.850789	1.15039	1.16933
487	0.926836	1.51377	1.52696	1.3737	1.24757		487	0.949673	1.65887	1.58236		487	0.838609	1.1136	1.03808	1.07577	0.985952		487	0.850713	1.15051	1.16959
488	0.925668	1.51353	1.52628	1.37357	1.24802		488	0.949667	1.65787	1.58094		488	0.836555	1.11319	1.03894	1.07638	0.98482		488	0.851171	1.15005	1.16887
489	0.919863	1.51369	1.5257	1.37354	1.24783		489	0.949685	1.65677	1.5806		489	0.831902	1.11326	1.03832	1.07664	0.984365		489	0.850305	1.14922	1.16914
490	0.918543	1.51315	1.52613	1.37392	1.24714		490	0.950208	1.6556	1.58078		490	0.834469	1.11329	1.03843	1.07794	0.985421		490	0.850705	1.15093	1.16949
491	0.91703	1.513	1.52499	1.37243	1.24615		491	0.94962	1.65368	1.57872		491	0.829977	1.11407	1.0381	1.07718	0.986114		491	0.851275	1.15167	1.16897
492	0.913585	1.51227	1.52363	1.37138	1.24647		492	0.949598	1.65333	1.57901		492	0.824401	1.1146	1.03845	1.07796	0.986513		492	0.851471	1.15146	1.16983
493	0.917933	1.51281	1.52391	1.37111	1.24603		493	0.949178	1.65219	1.57769		493	0.829705	1.11447	1.03834	1.07696	0.987047		493	0.851121	1.15164	1.16906
494	0.920348	1.51247	1.52242	1.36948	1.24618		494	0.950054	1.65133	1.57682		494	0.832171	1.1151	1.03935	1.0774	0.987107		494	0.851032	1.15226	1.16953
495	0.919337	1.51224	1.52192	1.36836	1.24651		495	0.951635	1.65064	1.57672		495	0.828436	1.11569	1.03984	1.07852	0.987147		495	0.85085	1.15291	1.17139
496	0.916554	1.51208	1.52091	1.36882	1.24594		496	0.950899	1.65055	1.57762		496	0.823977	1.1159	1.03992	1.078	0.986465		496	0.849916	1.15265	1.17105
497	0.914385	1.51084	1.52082	1.36796	1.24602		497	0.949219	1.64918	1.57671		497	0.820717	1.11611	1.03966	1.07734	0.986137		497	0.850411	1.15208	1.16942
498	0.910892	1.50976	1.52022	1.36718	1.24572		498	0.948694	1.64797	1.57522		498	0.822108	1.11697	1.0398	1.07784	0.986713		498	0.851544	1.15257	1.16934
499	0.913925	1.50821	1.51858	1.36594	1.2452		499	0.948132	1.64623	1.57431		499	0.823935	1.1172	1.03917	1.07748	0.986296		499	0.851019	1.15211	1.16831
500	0.914429	1.50763	1.51893	1.36508	1.245		500	0.947468	1.64491	1.57443		500	0.831801	1.11711	1.03898	1.07773	0.985863		500	0.851188	1.15283	1.16904

## Sheet: Data for Fig 2C,4D,S3 boxplots
									Fig 2C(i)															Fig 2C(ii)															Fig 2C(iii)
Gcn4 occ. of Gcn4 5' peaks in Set_1															Gcn4 occ. of Gcn4 5' peaks in Set_2															Gcn4 occ. of Gcn4 5' peaks in Set_3
Gcn4 peaks	Gcn4_motif	Gene	Peaksets	WT_U	WT_I	snf2∆_I	PTET-STH1_I	snf2∆ PTET-STH1_I	log2_ WT_U	log2_ WT_I	log2_ snf2∆_I	log2_ PTET-STH1_I	log2_snf2∆ PTET-STH1_I		Gcn4 peaks	Gcn4_motif	Gene	Peaksets	WT_U	WT_I	snf2∆_I	PTET-STH1_I	snf2∆ PTET-STH1_I	log2_ WT_U	log2_ WT_I	log2_ snf2∆_I	log2_ PTET-STH1_I	log2_snf2∆ PTET-STH1_I		Gcn4 peaks	Gcn4_motif	Gene	Peaksets	WT_U	WT_I	snf2∆_I	PTET-STH1_I	snf2∆ PTET-STH1_I	log2_ WT_U	log2_ WT_I	log2_ snf2∆_I	log2_ PTET-STH1_I	log2_snf2∆ PTET-STH1_I
Peak_122	Gcn4_ChIP-seq_MEME_1147	YDR354W	Set_1	1.73192	4.55851	6.16064	3.90441	1.58375	0.792368	2.18856	2.62308	1.96511	0.663342		Peak_115	Gcn4_ChIP-seq_MEME_1081	YDR258C	Set_2	1.48761	3.23253	5.75271	2.5128	1.50497	0.572994	1.69266	2.52424	1.3293	0.58973		Peak_162	Gcn4_ChIP-seq_MEME_954	YER065C	Set_3	0.884117	1.30209	1.50945	1.25439	1.10683	-0.177691	0.380824	0.594025	0.326992	0.146427
Peak_158	Gcn4_ChIP-seq_MEME_192	YER052C	Set_1	5.49817	15.0262	20.915	12.0598	6.48781	2.45895	3.90941	4.38646	3.59214	2.69773		Peak_120	Gcn4_ChIP-seq_MEME_279	YDR341C	Set_2	1.49449	3.3384	5.70988	2.55438	1.89166	0.579656	1.73916	2.51346	1.35297	0.919656		Peak_174	Gcn4_ChIP-seq_MEME_1015	YFL018C	Set_3	0.939983	1.2847	1.70788	1.2182	1.02695	-0.0892927	0.361428	0.772206	0.284748	0.0383674
Peak_164	Gcn4_ChIP-seq_MEME_164	YER073W	Set_1	2.4738	4.98448	9.21287	3.82379	2.02185	1.30673	2.31744	3.20365	1.935	1.01568		Peak_138	Gcn4_ChIP-seq_MEME_49	YDR481C	Set_2	2.72044	13.8136	13.8618	13.6278	6.25898	1.44384	3.78802	3.79304	3.76848	2.64593		Peak_199	Gcn4_ChIP-seq_MEME_396	YGL125W	Set_3	2.29177	6.70145	18.7555	5.51337	6.26698	1.19646	2.74447	4.22924	2.46294	2.64777
Peak_171	Gcn4_ChIP-seq_MEME_268	YER175C	Set_1	1.88107	12.6808	9.24113	4.98936	2.51527	0.911555	3.66457	3.20807	2.31885	1.33072		Peak_14	Gcn4_ChIP-seq_MEME_752	YBL102W	Set_2	1.18434	2.7058	3.11724	2.07994	1.24471	0.244078	1.43605	1.64027	1.05654	0.315814		Peak_203	Gcn4_ChIP-seq_MEME_1251	YGL096W	Set_3	0.77661	1.42113	1.07477	1.26537	1.08149	-0.364738	0.507034	0.104029	0.339554	0.113021
Peak_183	Gcn4_ChIP-seq_MEME_231	YFR055W	Set_1	1.88554	11.5582	5.08235	9.55686	2.56323	0.914977	3.53084	2.3455	3.25654	1.35796		Peak_148	Gcn4_ChIP-seq_MEME_107	YEL063C	Set_2	15.4394	24.6056	32.6047	22.8594	12.6733	3.94855	4.62091	5.02701	4.51472	3.66372		Peak_213	Gcn4_ChIP-seq_MEME_95	YGL009C	Set_3	1.32266	2.26156	4.13435	2.03171	1.7563	0.403446	1.17732	2.04766	1.0227	0.812538
Peak_193	Gcn4_ChIP-seq_MEME_116	YGL184C	Set_1	3.78597	18.2051	24.9549	9.56652	6.87629	1.92066	4.18627	4.64125	3.25799	2.78163		Peak_156	Gcn4_ChIP-seq_MEME_308	YER040W	Set_2	0.919984	2.16787	2.69901	1.67278	1.48569	-0.120319	1.11628	1.43243	0.742251	0.571131		Peak_220	Gcn4_ChIP-seq_MEME_1638	YGR088W	Set_3	0.979863	1.5547	1.91175	2.08259	1.24661	-0.0293477	0.636639	0.934896	1.05838	0.318014
Peak_194	Gcn4_ChIP-seq_MEME_1209	YGL180W	Set_1	2.2322	11.5047	11.9353	10.7049	4.02342	1.15847	3.52416	3.57717	3.42019	2.00842		Peak_159	Gcn4_ChIP-seq_MEME_145	YER055C	Set_2	3.54772	13.9709	24.806	12.7148	7.60209	1.82689	3.80435	4.63262	3.66844	2.9264		Peak_256	Gcn4_ChIP-seq_MEME_1298	YHR071W	Set_3	2.80079	9.99602	26.0211	9.90574	9.26578	1.48584	3.32135	4.70161	3.30826	3.21191
Peak_209	Gcn4_ChIP-seq_MEME_1322	YGL032C	Set_1	1.46469	2.78245	1.83227	1.89161	1.18298	0.550598	1.47635	0.873633	0.919617	0.242427		Peak_160	Gcn4_ChIP-seq_MEME_597	YER058W	Set_2	0.758712	3.49814	4.17494	2.82675	1.9101	-0.398376	1.80659	2.06175	1.49914	0.933647		Peak_262	Gcn4_ChIP-seq_MEME_391	YHR162W	Set_3	5.00215	16.4732	37.2882	19.3258	12.2036	2.32255	4.04205	5.22065	4.27246	3.60923
Peak_23	Gcn4_ChIP-seq_MEME_58	YBR043C	Set_1	2.90953	9.21788	8.18177	10.433	3.25841	1.54079	3.20444	3.03241	3.38308	1.70417		Peak_163	Gcn4_ChIP-seq_MEME_214	YER069W	Set_2	2.66335	11.5315	29.2676	9.49981	6.78558	1.41324	3.52751	4.87123	3.2479	2.76247		Peak_268	Gcn4_ChIP-seq_MEME_473	YHR208W	Set_3	1.65548	1.78873	3.4763	1.7707	1.34314	0.72725	0.838936	1.79755	0.824317	0.425612
Peak_237	Gcn4_ChIP-seq_MEME_227	YGR267C	Set_1	1.80225	7.94602	8.11124	4.77912	3.25777	0.849802	2.99023	3.01992	2.25675	1.70389		Peak_165	Gcn4_ChIP-seq_MEME_117	YER090W	Set_2	1.1022	2.93532	4.46507	2.62356	1.80127	0.140387	1.55352	2.15868	1.39152	0.849018		Peak_28	Gcn4_ChIP-seq_MEME_412	YBR068C	Set_3	1.38082	2.58115	9.91088	3.7421	3.49435	0.465524	1.36801	3.30901	1.90385	1.80502
Peak_248	Gcn4_ChIP-seq_MEME_175	YHR018C	Set_1	5.12766	16.1938	24.4244	10.9667	6.45287	2.3583	4.01737	4.61025	3.45506	2.68994		Peak_172	Gcn4_ChIP-seq_MEME_236	YFL028C	Set_2	1.16024	1.8232	2.66161	1.36747	1.02219	0.214425	0.866474	1.4123	0.451512	0.0316587		Peak_287	Gcn4_ChIP-seq_MEME_1116	YIL056W	Set_3	4.61457	5.62781	17.123	5.49278	4.61725	2.2062	2.49257	4.09787	2.45754	2.20704
Peak_273	Gcn4_ChIP-seq_MEME_204	YIL164C	Set_1	2.30527	7.26642	6.16444	4.00994	2.18145	1.20494	2.86125	2.62397	2.00358	1.12529		Peak_190	Gcn4_ChIP-seq_MEME_1141	YGL202W	Set_2	1.00579	2.17386	2.93361	1.90354	1.37245	0.00832479	1.12026	1.55268	0.928687	0.456749		Peak_304	Gcn4_ChIP-seq_MEME_206	YJL088W	Set_3	9.013	29.3656	62.0046	36.5189	23.8619	3.17201	4.87606	5.9543	5.19057	4.57664
Peak_294	Gcn4_ChIP-seq_MEME_643	YIR034C	Set_1	2.64168	6.51016	7.61376	4.88649	2.74454	1.40145	2.70269	2.92861	2.2888	1.45656		Peak_198	Gcn4_ChIP-seq_MEME_843	YGL148W	Set_2	1.5102	3.19413	4.6635	2.82509	2.07778	0.594737	1.67542	2.22141	1.4983	1.05505		Peak_342	Gcn4_ChIP-seq_MEME_1468	YKL033W-A	Set_3	1.35849	1.91725	2.52495	1.72163	1.44565	0.442009	0.939039	1.33626	0.783774	0.531718
Peak_298	Gcn4_ChIP-seq_MEME_561	YJL200C	Set_1	4.44112	5.59584	7.4385	4.58634	2.17669	2.15092	2.48435	2.89501	2.19734	1.12213		Peak_21	Gcn4_ChIP-seq_MEME_1320	YBR035C	Set_2	1.20305	2.11187	2.57349	1.74425	1.37795	0.266694	1.07852	1.36373	0.80261	0.462523		Peak_344	Gcn4_ChIP-seq_MEME_1035	YKL023W	Set_3	1.39972	2.0604	2.88224	1.94037	1.59854	0.485137	1.04292	1.52719	0.95633	0.676757
Peak_316	Gcn4_ChIP-seq_MEME_292	YJR025C	Set_1	2.5826	9.36447	11.3012	8.41741	3.6506	1.36882	3.2272	3.49841	3.07338	1.86813		Peak_210	Gcn4_ChIP-seq_MEME_1323	YGL026C	Set_2	0.9225	2.09331	3.09266	1.69554	1.30058	-0.116379	1.06578	1.62885	0.761741	0.37915		Peak_358	Gcn4_ChIP-seq_MEME_992	YLL058W	Set_3	1.32332	2.0797	2.60085	1.44482	1.48343	0.404162	1.05638	1.37898	0.530888	0.568936
Peak_362	Gcn4_ChIP-seq_MEME_1139	YLL027W	Set_1	5.4593	12.5012	15.3348	8.58225	5.0982	2.44872	3.644	3.93873	3.10136	2.34999		Peak_218	Gcn4_ChIP-seq_MEME_899	YGR065C	Set_2	0.850796	1.96993	2.13919	2.00588	1.19257	-0.233115	0.978142	1.09707	1.00424	0.254078		Peak_377	Gcn4_ChIP-seq_MEME_186	YLR267W	Set_3	0.886005	2.277	2.27371	3.32376	1.70513	-0.174614	1.18713	1.18505	1.73282	0.769878
Peak_37	Gcn4_ChIP-seq_MEME_528	YBR147W	Set_1	1.18222	3.81071	3.95597	2.55024	1.64782	0.241502	1.93006	1.98403	1.35063	0.720556		Peak_24	Gcn4_ChIP-seq_MEME_1679	YBR047W	Set_2	1.31019	2.22428	2.3403	2.20276	1.32425	0.38978	1.15334	1.22669	1.13931	0.405174		Peak_385	Gcn4_ChIP-seq_MEME_88	YLR356W	Set_3	7.6754	21.4039	40.0017	20.1121	15.5138	2.94024	4.4198	5.32199	4.32999	3.95548
Peak_372	Gcn4_ChIP-seq_MEME_108	YLR152C	Set_1	2.46077	12.4372	10.8288	10.7838	4.08204	1.29911	3.63659	3.43681	3.43079	2.02929		Peak_243	Gcn4_ChIP-seq_MEME_442	YHL027W	Set_2	1.11988	1.87108	2.44119	1.68389	1.14411	0.16335	0.903874	1.28758	0.751796	0.194229		Peak_398	Gcn4_ChIP-seq_MEME_502	YMR019W	Set_3	0.758709	2.01041	2.8073	1.93154	1.37927	-0.398382	1.00749	1.48918	0.949755	0.463902
Peak_401	Gcn4_ChIP-seq_MEME_69	YMR062C	Set_1	4.53754	19	22.4148	14.9769	8.3857	2.18191	4.24793	4.48638	3.90467	3.06793		Peak_253	Gcn4_ChIP-seq_MEME_453	YHR029C	Set_2	0.721162	1.90096	2.15305	1.54883	1.06117	-0.471604	0.926725	1.10638	0.631176	0.0856555		Peak_413	Gcn4_ChIP-seq_MEME_418	YMR195W	Set_3	2.66769	7.44752	26.7213	8.50176	7.08011	1.41559	2.89676	4.73992	3.08776	2.82377
Peak_404	Gcn4_ChIP-seq_MEME_144	YMR096W	Set_1	1.28348	4.6773	3.95705	2.05809	1.696	0.360058	2.22567	1.98443	1.0413	0.762139		Peak_259	Gcn4_ChIP-seq_MEME_1233	YHR122W	Set_2	1.07201	1.82076	2.2068	1.48543	1.17154	0.100312	0.864543	1.14195	0.570882	0.228405		Peak_420	Gcn4_ChIP-seq_MEME_873	YMR271C	Set_3	1.11697	1.98062	1.96642	1.8373	1.38661	0.159594	0.985955	0.975572	0.877583	0.471563
Peak_423	Gcn4_ChIP-seq_MEME_48	YMR287C	Set_1	1.62814	6.36049	5.70996	4.89336	2.62589	0.703228	2.66914	2.51348	2.29083	1.39281		Peak_277	Gcn4_ChIP-seq_MEME_842	YIL116W	Set_2	1.84186	8.97707	19.1496	7.23845	4.24199	0.881166	3.16624	4.25924	2.85568	2.08474		Peak_437	Gcn4_ChIP-seq_MEME_1337	YNL183C	Set_3	1.18965	1.50796	1.94069	1.37529	1.23433	0.25054	0.592603	0.956568	0.459735	0.303734
Peak_458	Gcn4_ChIP-seq_MEME_9	YNR069C	Set_1	1.82196	10.0126	9.71507	5.14455	2.63558	0.865495	3.32375	3.28023	2.36304	1.39812		Peak_308	Gcn4_ChIP-seq_MEME_993	YJL071W	Set_2	1.45872	2.57062	3.41677	1.5562	1.39801	0.5447	1.36212	1.77263	0.638029	0.483375		Peak_445	Gcn4_ChIP-seq_MEME_994	YNL104C	Set_3	2.65216	7.59089	20.7878	6.76281	6.42903	1.40717	2.92427	4.37766	2.75762	2.6846
Peak_467	Gcn4_ChIP-seq_MEME_982	YOL119C	Set_1	1.93607	8.3445	7.21474	8.73064	2.3793	0.953132	3.06083	2.85095	3.12609	1.25054		Peak_315	Gcn4_ChIP-seq_MEME_94	YJR016C	Set_2	2.83026	4.66082	8.96056	4.1015	2.95275	1.50093	2.22058	3.16359	2.03615	1.56206		Peak_450	Gcn4_ChIP-seq_MEME_956	YNL036W	Set_3	1.55288	3.07303	7.27942	2.47241	4.97491	0.634949	1.61966	2.86382	1.30592	2.31467
Peak_491	Gcn4_ChIP-seq_MEME_351	YOR130C	Set_1	2.96073	14.5303	14.5206	8.48248	4.67696	1.56595	3.86099	3.86003	3.08449	2.22557		Peak_323	Gcn4_ChIP-seq_MEME_25	YJR109C	Set_2	19.6916	33.8855	52.2935	33.5831	20.6448	4.29951	5.0826	5.70856	5.06967	4.36771		Peak_476	Gcn4_ChIP-seq_MEME_410	YOL058W	Set_3	10.8791	37.0818	74.3665	45.5526	31.7439	3.44348	5.21264	6.21658	5.50946	4.98841
Peak_506	Gcn4_ChIP-seq_MEME_128	YOR337W	Set_1	2.8889	7.35526	11.8311	5.59091	2.61071	1.53052	2.87878	3.56451	2.48308	1.38444		Peak_325	Gcn4_ChIP-seq_MEME_1291	YJR130C	Set_2	0.877063	1.49371	1.70476	1.20347	0.914367	-0.189248	0.5789	0.769567	0.267195	-0.129155		Peak_512	Gcn4_ChIP-seq_MEME_1150	YPL250C	Set_3	1.77974	7.86476	13.848	6.40846	6.3087	0.831668	2.9754	3.7916	2.67998	2.65734
Peak_508	Gcn4_ChIP-seq_MEME_1205	YPL273W	Set_1	2.02683	9.03999	9.238	7.62855	3.46848	1.01923	3.17632	3.20758	2.93141	1.7943		Peak_33	Gcn4_ChIP-seq_MEME_196	YBR104W	Set_2	0.934732	2.19379	4.00281	2.00615	1.47903	-0.097376	1.13342	2.00101	1.00443	0.564647		Peak_519	Gcn4_ChIP-seq_MEME_426	YPL135W	Set_3	2.77537	3.64349	7.017	3.11661	3.11028	1.47268	1.86532	2.81085	1.63998	1.63705
Peak_511	Gcn4_ChIP-seq_MEME_280	YPL264C	Set_1	0.816175	2.60193	3.62393	1.29342	0.796978	-0.293049	1.37958	1.85756	0.371189	-0.327388		Peak_330	Gcn4_ChIP-seq_MEME_1315	YKL218C	Set_2	1.16094	1.77083	1.68195	1.32429	1.0532	0.215288	0.824427	0.750135	0.405222	0.0747827		Peak_526	Gcn4_ChIP-seq_MEME_971	YPL033C	Set_3	0.853629	1.5824	1.75387	1.40537	1.15065	-0.228318	0.662111	0.81054	0.490951	0.202448
Peak_52	Gcn4_ChIP-seq_MEME_106	YBR255W	Set_1	1.27126	7.11159	6.09407	5.41445	2.52121	0.346258	2.83017	2.60741	2.43682	1.33412		Peak_331	Gcn4_ChIP-seq_MEME_361	YKL211C	Set_2	2.34946	4.47796	6.92473	4.62529	2.77171	1.23233	2.16284	2.79176	2.20954	1.47078		Peak_543	Gcn4_ChIP-seq_MEME_799	YPR145W	Set_3	1.21335	4.36813	10.4678	4.63997	3.74418	0.278996	2.12702	3.38788	2.21412	1.90465
Peak_58	Gcn4_ChIP-seq_MEME_655	YCL030C	Set_1	2.95452	9.44277	9.42383	8.64215	2.83442	1.56292	3.23921	3.23631	3.11139	1.50305		Peak_35	Gcn4_ChIP-seq_MEME_955	YBR115C	Set_2	3.9831	8.65715	11.197	6.65703	4.03642	1.99389	3.11389	3.48505	2.73488	2.01308		Peak_544	Gcn4_ChIP-seq_MEME_230	YPR167C	Set_3	0.758782	1.73365	3.50144	1.37606	1.34116	-0.398243	0.793812	1.80795	0.460544	0.423486
Peak_68	Gcn4_ChIP-seq_MEME_656	YDL198C	Set_1	2.0908	7.60146	10.0263	4.07978	2.82324	1.06406	2.92628	3.32572	2.02849	1.49735		Peak_352	Gcn4_ChIP-seq_MEME_417	YKR058W	Set_2	1.94007	1.89304	1.84371	1.45652	1.01946	0.956111	0.920708	0.882613	0.542528	0.0278082		Peak_89	Gcn4_ChIP-seq_MEME_1372	YDR034C	Set_3	1.61265	4.62497	8.65193	4.69814	3.23339	0.689436	2.20945	3.11302	2.23209	1.69305
															Peak_36	Gcn4_ChIP-seq_MEME_464	YBR145W	Set_2	1.71493	4.27167	8.44792	3.42683	2.43621	0.778151	2.0948	3.0786	1.77687	1.28464
															Peak_365	Gcn4_ChIP-seq_MEME_293	YLR027C	Set_2	3.16939	9.56366	15.231	7.37579	5.57173	1.6642	3.25756	3.92894	2.8828	2.47812
															Peak_374	Gcn4_ChIP-seq_MEME_1682	YLR193C	Set_2	0.567275	1.38069	1.78691	1.22568	0.94686	-0.817879	0.465385	0.837464	0.293579	-0.078777
															Peak_380	Gcn4_ChIP-seq_MEME_339	YLR327C	Set_2	0.642541	3.6973	4.19445	3.29211	2.16285	-0.63814	1.88647	2.06848	1.71901	1.11293
															Peak_391	Gcn4_ChIP-seq_MEME_1364	YML116W	Set_2	0.946305	2.28505	3.11858	2.16541	1.44011	-0.0796235	1.19223	1.64089	1.11464	0.526177
															Peak_392	Gcn4_ChIP-seq_MEME_1516	YML076C	Set_2	0.860554	1.57579	1.96571	1.18005	1.00109	-0.216662	0.656073	0.97505	0.238844	0.00156681
															Peak_408	Gcn4_ChIP-seq_MEME_657	YMR135C	Set_2	3.91121	11.7941	19.6808	11.6182	5.44257	1.96761	3.55999	4.29872	3.53831	2.44429
															Peak_426	Gcn4_ChIP-seq_MEME_356	YNL311C	Set_2	1.09376	4.1253	5.52912	3.75211	2.27187	0.129296	2.0445	2.46705	1.9077	1.18388
															Peak_435	Gcn4_ChIP-seq_MEME_953	YNL220W	Set_2	1.06906	1.70318	2.47052	1.76047	1.05835	0.096343	0.768233	1.30481	0.81596	0.0818232
															Peak_442	Gcn4_ChIP-seq_MEME_431	YNL125C	Set_2	1.73305	3.83448	4.7525	2.92062	2.25421	0.79331	1.93903	2.24869	1.54627	1.17262
															Peak_465	Gcn4_ChIP-seq_MEME_324	YOL140W	Set_2	3.47942	13.4118	19.6793	10.3493	7.0145	1.79885	3.74544	4.29861	3.37146	2.81034
															Peak_475	Gcn4_ChIP-seq_MEME_182	YOL064C	Set_2	1.53988	3.68931	6.34338	2.80969	2.2925	0.622817	1.88335	2.66525	1.49041	1.19692
															Peak_483	Gcn4_ChIP-seq_MEME_1065	YOR044W	Set_2	1.07968	2.18453	2.78384	1.69593	1.1787	0.110606	1.12733	1.47708	0.762081	0.237199
															Peak_490	Gcn4_ChIP-seq_MEME_42	YOR108W	Set_2	7.45293	8.30089	13.2972	7.15484	3.8335	2.89781	3.05327	3.73305	2.83892	1.93866
															Peak_495	Gcn4_ChIP-seq_MEME_318	YOR202W	Set_2	1.07939	1.91589	2.93048	1.67199	1.15852	0.110219	0.938015	1.55114	0.741569	0.212285
															Peak_498	Gcn4_ChIP-seq_MEME_96	YOR222W	Set_2	1.56884	2.93207	6.39613	2.10697	1.95047	0.649698	1.55192	2.6772	1.07517	0.963819
															Peak_50	Gcn4_ChIP-seq_MEME_590	YBR248C	Set_2	1.04912	2.96549	5.04369	2.27605	1.45124	0.0691807	1.56827	2.33448	1.18654	0.537283
															Peak_51	Gcn4_ChIP-seq_MEME_389	YBR249C	Set_2	1.79069	4.20165	6.31733	3.62998	2.13973	0.840514	2.07095	2.65931	1.85996	1.09743
															Peak_53	Gcn4_ChIP-seq_MEME_1145	YBR256C	Set_2	0.992379	3.46848	4.17571	2.67072	1.79287	-0.0110371	1.7943	2.06202	1.41723	0.842273
															Peak_537	Gcn4_ChIP-seq_MEME_819	YPR058W	Set_2	0.900784	2.03211	2.97186	1.59682	1.29685	-0.150747	1.02298	1.57137	0.675205	0.375013
															Peak_546	Gcn4_ChIP-seq_MEME_262	YPR185W	Set_2	1.55987	4.61479	4.94764	3.25739	2.16147	0.641424	2.20627	2.30674	1.70372	1.11201
															Peak_59	Gcn4_ChIP-seq_MEME_495	YCL009C	Set_2	2.44007	9.91731	14.685	6.80807	4.80743	1.28692	3.30995	3.87628	2.76725	2.26527
															Peak_61	Gcn4_ChIP-seq_MEME_672	YCR053W	Set_2	1.22866	2.66913	3.76281	2.30596	1.75539	0.297088	1.41637	1.91181	1.20537	0.81179
															Peak_73	Gcn4_ChIP-seq_MEME_74	YDL170W	Set_2	3.96842	9.88498	15.1026	7.83376	5.43533	1.98857	3.30524	3.91672	2.96971	2.44237
															Peak_82	Gcn4_ChIP-seq_MEME_1270	YDL066W	Set_2	1.25432	3.17307	4.0253	3.65454	2.0999	0.326901	1.66588	2.00909	1.86969	1.07032
															Peak_86	Gcn4_ChIP-seq_MEME_753	YDL025C	Set_2	1.07473	2.61014	2.2973	2.37734	1.25048	0.103981	1.38412	1.19994	1.24935	0.322486
															Peak_99	Gcn4_ChIP-seq_MEME_20	YDR127W	Set_2	8.92316	21.5294	32.181	16.9583	9.9148	3.15756	4.42824	5.00814	4.08392	3.30958

## Sheet: Data for Fig 2F scatter plots
		Fig 2F(i)					Fig 2F(ii)
Gcn4 occ. of Gcn4 5' peaks					Gcn4 occ. of Gcn4 ORF peaks
Gcn4 peak	Gcn4 site type	log2 Gcn4 WT_I	log2 Gcn4 WT_I/snf2∆ PTET-STH1_I		Gcn4 peak	Gcn4 site type	log2 Gcn4 WT_I	log2 Gcn4 WT_I/snf2∆ PTET-STH1_I
Peak_476	5'	5.21264	0.22423		Peak_83	ORF	4.06409	1.58761
Peak_323	5'	5.0826	0.71489		Peak_452	ORF	3.7739	1.52831
Peak_304	5'	4.87606	0.299417		Peak_48	ORF	3.46837	1.43148
Peak_148	5'	4.62091	0.957198		Peak_245	ORF	3.42957	1.20037
Peak_99	5'	4.42824	1.11865		Peak_200	ORF	3.36956	1.68963
Peak_385	5'	4.4198	0.464319		Peak_207	ORF	3.31212	1.53461
Peak_401	5'	4.24793	1.18		Peak_431	ORF	3.22029	1.5234
Peak_193	5'	4.18627	1.40464		Peak_514	ORF	3.16746	1.42851
Peak_262	5'	4.04205	0.43282		Peak_335	ORF	3.1145	1.3889
Peak_248	5'	4.01737	1.32743		Peak_366	ORF	3.03896	1.45891
Peak_158	5'	3.90941	1.21168		Peak_146	ORF	2.99834	1.35364
Peak_491	5'	3.86099	1.63542		Peak_95	ORF	2.99563	1.33102
Peak_159	5'	3.80435	0.877955		Peak_470	ORF	2.98905	1.60624
Peak_138	5'	3.78802	1.14209		Peak_389	ORF	2.966	1.46609
Peak_465	5'	3.74544	0.935095		Peak_339	ORF	2.9541	1.45366
Peak_171	5'	3.66457	2.33386		Peak_72	ORF	2.87344	1.2438
Peak_362	5'	3.644	1.29401		Peak_539	ORF	2.84341	0.944335
Peak_372	5'	3.63659	1.6073		Peak_133	ORF	2.81476	1.65997
Peak_408	5'	3.55999	1.11571		Peak_78	ORF	2.79032	1.28647
Peak_183	5'	3.53084	2.17288		Peak_111	ORF	2.78498	1.33422
Peak_163	5'	3.52751	0.765041		Peak_281	ORF	2.77438	1.09525
Peak_194	5'	3.52416	1.51573		Peak_455	ORF	2.7039	1.1771
Peak_458	5'	3.32375	1.92563		Peak_280	ORF	2.63585	1.27648
Peak_256	5'	3.32135	0.109441		Peak_402	ORF	2.58479	1.2795
Peak_59	5'	3.30995	1.04468		Peak_181	ORF	2.46015	1.06894
Peak_73	5'	3.30524	0.86287		Peak_530	ORF	2.45376	1.16828
Peak_365	5'	3.25756	0.779439		Peak_411	ORF	2.43693	1.03001
Peak_58	5'	3.23921	1.73616		Peak_509	ORF	2.42023	1.31953
Peak_316	5'	3.2272	1.35906		Peak_319	ORF	2.40154	1.15058
Peak_23	5'	3.20444	1.50027		Peak_267	ORF	2.37374	1.13764
Peak_508	5'	3.17632	1.38202		Peak_179	ORF	2.36788	0.911226
Peak_277	5'	3.16624	1.0815		Peak_414	ORF	2.29993	1.02168
Peak_35	5'	3.11389	1.10082		Peak_433	ORF	2.24043	1.31248
Peak_467	5'	3.06083	1.81029		Peak_533	ORF	2.21722	1.30375
Peak_490	5'	3.05327	1.1146		Peak_47	ORF	2.20224	0.68172
Peak_237	5'	2.99023	1.28635		Peak_4	ORF	2.16696	1.09749
Peak_512	5'	2.9754	0.318059		Peak_247	ORF	2.01666	1.00698
Peak_68	5'	2.92628	1.42892		Peak_65	ORF	1.96951	1.07287
Peak_445	5'	2.92427	0.239666		Peak_189	ORF	1.95708	1.21646
Peak_413	5'	2.89676	0.0729885		Peak_314	ORF	1.92778	1.0681
Peak_506	5'	2.87878	1.49433		Peak_317	ORF	1.81021	1.01881
Peak_273	5'	2.86125	1.73596		Peak_142	ORF	1.64644	1.06732
Peak_52	5'	2.83017	1.49605		Peak_155	ORF	1.50533	0.988354
Peak_199	5'	2.74447	0.0967013		Peak_187	ORF	1.49092	0.703886
Peak_294	5'	2.70269	1.24613		Peak_7	ORF	1.47258	0.903695
Peak_423	5'	2.66914	1.27633		Peak_468	ORF	1.28349	0.666588
Peak_287	5'	2.49257	0.285538		Peak_124	ORF	1.25895	0.71278
Peak_298	5'	2.48435	1.36222		Peak_101	ORF	1.25759	0.773642
Peak_164	5'	2.31744	1.30177		Peak_278	ORF	1.17534	0.705239
Peak_404	5'	2.22567	1.46354		Peak_417	ORF	1.15634	0.630256
Peak_315	5'	2.22058	0.658525		Peak_126	ORF	1.14252	0.819444
Peak_89	5'	2.20945	0.516397		Peak_66	ORF	1.12919	0.725516
Peak_546	5'	2.20627	1.09425		Peak_441	ORF	1.05616	0.622371
Peak_122	5'	2.18856	1.52522		Peak_291	ORF	0.994036	0.521882
Peak_331	5'	2.16284	0.692065		Peak_231	ORF	0.911399	0.533328
Peak_543	5'	2.12702	0.222366		Peak_457	ORF	0.899642	0.660175
Peak_36	5'	2.0948	0.810159		Peak_493	ORF	0.89708	0.547736
Peak_51	5'	2.07095	0.973525		Peak_232	ORF	0.867849	0.392603
Peak_426	5'	2.0445	0.860615		Peak_254	ORF	0.846544	0.545687
Peak_442	5'	1.93903	0.76641		Peak_251	ORF	0.725787	0.634639
Peak_37	5'	1.93006	1.2095		Peak_407	ORF	0.67488	0.567616
Peak_380	5'	1.88647	0.773538		Peak_97	ORF	0.660512	0.37099
Peak_475	5'	1.88335	0.686427
Peak_519	5'	1.86532	0.228274
Peak_160	5'	1.80659	0.87294
Peak_53	5'	1.7943	0.952031
Peak_120	5'	1.73916	0.819502
Peak_115	5'	1.69266	1.10293
Peak_198	5'	1.67542	0.620378
Peak_82	5'	1.66588	0.595556
Peak_450	5'	1.61966	-0.69501
Peak_50	5'	1.56827	1.03099
Peak_165	5'	1.55352	0.704498
Peak_498	5'	1.55192	0.588099
Peak_209	5'	1.47635	1.23393
Peak_14	5'	1.43605	1.12024
Peak_61	5'	1.41637	0.604578
Peak_86	5'	1.38412	1.06164
Peak_511	5'	1.37958	1.70697
Peak_28	5'	1.36801	-0.43701
Peak_308	5'	1.36212	0.878744
Peak_391	5'	1.19223	0.666051
Peak_377	5'	1.18713	0.417256
Peak_213	5'	1.17732	0.364778
Peak_24	5'	1.15334	0.748163
Peak_33	5'	1.13342	0.568776
Peak_483	5'	1.12733	0.890126
Peak_190	5'	1.12026	0.663512
Peak_156	5'	1.11628	0.54515
Peak_21	5'	1.07852	0.615998
Peak_210	5'	1.06578	0.686633
Peak_358	5'	1.05638	0.48744
Peak_344	5'	1.04292	0.366167
Peak_537	5'	1.02298	0.647962
Peak_398	5'	1.00749	0.543585
Peak_420	5'	0.985955	0.514392
Peak_218	5'	0.978142	0.724064
Peak_342	5'	0.939039	0.407321
Peak_495	5'	0.938015	0.72573
Peak_253	5'	0.926725	0.84107
Peak_352	5'	0.920708	0.8929
Peak_243	5'	0.903874	0.709645
Peak_172	5'	0.866474	0.834815
Peak_259	5'	0.864543	0.636138
Peak_268	5'	0.838936	0.413324
Peak_330	5'	0.824427	0.749645
Peak_544	5'	0.793812	0.370326
Peak_435	5'	0.768233	0.68641
Peak_526	5'	0.662111	0.459663
Peak_392	5'	0.656073	0.654506
Peak_220	5'	0.636639	0.318624
Peak_437	5'	0.592603	0.288869
Peak_325	5'	0.5789	0.708055
Peak_203	5'	0.507034	0.394013
Peak_374	5'	0.465385	0.544162
Peak_162	5'	0.380824	0.234397
Peak_174	5'	0.361428	0.323061

## Sheet: Data for Fig 3C boxplots
				Fig 3C(i)					Fig 3C(ii)						Fig 3C(iii)
	Snf2-myc occ. in ±100bp window surrounding the consensus motif of Gcn4 5' peaks					Sth1-myc occ. in ±100bp window surrounding the consensus motif of Gcn4 5' peaks					Ino80-myc occ. in ±100bp window surrounding the consensus motif of Gcn4 5' peaks
Gcn4 5' peaks	Snf2-myc_U	Snf2-myc_I	untag_I	Corrected Snf2-myc_U	Corrected Snf2-myc_I	Sth1-myc_U	Sth1-myc_I	untag_I	Corrected Sth1-myc_U	Corrected Sth1-myc_I	untag_U	untag_I	Ino80-myc_U	Ino80-myc_I	Corrected Ino80-myc_U	Corrected Ino80-myc_I
Peak_183	1.51189	1.73166	0.754987	0.756908	0.976673	1.5968	1.20942	0.754987	0.841815	0.454431	1.23504	1.20741	1.89935	2.16221	0.664308	0.954796
Peak_171	0.763149	1.44741	0.639786	0.123363	0.807627	0.756698	0.876908	0.639786	0.116912	0.237122	0.246871	0.38297	0.316518	0.489692	0.0696471	0.106722
Peak_458	0.690734	0.985371	0.624235	0.0664991	0.361136	0.832856	0.93553	0.624235	0.208621	0.311295	0.769279	0.706289	0.846147	1.27496	0.0768686	0.568669
Peak_273	0.955525	1.14839	0.823651	0.131874	0.324738	1.08511	1.11826	0.823651	0.261456	0.294612	0.811297	0.891956	0.98261	1.22543	0.171313	0.333471
Peak_467	0.913313	2.01282	0.855821	0.0574912	1.157	0.839823	1.32412	0.855821	-0.0159986	0.468298	0.914461	1.17469	1.1899	2.10728	0.275442	0.932593
Peak_58	1.27654	2.37972	0.820975	0.455562	1.55874	1.07991	1.36885	0.820975	0.258934	0.547875	0.860508	1.10542	1.5196	2.04641	0.659092	0.940996
Peak_511	0.574509	0.708787	0.483826	0.0906832	0.22496	0.636284	0.784941	0.483826	0.152458	0.301115	0.577051	0.730827	0.649781	1.04602	0.0727293	0.315195
Peak_372	0.792027	1.03322	0.689755	0.102272	0.34346	0.861559	0.840181	0.689755	0.171804	0.150426	0.473386	0.474717	0.728818	0.881052	0.255432	0.406335
Peak_491	0.731626	1.15156	0.452415	0.279211	0.699148	0.838954	1.03216	0.452415	0.386539	0.579746	0.874793	0.857953	1.13593	2.12385	0.261139	1.2659
Peak_52	0.770091	0.890451	0.730554	0.0395375	0.159897	0.779932	0.820911	0.730554	0.0493785	0.0903575	0.705887	0.725275	0.811096	0.897175	0.10521	0.1719
Peak_404	0.794654	0.970133	0.76114	0.033514	0.208993	0.699205	0.93361	0.76114	-0.0619346	0.17247	0.760631	1.06368	1.07122	1.64073	0.310588	0.577046
Peak_23	0.87953	1.15168	0.701852	0.177678	0.449824	0.949647	1.01862	0.701852	0.247794	0.316767	0.822141	0.847101	1.17699	1.4728	0.35485	0.625703
Peak_194	0.72939	1.57205	0.634125	0.0952657	0.937926	0.942025	1.43388	0.634125	0.307901	0.799759	1.03327	1.38209	1.52919	2.34112	0.495925	0.959029
Peak_122	0.898712	1.17673	0.568901	0.32981	0.607824	0.961459	0.933509	0.568901	0.392557	0.364607	1.10033	0.899567	1.17636	1.39323	0.0760291	0.493662
Peak_209	1.69357	1.72711	1.11999	0.573585	0.607117	1.32021	1.26695	1.11999	0.200224	0.146964	0.861925	0.836124	1.29348	1.25282	0.431556	0.416697
Peak_68	0.967783	1.16031	0.861378	0.106405	0.298933	1.18416	1.4492	0.861378	0.32278	0.587827	1.0076	1.07637	1.31119	1.7426	0.303591	0.666236
Peak_316	0.90495	0.984154	0.700426	0.204524	0.283728	0.893682	1.00465	0.700426	0.193256	0.304222	0.883026	0.734537	1.141	1.46212	0.257975	0.727579
Peak_508	1.0041	1.29098	1.03987	-0.035774	0.251113	0.994284	1.33242	1.03987	-0.0455852	0.292552	0.870822	1.09086	1.2031	1.70966	0.332278	0.618803
Peak_237	0.99573	1.30187	1.11817	-0.122443	0.183702	1.08926	1.27333	1.11817	-0.0289126	0.155158	1.04395	1.18165	1.13743	1.34205	0.093483	0.160402
Peak_193	0.790083	1.87962	0.702182	0.0879009	1.17744	0.835279	1.08201	0.702182	0.133096	0.37983	0.842934	1.46058	1.38556	1.98779	0.542629	0.527214
Peak_423	0.826889	0.890894	0.816391	0.0104982	0.0745028	0.888136	0.839977	0.816391	0.0717444	0.0235862	0.936576	0.772985	0.784337	0.932312	-0.152239	0.159327
Peak_86	0.999301	0.954912	0.76238	0.236921	0.192533	1.05559	1.15148	0.76238	0.293215	0.389097	0.934549	0.842779	1.31563	1.44228	0.381084	0.599503
Peak_37	0.800264	1.16227	0.796936	0.00332786	0.365334	0.875245	1.09445	0.796936	0.0783095	0.297519	0.778635	0.809172	0.978125	1.246	0.19949	0.436827
Peak_506	0.619113	0.695783	0.373764	0.245349	0.322019	0.800396	0.797214	0.373764	0.426631	0.42345	0.827511	0.718945	0.971432	1.57499	0.143921	0.856047
Peak_164	0.926853	0.891282	0.477504	0.449349	0.413778	0.76995	0.926884	0.477504	0.292446	0.449379	0.762626	0.673254	1.67271	1.50445	0.91008	0.831192
Peak_546	0.763375	0.815771	0.916781	-0.153406	-0.10101	0.853717	1.00095	0.916781	-0.0630636	0.0841721	0.920706	0.993002	0.783119	0.973784	-0.137587	-0.0192183
Peak_362	2.18271	2.66985	1.42429	0.758427	1.24557	1.85969	1.73185	1.42429	0.435404	0.307568	1.86492	1.71234	2.37676	2.23659	0.511845	0.524246
Peak_248	0.694319	1.84739	1.02936	-0.335043	0.818027	0.788462	1.33331	1.02936	-0.240899	0.303944	0.833835	1.60043	1.03755	2.20167	0.203719	0.601241
Peak_298	2.31932	1.90222	1.39218	0.92714	0.510039	2.93064	1.98186	1.39218	1.53846	0.589688	1.67219	1.26234	1.85972	1.39306	0.187526	0.130722
Peak_138	1.01837	1.33103	0.970828	0.0475422	0.360205	1.33191	1.4154	0.970828	0.361082	0.44457	1.12192	1.20597	1.25698	1.78876	0.135062	0.582788
Peak_14	0.695026	0.85223	0.568109	0.126917	0.284121	0.879641	1.192	0.568109	0.311532	0.623886	0.844587	0.888229	1.1855	1.49522	0.340914	0.606992
Peak_401	1.00196	1.44245	1.01929	-0.0173263	0.423162	1.18858	1.53237	1.01929	0.169293	0.513084	1.11509	1.22153	1.45795	2.13814	0.342862	0.916614
Peak_115	0.715392	1.18025	0.604547	0.110845	0.575702	0.527649	0.757428	0.604547	-0.0768981	0.152881	0.61767	0.797417	0.937123	1.02881	0.319452	0.231389
Peak_294	1.30498	1.86502	1.05863	0.246353	0.806388	1.71133	1.52558	1.05863	0.652696	0.466948	1.64202	1.53461	1.67671	1.89775	0.0346872	0.363138
Peak_158	0.648617	1.01889	0.492795	0.155822	0.526096	0.600014	0.86188	0.492795	0.107218	0.369085	0.512658	0.649188	0.883762	1.48685	0.371103	0.837657
Peak_352	1.38941	1.63717	1.29877	0.0906439	0.338407	1.68589	1.35311	1.29877	0.387127	0.054346	1.23964	0.936806	1.2466	1.30358	0.0069596	0.366777
Peak_59	0.930881	1.1706	0.892287	0.0385939	0.27831	1.23927	1.43617	0.892287	0.346984	0.543883	1.0703	1.20508	1.54455	1.80159	0.474249	0.596511
Peak_308	0.638016	0.70527	0.6972	-0.0591847	0.00806943	0.801231	0.872105	0.6972	0.10403	0.174904	0.667171	0.720122	0.781698	0.888113	0.114527	0.167991
Peak_53	0.628633	1.00854	0.974735	-0.346103	0.0338007	0.945606	1.22067	0.974735	-0.029129	0.245936	0.910584	0.898921	1.29091	1.54516	0.380328	0.646243
Peak_24	0.66522	0.769981	0.525869	0.139351	0.244112	0.747839	0.914636	0.525869	0.221969	0.388767	0.593791	0.570024	0.934401	1.04197	0.34061	0.471943
Peak_160	0.851742	0.97602	0.820293	0.0314491	0.155727	0.961581	0.985445	0.820293	0.141288	0.165152	0.959655	0.800583	0.912616	0.938368	-0.0470384	0.137785
Peak_99	0.919005	1.52434	0.799683	0.119322	0.724653	1.10829	1.38696	0.799683	0.308611	0.587279	0.824597	1.12216	1.35022	2.05886	0.525622	0.936704
Peak_50	0.801857	1.16082	1.05929	-0.257428	0.101537	0.927397	1.25173	1.05929	-0.131888	0.19244	0.684871	0.89387	0.925685	1.56547	0.240814	0.671596
Peak_51	0.715795	0.931482	0.532193	0.183602	0.399289	0.926501	0.981684	0.532193	0.394308	0.449491	0.776355	0.762361	1.27495	1.74751	0.498591	0.985147
Peak_490	0.768111	0.809415	0.449117	0.318994	0.360297	0.734002	0.922776	0.449117	0.284885	0.473659	0.648982	0.684978	1.09392	1.1576	0.44494	0.47262
Peak_35	1.45339	1.86266	0.782524	0.670863	1.08013	1.43954	1.32446	0.782524	0.657018	0.541935	1.36187	1.45653	2.0424	1.9487	0.680531	0.49217
Peak_380	1.00075	1.10151	1.13418	-0.133426	-0.0326726	1.14685	1.21127	1.13418	0.0126722	0.0770941	1.27161	1.35902	1.91104	1.88529	0.639433	0.526262
Peak_408	4.38173	5.94762	0.831918	3.54981	5.1157	1.27803	1.52439	0.831918	0.44611	0.692477	1.94806	1.9248	3.15141	2.51062	1.20335	0.585814
Peak_483	0.77173	0.757859	0.580981	0.190749	0.176879	0.874919	1.0036	0.580981	0.293938	0.42262	0.581622	0.37652	0.766221	0.977813	0.184599	0.601293
Peak_277	0.902048	1.44494	0.642428	0.25962	0.80251	0.8007	1.04161	0.642428	0.158273	0.399187	0.616306	0.714372	0.941118	1.47042	0.324812	0.756048
Peak_253	0.753187	0.857992	0.774487	-0.0212999	0.0835049	0.81123	0.919456	0.774487	0.036743	0.144969	0.440338	0.525629	0.63697	0.758168	0.196632	0.232539
Peak_330	0.756256	0.885389	0.662541	0.0937157	0.222849	0.758493	0.905251	0.662541	0.0959521	0.24271	0.27346	0.257798	0.304612	0.434062	0.0311523	0.176264
Peak_218	0.684889	0.724869	0.636282	0.0486074	0.0885875	0.725509	0.92539	0.636282	0.0892268	0.289109	0.743806	0.705804	0.856878	1.22644	0.113072	0.520635
Peak_325	0.567862	0.692826	0.571153	-0.00329109	0.121673	0.716306	0.766072	0.571153	0.145154	0.194919	0.502117	0.458274	0.632353	0.661964	0.130236	0.20369
Peak_426	0.894796	0.975554	0.828306	0.0664899	0.147248	1.06799	1.15936	0.828306	0.239685	0.331059	1.02913	1.16838	2.09546	2.38065	1.06633	1.21226
Peak_465	0.700267	1.02384	0.581417	0.11885	0.442418	0.797957	0.924918	0.581417	0.21654	0.343501	0.774843	0.973015	1.39698	1.55937	0.622137	0.58636
Peak_172	0.708175	0.892422	0.724381	-0.0162061	0.168041	0.809369	0.954186	0.724381	0.0849877	0.229805	0.532381	0.542614	0.572646	0.83463	0.0402651	0.292016
Peak_148	0.825272	1.16796	0.609041	0.21623	0.558917	1.07578	1.2844	0.609041	0.46674	0.67536	0.987652	1.0434	1.14667	1.18493	0.159019	0.141528
Peak_435	1.04726	0.946376	0.701216	0.346039	0.24516	1.06702	1.03162	0.701216	0.365804	0.330408	0.578068	0.476364	0.990348	0.85329	0.41228	0.376925
Peak_392	0.708794	0.68631	0.603799	0.104995	0.0825112	0.799462	0.82797	0.603799	0.195663	0.224171	0.714364	0.619768	0.929416	1.00675	0.215052	0.386984
Peak_21	1.10753	1.19157	1.06129	0.0462361	0.130271	1.39223	1.37488	1.06129	0.330933	0.313589	1.11103	1.10216	1.50085	1.50956	0.389818	0.407396
Peak_442	0.807918	1.0596	0.585498	0.22242	0.474097	0.957076	1.01161	0.585498	0.371578	0.426117	0.924434	0.769646	1.46187	1.55706	0.537436	0.787419
Peak_243	1.01393	0.915008	0.655858	0.358075	0.25915	0.816425	0.84079	0.655858	0.160568	0.184932	0.557186	0.569896	0.889975	0.96766	0.332789	0.397764
Peak_36	0.731769	0.815781	0.533626	0.198144	0.282155	0.838272	1.10953	0.533626	0.304647	0.575908	0.870208	0.807699	1.1524	1.97402	0.282196	1.16632
Peak_203	1.57938	1.09763	0.573065	1.00632	0.524565	1.0635	0.945236	0.573065	0.490438	0.372171	1.10837	0.778259	1.95444	1.84735	0.846069	1.06909
Peak_73	0.910576	1.30254	0.561765	0.348811	0.740774	0.988838	1.18122	0.561765	0.427073	0.619451	0.986236	0.904939	1.51225	1.56385	0.52601	0.658915
Peak_190	0.955971	0.949799	0.633819	0.322152	0.31598	1.17999	1.1922	0.633819	0.546171	0.558381	0.709141	0.581554	1.04228	1.12763	0.333137	0.546076
Peak_391	1.02977	1.1866	0.988064	0.0417087	0.198532	1.0726	1.1008	0.988064	0.0845333	0.112738	1.32154	1.10517	1.42859	1.4505	0.107051	0.345335
Peak_259	0.849511	0.79116	0.651859	0.197652	0.139301	0.887805	0.91575	0.651859	0.235946	0.263891	0.675641	0.586721	0.820654	0.799699	0.145013	0.212978
Peak_159	0.976948	1.22015	0.575036	0.401912	0.645118	0.811671	1.03794	0.575036	0.236635	0.4629	0.7833	0.905655	1.45755	1.91437	0.674245	1.00872
Peak_475	0.865328	0.981344	0.807842	0.0574854	0.173502	0.855394	1.0608	0.807842	0.047552	0.252954	0.893091	0.960787	0.911251	1.18555	0.0181607	0.22476
Peak_374	0.712587	0.844248	0.753671	-0.0410846	0.0905765	0.831035	1.13998	0.753671	0.0773641	0.386309	0.67041	0.818544	0.90912	1.07478	0.23871	0.256239
Peak_420	1.14861	0.999092	0.925353	0.223258	0.0737392	1.22396	1.11762	0.925353	0.29861	0.192268	1.2291	0.960152	1.21701	1.15691	-0.0120888	0.196755
Peak_165	0.631658	0.638812	0.4442	0.187457	0.194612	0.676526	0.704939	0.4442	0.232326	0.260739	0.645406	0.455482	0.776158	0.852882	0.130753	0.3974
Peak_61	0.776463	0.83966	0.691305	0.085158	0.148355	1.01557	1.05362	0.691305	0.324264	0.362312	0.876391	0.708773	1.08711	1.25304	0.21072	0.544271
Peak_537	0.774055	0.904891	0.814308	-0.040253	0.0905823	0.972388	1.18449	0.814308	0.158079	0.370183	0.745515	0.86507	1.00334	1.28927	0.257823	0.424197
Peak_495	0.571252	0.651564	0.480051	0.0912015	0.171513	0.692697	0.857373	0.480051	0.212646	0.377322	0.487015	0.58707	0.754446	0.998427	0.267431	0.411357
Peak_120	0.798915	1.00192	0.658932	0.139983	0.342989	0.968156	1.03912	0.658932	0.309224	0.380184	0.789448	0.552999	0.938452	0.970522	0.149003	0.417523
Peak_210	0.641685	0.853186	0.697121	-0.0554362	0.156065	0.684244	0.992651	0.697121	-0.0128766	0.29553	0.54344	0.727212	0.707956	0.931623	0.164516	0.204411
Peak_323	0.911357	2.29306	0.588131	0.323226	1.70493	0.861656	1.23689	0.588131	0.273525	0.648758	0.622057	0.912647	0.933334	1.27499	0.311277	0.362346
Peak_365	0.866982	1.16948	0.784908	0.0820744	0.384567	1.00403	1.28749	0.784908	0.219125	0.502578	0.755482	1.02822	1.4477	1.58281	0.692215	0.554588
Peak_526	0.800125	0.675371	0.725314	0.0748114	-0.0499428	0.818419	0.844735	0.725314	0.0931053	0.119422	0.808456	0.768563	0.893928	0.96813	0.0854714	0.199567
Peak_156	0.692996	0.771303	0.707503	-0.0145066	0.0638002	0.826177	0.97702	0.707503	0.118675	0.269517	0.799789	0.83908	0.955894	1.08228	0.156105	0.243195
Peak_82	0.826802	1.09369	0.881164	-0.0543615	0.212521	1.13865	1.20648	0.881164	0.257484	0.325317	0.926122	1.07215	1.1784	1.29565	0.252273	0.223499
Peak_331	0.83527	1.01118	0.667661	0.167609	0.343519	1.06014	0.974494	0.667661	0.392479	0.306834	0.890896	0.745021	1.25159	1.47058	0.360691	0.725564
Peak_198	0.820908	0.913641	0.586466	0.234442	0.327176	1.23281	1.19011	0.586466	0.646349	0.603647	0.934785	0.950647	1.25008	1.42408	0.315292	0.473437
Peak_358	0.667174	0.701564	0.698412	-0.0312378	0.00315279	0.796125	1.03851	0.698412	0.097713	0.340096	0.796148	0.66057	0.93488	1.13312	0.138732	0.472551
Peak_398	0.674716	0.623242	0.505275	0.169442	0.117968	0.664876	0.788511	0.505275	0.159602	0.283236	0.738449	0.608535	0.928997	1.13091	0.190548	0.522372
Peak_220	1.02967	1.10263	0.612911	0.416761	0.489717	0.912509	1.02339	0.612911	0.299598	0.410483	0.85215	0.631146	1.3783	1.64242	0.526148	1.01127
Peak_377	0.874726	0.871523	0.777191	0.0975347	0.0943316	0.921237	1.12945	0.777191	0.144046	0.352255	0.90871	1.11861	1.45015	1.68075	0.541438	0.562143
Peak_498	0.961722	2.27858	2.02593	-1.06421	0.252646	1.10129	2.14869	2.02593	-0.92464	0.122763	0.807566	2.19038	1.18406	2.56385	0.376492	0.373478
Peak_163	0.494032	1.20929	0.49912	-0.00508781	0.710171	0.574699	0.954151	0.49912	0.0755789	0.455031	0.718768	0.926653	1.43663	1.82602	0.71786	0.899368
Peak_315	1.06509	1.20383	0.878241	0.186853	0.325587	1.34779	1.50433	0.878241	0.469545	0.626089	0.938686	0.897494	1.65205	1.85792	0.713365	0.960424
Peak_342	0.845022	1.13902	0.969501	-0.124479	0.169522	0.924308	1.16243	0.969501	-0.0451925	0.192926	1.01427	0.844301	1.06205	1.26974	0.047771	0.425438
Peak_437	0.896851	0.72738	0.599225	0.297626	0.128156	1.00387	0.92533	0.599225	0.404645	0.326105	0.82593	0.572627	1.06079	1.10994	0.234856	0.537316
Peak_174	0.707749	0.636851	0.563103	0.144646	0.0737483	0.80314	0.773582	0.563103	0.240038	0.21048	0.46788	0.415378	0.816656	0.775488	0.348776	0.360109
Peak_344	0.933202	1.01547	0.748916	0.184285	0.266556	1.32065	1.39468	0.748916	0.571734	0.64576	0.886978	0.812432	1.10582	1.17648	0.21884	0.364047
Peak_33	0.642168	0.665369	0.562781	0.0793866	0.102587	0.767456	1.00052	0.562781	0.204675	0.437743	0.701326	0.736304	1.0884	1.44613	0.387078	0.709827
Peak_213	1.2025	0.865525	0.689987	0.512515	0.175537	1.40998	1.02699	0.689987	0.719993	0.337	1.18192	1.05087	1.77028	1.28011	0.588362	0.229238
Peak_162	1.21154	0.949773	0.893943	0.317595	0.0558296	1.11465	1.09595	0.893943	0.220702	0.202011	1.2729	0.991497	1.51013	1.31747	0.237228	0.32597
Peak_544	0.778859	0.936932	0.709335	0.0695245	0.227597	0.985234	0.96733	0.709335	0.275899	0.257996	0.488792	0.551275	0.65187	0.674659	0.163078	0.123384
Peak_89	0.987423	1.15987	0.675246	0.312177	0.484625	1.12439	1.27027	0.675246	0.449149	0.59502	1.00219	1.00453	1.71683	1.89057	0.714643	0.88604
Peak_385	0.888577	1.6009	0.480762	0.407815	1.12014	0.9631	1.39603	0.480762	0.482338	0.915273	0.818595	1.27575	2.2155	2.43683	1.3969	1.16108
Peak_268	0.713459	0.716772	0.564659	0.148799	0.152113	0.877998	0.897276	0.564659	0.313339	0.332617	0.811937	0.810636	1.11247	1.12724	0.300536	0.316601
Peak_512	1.97805	2.61335	0.855818	1.12223	1.75753	1.61187	1.5773	0.855818	0.756051	0.721481	1.29123	2.07355	3.22934	3.04517	1.93811	0.971624
Peak_262	0.861521	1.69697	0.62266	0.238861	1.07431	1.21324	1.2517	0.62266	0.590581	0.629044	0.901983	1.10325	2.28638	2.33289	1.3844	1.22963
Peak_519	1.34265	2.28638	0.726321	0.616327	1.56006	1.16222	1.48482	0.726321	0.435904	0.758496	1.23705	1.09149	1.99752	1.87008	0.760467	0.778598
Peak_304	0.813785	2.7611	0.826406	-0.0126208	1.93469	0.691642	1.16972	0.826406	-0.134764	0.343316	0.723136	1.67762	1.47485	2.12742	0.751715	0.449804
Peak_287	4.93508	4.4574	1.3968	3.53829	3.0606	2.04568	1.85366	1.3968	0.648888	0.456866	2.80692	2.74882	4.50612	3.49993	1.6992	0.751106
Peak_476	0.942369	4.32228	1.27144	-0.329071	3.05084	0.958398	1.55568	1.27144	-0.313043	0.284241	0.923142	2.27084	1.65859	2.64745	0.735446	0.376613
Peak_445	1.19277	2.0577	0.827761	0.365013	1.22994	1.54808	1.62671	0.827761	0.720322	0.798944	1.36777	1.50747	2.55462	3.03286	1.18685	1.5254
Peak_543	1.54983	1.43964	0.6148	0.935034	0.824844	1.16608	1.24185	0.6148	0.551276	0.627049	1.11896	1.14323	2.57181	2.61068	1.45285	1.46745
Peak_256	1.00468	1.63595	0.897645	0.107031	0.738309	1.17281	1.46054	0.897645	0.275162	0.562893	1.0453	1.25718	2.26383	2.4156	1.21854	1.15843
Peak_199	0.90919	1.02246	0.525439	0.383751	0.497021	1.06333	1.27021	0.525439	0.53789	0.744771	0.945465	0.988475	1.94504	1.74598	0.999571	0.757505
Peak_413	1.38352	1.93466	0.60231	0.781214	1.33235	0.981207	1.2375	0.60231	0.378897	0.635193	1.0017	1.05838	2.77906	2.6555	1.77736	1.59712
Peak_450	1.48764	3.95611	1.90062	-0.412972	2.0555	1.80372	2.63966	1.90062	-0.096893	0.739044	1.64448	2.09561	2.17719	2.45924	0.532703	0.363631
Peak_28	1.67795	1.17791	0.65921	1.01874	0.518695	0.922162	1.05702	0.65921	0.262952	0.397813	0.906336	0.716392	2.29471	1.92944	1.38838	1.21304

## Sheet: Data for Fig 3 scatter plots
	Fig 3B(i)		Fig3B(ii)		Fig 3B(iii)					Fig 3E				Fig 3G
Gcn4_peak	log2 Gcn4 WT_I	Snf2-myc_I	log2 Gcn4 WT_I	Sth1-myc_I	log2 Gcn4 WT_I	Ino80-myc_I			Gcn4_peak	log2 Gcn4 snf2∆_I/WT_I	Snf2-myc_I		Gcn4_peak	log2 Gcn4 ino80∆_I/WT_I	Ino80-myc_I
Peak_115	1.69266	0.575702	1.69266	-0.229779	2.57246	0.231389			Peak_115	0.831581	0.575702		Peak_115	-1.15961	0.231389
Peak_120	1.73916	0.342989	1.73916	-0.0709605	2.85825	0.417523			Peak_120	0.774303	0.342989		Peak_120	-0.241078	0.417523
Peak_122	2.18856	0.607824	2.18856	0.0279501	3.34371	0.493662			Peak_122	0.434519	0.607824		Peak_122	-0.896604	0.493662
Peak_138	3.78802	0.360205	3.78802	-0.0834876	4.51261	0.582788			Peak_138	0.00501737	0.360205		Peak_138	-0.400456	0.582788
Peak_14	1.43605	0.284121	1.43605	-0.312354	1.95158	0.606992			Peak_14	0.204215	0.284121		Peak_14	0.0556551	0.606992
Peak_148	4.62091	0.558917	4.62091	-0.20862	5.41194	0.141528			Peak_148	0.406092	0.558917		Peak_148	-0.18481	0.141528
Peak_156	1.11628	0.0638002	1.11628	-0.150843	1.71424	0.243195			Peak_156	0.316152	0.0638002		Peak_156	-0.0848479	0.243195
Peak_158	3.90941	0.526096	3.90941	-0.261867	4.79337	0.837657			Peak_158	0.477055	0.526096		Peak_158	-0.275774	0.837657
Peak_159	3.80435	0.645118	3.80435	-0.226265	4.73047	1.00872			Peak_159	0.828267	0.645118		Peak_159	-0.348736	1.00872
Peak_160	1.80659	0.155727	1.80659	-0.0238638	1.85275	0.137785			Peak_160	0.255167	0.155727		Peak_160	-0.318302	0.137785
Peak_162	0.380824	0.0558296	0.380824	0.0186911	0.413029	0.32597			Peak_162	0.213201	0.0558296		Peak_162	0.0423942	0.32597
Peak_163	3.52751	0.710171	3.52751	-0.379452	4.59759	0.899368			Peak_163	1.34372	0.710171		Peak_163	-0.463672	0.899368
Peak_164	2.31744	0.413778	2.31744	-0.156934	3.28682	0.831192			Peak_164	0.886208	0.413778		Peak_164	-0.0991065	0.831192
Peak_165	1.55352	0.194612	1.55352	-0.0284125	2.48085	0.3974			Peak_165	0.605166	0.194612		Peak_165	-0.100694	0.3974
Peak_171	3.66457	0.807627	3.66457	-0.12021	4.68227	0.106722			Peak_171	-0.456505	0.807627		Peak_171	-0.799528	0.106722
Peak_172	0.866474	0.168041	0.866474	-0.144817	1.78518	0.292016			Peak_172	0.545825	0.168041		Peak_172	-0.453253	0.292016
Peak_174	0.361428	0.0737483	0.361428	0.0295579	0.623095	0.360109			Peak_174	0.410778	0.0737483		Peak_174	0.328628	0.360109
Peak_183	3.53084	0.976673	3.53084	0.387383	4.47737	0.954796			Peak_183	-1.18534	0.976673		Peak_183	-1.37111	0.954796
Peak_190	1.12026	0.31598	1.12026	-0.0122095	2.00763	0.546076			Peak_190	0.432414	0.31598		Peak_190	0.0298336	0.546076
Peak_193	4.18627	1.17744	4.18627	-0.246734	5.1148	0.527214			Peak_193	0.454984	1.17744		Peak_193	-0.871028	0.527214
Peak_194	3.52416	0.937926	3.52416	-0.491858	4.60875	0.959029			Peak_194	0.053012	0.937926		Peak_194	-0.688038	0.959029
Peak_198	1.67542	0.327176	1.67542	0.0427019	2.63512	0.473437			Peak_198	0.54599	0.327176		Peak_198	0.178342	0.473437
Peak_199	2.74447	0.497021	2.74447	-0.206881	3.69091	0.757505			Peak_199	1.48477	0.497021		Peak_199	-0.411116	0.757505
Peak_203	0.507034	0.524565	0.507034	0.118267	1.36444	1.06909			Peak_203	-0.403005	0.524565		Peak_203	-0.852055	1.06909
Peak_209	1.47635	0.607117	1.47635	0.0532597	2.4191	0.416697			Peak_209	-0.60272	0.607117		Peak_209	-1.10419	0.416697
Peak_21	1.07852	0.130271	1.07852	0.0173436	1.80837	0.407396			Peak_21	0.285205	0.130271		Peak_21	0.255034	0.407396
Peak_210	1.06578	0.156065	1.06578	-0.308407	1.89048	0.204411			Peak_210	0.563063	0.156065		Peak_210	0.0188556	0.204411
Peak_213	1.17732	0.175537	1.17732	0.382993	2.05298	0.229238			Peak_213	0.870346	0.175537		Peak_213	-0.466564	0.229238
Peak_218	0.978142	0.0885875	0.978142	-0.199882	1.66483	0.520635			Peak_218	0.118924	0.0885875		Peak_218	0.13962	0.520635
Peak_220	0.636639	0.489717	0.636639	-0.110885	1.08545	1.01127			Peak_220	0.298258	0.489717		Peak_220	-0.509334	1.01127
Peak_23	3.20444	0.449824	3.20444	-0.0689721	3.9613	0.625703			Peak_23	-0.172022	0.449824		Peak_23	0.142335	0.625703
Peak_237	2.99023	0.183702	2.99023	-0.18407	3.33936	0.160402			Peak_237	0.0296905	0.183702		Peak_237	-0.297558	0.160402
Peak_24	1.15334	0.244112	1.15334	-0.166797	2.07032	0.471943			Peak_24	0.0733569	0.244112		Peak_24	-0.126451	0.471943
Peak_243	0.903874	0.25915	0.903874	-0.024364	1.36055	0.397764			Peak_243	0.383711	0.25915		Peak_243	-0.0189344	0.397764
Peak_248	4.01737	0.818027	4.01737	-0.544844	4.8399	0.601241			Peak_248	0.592879	0.818027		Peak_248	-0.301991	0.601241
Peak_253	0.926725	0.0835049	0.926725	-0.108226	1.29621	0.232539			Peak_253	0.179656	0.0835049		Peak_253	0.129022	0.232539
Peak_256	3.32135	0.738309	3.32135	-0.287731	4.31961	1.15843			Peak_256	1.38026	0.738309		Peak_256	-0.405486	1.15843
Peak_259	0.864543	0.139301	0.864543	-0.0279445	1.7955	0.212978			Peak_259	0.277411	0.139301		Peak_259	-0.0900606	0.212978
Peak_262	4.04205	1.07431	4.04205	-0.038463	5.16781	1.22963			Peak_262	1.1786	1.07431		Peak_262	-2.05634	1.22963
Peak_268	0.838936	0.152113	0.838936	-0.0192782	1.68917	0.316601			Peak_268	0.958617	0.152113		Peak_268	0.0392864	0.316601
Peak_273	2.86125	0.324738	2.86125	-0.0331556	3.5843	0.333471			Peak_273	-0.237275	0.324738		Peak_273	0.0494219	0.333471
Peak_277	3.16624	0.80251	3.16624	-0.240914	4.17634	0.756048			Peak_277	1.093	0.80251		Peak_277	-0.287527	0.756048
Peak_28	1.36801	0.518695	1.36801	-0.134861	2.11685	1.21304			Peak_28	1.941	0.518695		Peak_28	0.136791	1.21304
Peak_287	2.49257	3.0606	2.49257	0.192022	3.55476	0.751106			Peak_287	1.60529	3.0606		Peak_287	-0.818901	0.751106
Peak_294	2.70269	0.806388	2.70269	0.185748	3.73594	0.363138			Peak_294	0.225916	0.806388		Peak_294	-0.903057	0.363138
Peak_298	2.48435	0.510039	2.48435	0.948773	3.50608	0.130722			Peak_298	0.410658	0.510039		Peak_298	-0.715748	0.130722
Peak_304	4.87606	1.93469	4.87606	-0.47808	5.76294	0.449804			Peak_304	1.07825	1.93469		Peak_304	-0.71015	0.449804
Peak_308	1.36212	0.00806943	1.36212	-0.0708743	2.18703	0.167991			Peak_308	0.410514	0.00806943		Peak_308	0.0366466	0.167991
Peak_315	2.22058	0.325587	2.22058	-0.156543	3.23753	0.960424			Peak_315	0.943005	0.325587		Peak_315	-0.264822	0.960424
Peak_316	3.2272	0.283728	3.2272	-0.110967	4.07368	0.727579			Peak_316	0.271208	0.283728		Peak_316	-0.417029	0.727579
Peak_323	5.0826	1.70493	5.0826	-0.375233	5.82818	0.362346			Peak_323	0.625963	1.70493		Peak_323	-0.201131	0.362346
Peak_325	0.5789	0.121673	0.5789	-0.0497654	1.09413	0.20369			Peak_325	0.190668	0.121673		Peak_325	-0.00655248	0.20369
Peak_33	1.13342	0.102587	1.13342	-0.233068	2.20575	0.709827			Peak_33	0.867591	0.102587		Peak_33	-0.398599	0.709827
Peak_330	0.824427	0.222849	0.824427	-0.146758	1.44705	0.176264			Peak_330	-0.0742925	0.222849		Peak_330	-0.832122	0.176264
Peak_331	2.16284	0.343519	2.16284	0.0856451	3.29196	0.725564			Peak_331	0.628914	0.343519		Peak_331	-0.340432	0.725564
Peak_342	0.939039	0.169522	0.939039	-0.238119	1.32344	0.425438			Peak_342	0.397218	0.169522		Peak_342	0.337009	0.425438
Peak_344	1.04292	0.266556	1.04292	-0.0740258	1.68698	0.364047			Peak_344	0.484267	0.266556		Peak_344	-0.115508	0.364047
Peak_35	3.11389	1.08013	3.11389	0.115083	4.09066	0.49217			Peak_35	0.371153	1.08013		Peak_35	-0.342388	0.49217
Peak_352	0.920708	0.338407	0.920708	0.332781	1.44547	0.366777			Peak_352	-0.0380955	0.338407		Peak_352	-0.657968	0.366777
Peak_358	1.05638	0.00315279	1.05638	-0.242383	1.9586	0.472551			Peak_358	0.322608	0.00315279		Peak_358	-0.0315624	0.472551
Peak_36	2.0948	0.282155	2.0948	-0.271261	3.24094	1.16632			Peak_36	0.983795	0.282155		Peak_36	-0.552972	1.16632
Peak_362	3.644	1.24557	3.644	0.127836	4.59935	0.524246			Peak_362	0.294736	1.24557		Peak_362	-0.415842	0.524246
Peak_365	3.25756	0.384567	3.25756	-0.283453	4.12559	0.554588			Peak_365	0.671375	0.384567		Peak_365	-0.0655241	0.554588
Peak_37	1.93006	0.365334	1.93006	-0.219209	2.63439	0.436827			Peak_37	0.0539728	0.365334		Peak_37	-0.331902	0.436827
Peak_372	3.63659	0.34346	3.63659	0.021378	4.00531	0.406335			Peak_372	-0.199783	0.34346		Peak_372	-0.0343502	0.406335
Peak_374	0.465385	0.0905765	0.465385	-0.308945	1.04031	0.256239			Peak_374	0.372079	0.0905765		Peak_374	-0.144811	0.256239
Peak_377	1.18713	0.0943316	1.18713	-0.208209	2.57702	0.562143			Peak_377	-0.00208456	0.0943316		Peak_377	-0.437778	0.562143
Peak_380	1.88647	-0.0326726	1.88647	-0.0644219	2.0576	0.526262			Peak_380	0.182011	-0.0326726		Peak_380	-0.471659	0.526262
Peak_385	4.4198	1.12014	4.4198	-0.432934	5.25096	1.16108			Peak_385	0.902184	1.12014		Peak_385	-0.334326	1.16108
Peak_391	1.19223	0.198532	1.19223	-0.0282045	2.19729	0.345335			Peak_391	0.448664	0.198532		Peak_391	-0.416205	0.345335
Peak_392	0.656073	0.0825112	0.656073	-0.0285078	1.42908	0.386984			Peak_392	0.318977	0.0825112		Peak_392	0.01503	0.386984
Peak_398	1.00749	0.117968	1.00749	-0.123634	1.86394	0.522372			Peak_398	0.481696	0.117968		Peak_398	-0.23491	0.522372
Peak_401	4.24793	0.423162	4.24793	-0.343791	4.98115	0.916614			Peak_401	0.238449	0.423162		Peak_401	-0.169911	0.916614
Peak_404	2.22567	0.208993	2.22567	-0.234405	3.60772	0.577046			Peak_404	-0.241249	0.208993		Peak_404	-2.42484	0.577046
Peak_408	3.55999	5.1157	3.55999	-0.246367	4.65316	0.585814			Peak_408	0.738724	5.1157		Peak_408	-0.948934	0.585814
Peak_413	2.89676	1.33235	2.89676	-0.256296	4.07273	1.59712			Peak_413	1.84316	1.33235		Peak_413	-1.21118	1.59712
Peak_420	0.985955	0.0737392	0.985955	0.106342	1.07842	0.196755			Peak_420	-0.0103828	0.0737392		Peak_420	0.295942	0.196755
Peak_423	2.66914	0.0745028	2.66914	0.0481582	2.62489	0.159327			Peak_423	-0.155658	0.0745028		Peak_423	0.339929	0.159327
Peak_426	2.0445	0.147248	2.0445	-0.0913734	3.07383	1.21226			Peak_426	0.422552	0.147248		Peak_426	-0.162161	1.21226
Peak_435	0.768233	0.24516	0.768233	0.035396	1.81457	0.376925			Peak_435	0.536579	0.24516		Peak_435	-0.106541	0.376925
Peak_437	0.592603	0.128156	0.592603	0.0785402	1.11049	0.537316			Peak_437	0.363966	0.128156		Peak_437	0.0627151	0.537316
Peak_442	1.93903	0.474097	1.93903	-0.054539	2.87478	0.787419			Peak_442	0.309655	0.474097		Peak_442	-0.516222	0.787419
Peak_445	2.92427	1.22994	2.92427	-0.0786222	3.85721	1.5254			Peak_445	1.45339	1.22994		Peak_445	-0.561049	1.5254
Peak_450	1.61966	2.0555	1.61966	-0.835937	1.97022	0.363631			Peak_450	1.24416	2.0555		Peak_450	0.856836	0.363631
Peak_458	3.32375	0.361136	3.32375	-0.102674	3.9567	0.568669			Peak_458	-0.0435215	0.361136		Peak_458	-1.34654	0.568669
Peak_465	3.74544	0.442418	3.74544	-0.126961	4.65369	0.58636			Peak_465	0.553175	0.442418		Peak_465	-0.282519	0.58636
Peak_467	3.06083	1.157	3.06083	-0.484297	4.12956	0.932593			Peak_467	-0.209878	1.157		Peak_467	-0.581726	0.932593
Peak_475	1.88335	0.173502	1.88335	-0.205402	2.86159	0.22476			Peak_475	0.781902	0.173502		Peak_475	0.088716	0.22476
Peak_476	5.21264	3.05084	5.21264	-0.597284	6.01389	0.376613			Peak_476	1.00394	3.05084		Peak_476	-0.504765	0.376613
Peak_483	1.12733	0.176879	1.12733	-0.128682	2.07269	0.601293			Peak_483	0.349752	0.176879		Peak_483	-0.565024	0.601293
Peak_490	3.05327	0.360297	3.05327	-0.188774	3.36289	0.47262			Peak_490	0.679783	0.360297		Peak_490	-0.265341	0.47262
Peak_491	3.86099	0.699148	3.86099	-0.193207	4.74416	1.2659			Peak_491	-0.000959269	0.699148		Peak_491	-0.44949	1.2659
Peak_495	0.938015	0.171513	0.938015	-0.164676	1.82724	0.411357			Peak_495	0.613122	0.171513		Peak_495	-0.208723	0.411357
Peak_498	1.55192	0.252646	1.55192	-1.0474	1.95642	0.373478			Peak_498	1.12528	0.252646		Peak_498	-0.266386	0.373478
Peak_50	1.56827	0.101537	1.56827	-0.324328	2.63891	0.671596			Peak_50	0.766212	0.101537		Peak_50	-0.306619	0.671596
Peak_506	2.87878	0.322019	2.87878	0.0031816	3.77649	0.856047			Peak_506	0.685733	0.322019		Peak_506	-0.431391	0.856047
Peak_508	3.17632	0.251113	3.17632	-0.338137	3.54625	0.618803			Peak_508	0.0312597	0.251113		Peak_508	0.128881	0.618803
Peak_51	2.07095	0.399289	2.07095	-0.0551832	3.29964	0.985147			Peak_51	0.588359	0.399289		Peak_51	-0.455174	0.985147
Peak_511	1.37958	0.22496	1.37958	-0.148657	2.43658	0.315195			Peak_511	0.477977	0.22496		Peak_511	-0.978061	0.315195
Peak_512	2.9754	1.75753	2.9754	0.0345696	3.56773	0.971624			Peak_512	0.816202	1.75753		Peak_512	-0.498722	0.971624
Peak_519	1.86532	1.56006	1.86532	-0.322592	2.6955	0.778598			Peak_519	0.945533	1.56006		Peak_519	0.103378	0.778598
Peak_52	2.83017	0.159897	2.83017	-0.040979	2.82574	0.1719			Peak_52	-0.222766	0.159897		Peak_52	0.779155	0.1719
Peak_526	0.662111	-0.0499428	0.662111	-0.0263165	1.01012	0.199567			Peak_526	0.148429	-0.0499428		Peak_526	-0.228403	0.199567
Peak_53	1.7943	0.0338007	1.7943	-0.275065	2.40788	0.646243			Peak_53	0.267718	0.0338007		Peak_53	-0.29398	0.646243
Peak_537	1.02298	0.0905823	1.02298	-0.212103	1.8328	0.424197			Peak_537	0.548393	0.0905823		Peak_537	0.0138178	0.424197
Peak_543	2.12702	0.824844	2.12702	-0.0757731	3.2038	1.46745			Peak_543	1.26086	0.824844		Peak_543	-0.199184	1.46745
Peak_544	0.793812	0.227597	0.793812	0.0179031	1.38982	0.123384			Peak_544	1.01414	0.227597		Peak_544	-0.123503	0.123384
Peak_546	2.20627	-0.10101	2.20627	-0.147236	2.31117	-0.0192183			Peak_546	0.100473	-0.10101		Peak_546	-0.144013	-0.0192183
Peak_58	3.23921	1.55874	3.23921	-0.288941	4.13325	0.940996			Peak_58	-0.0028968	1.55874		Peak_58	-0.968031	0.940996
Peak_59	3.30995	0.27831	3.30995	-0.196898	4.03422	0.596511			Peak_59	0.566328	0.27831		Peak_59	-0.0826882	0.596511
Peak_61	1.41637	0.148355	1.41637	-0.0380479	1.94219	0.544271			Peak_61	0.495442	0.148355		Peak_61	-0.253761	0.544271
Peak_68	2.92628	0.298933	2.92628	-0.265047	3.94736	0.666236			Peak_68	0.399438	0.298933		Peak_68	-0.0575454	0.666236
Peak_73	3.30524	0.740774	3.30524	-0.192379	4.34112	0.658915			Peak_73	0.611483	0.740774		Peak_73	-0.493521	0.658915
Peak_82	1.66588	0.212521	1.66588	-0.0678322	2.9524	0.223499			Peak_82	0.343217	0.212521		Peak_82	-1.02779	0.223499
Peak_86	1.38412	0.192533	1.38412	-0.095882	2.3541	0.599503			Peak_86	-0.184185	0.192533		Peak_86	-0.396573	0.599503
Peak_89	2.20945	0.484625	2.20945	-0.145871	3.40233	0.88604			Peak_89	0.903576	0.484625		Peak_89	-0.18687	0.88604
Peak_99	4.42824	0.724653	4.42824	-0.278668	5.15802	0.936704			Peak_99	0.579898	0.724653		Peak_99	-0.373876	0.936704

## Sheet: Data for Fig. 4C, 4E boxplots
		Fig 4C(i)								Fig 4C(ii)								Fig 4C(iii)															Fig 4E(i)															Fig 4E(ii)
H3 occ. in ±100bp window surrounding the consensus motif of Gcn4 5' peaks in Set_1								H3 occ. in ±100bp window surrounding the consensus motif of Gcn4 5' peaks in Set_2								H3 occ. in ±100bp window surrounding the consensus motif of Gcn4 5' peaks in Set_3								Rpb3 occ. over CDS of 5' genes in Set_1															Rpb3 occ. over CDS of 5' genes in Set_2
Gcn4 5' peaks	Peaksets	WT_U	WT_I	snf2∆_I	PTET-STH1_I	snf2∆ PTET-STH1_I		Gcn4 5' peaks	Peaksets	WT_U	WT_I	snf2∆_I	PTET-STH1_I	snf2∆ PTET-STH1_I		Gcn4 5' peaks	Peaksets	WT_U	WT_I	snf2∆_I	PTET-STH1_I	snf2∆ PTET-STH1_I		Gcn4 5' peaks	Gcn4_motif	Peak_sets	Gene name	WT_U	WT_I	snf2∆_I	PTET-STH1_I	snf2∆ PTET-STH1_I	log2_ WT_U	log2_ WT_I	log2_ snf2∆_I	log2_ PTET-STH1_I	log2_snf2∆ PTET-STH1_I		Gcn4 5' peaks	Gcn4_motif	Peak_sets	Gene name	WT_U	WT_I	snf2∆_I	PTET-STH1_I	snf2∆ PTET-STH1_I	log2_ WT_U	log2_ WT_I
Peak_237	Set_1	1.12946	0.914369	0.87455	1.0605	0.924412		Peak_308	Set_2	0.750138	0.881415	0.755608	0.683461	0.753702		Peak_420	Set_3	0.955462	1.11942	1.12458	1.12464	1.10014		Peak_401	Gcn4_ChIP-seq_MEME_69	Set_1	YMR062C	0.660338	8.06037	5.81521	5.27549	4.28413	-0.598723	3.01085	2.53983	2.39931	2.099		Peak_323	Gcn4_ChIP-seq_MEME_25	Set_2	YJR109C	0.86004	11.5571	13.0797	11.4579	9.90259	-0.217525	3.53071
Peak_491	Set_1	0.898622	0.358831	0.508172	0.654802	0.72869		Peak_352	Set_2	0.460204	0.242746	0.483294	0.539059	0.58701		Peak_203	Set_3	0.641101	0.246025	1.08957	0.770571	1.23987		Peak_193	Gcn4_ChIP-seq_MEME_116	Set_1	YGL184C	0.322562	4.3105	1.85231	2.2621	1.11181	-1.63235	2.10786	0.889324	1.17766	0.152916		Peak_148	Gcn4_ChIP-seq_MEME_107	Set_2	YEL063C	0.972692	1.92245	1.89223	1.28215	1.30176	-0.0399448	0.942944
Peak_68	Set_1	0.484282	0.280877	0.38919	0.591955	0.493999		Peak_330	Set_2	0.782447	0.820306	0.944281	0.979098	0.873348		Peak_268	Set_3	0.483572	0.390965	0.42288	0.519635	0.537529		Peak_248	Gcn4_ChIP-seq_MEME_175	Set_1	YHR018C	1.65364	17.8261	16.4722	14.3609	9.78984	0.725641	4.15592	4.04196	3.84408	3.29129		Peak_99	Gcn4_ChIP-seq_MEME_20	Set_2	YDR127W	0.959594	2.585	3.0049	2.21078	1.95355	-0.0595037	1.37017
Peak_193	Set_1	0.560695	0.260816	0.353155	0.402119	0.708239		Peak_86	Set_2	1.14739	0.550597	0.946179	0.900534	1.08665		Peak_162	Set_3	1.12956	1.22874	1.02582	1.15275	0.99096		Peak_158	Gcn4_ChIP-seq_MEME_192	Set_1	YER052C	0.989759	5.58412	3.73744	5.14908	2.40183	-0.0148507	2.48133	1.90205	2.36432	1.26414		Peak_159	Gcn4_ChIP-seq_MEME_145	Set_2	YER055C	1.61589	5.68677	6.35422	4.4937	3.87385	0.692326	2.50761
Peak_511	Set_1	0.483382	0.237868	0.350497	0.421398	0.282142		Peak_138	Set_2	1.23976	0.655582	0.927697	0.490503	1.0813		Peak_398	Set_3	0.639616	0.672792	0.612038	0.462478	0.605602		Peak_491	Gcn4_ChIP-seq_MEME_351	Set_1	YOR130C	0.602381	2.29006	2.15409	1.591	1.31653	-0.731252	1.19539	1.10708	0.669937	0.396746		Peak_138	Gcn4_ChIP-seq_MEME_49	Set_2	YDR481C	0.669847	1.75339	1.79327	1.7732	1.31055	-0.578097	0.810147
Peak_58	Set_1	0.417377	0.126459	0.643884	0.117302	0.580044		Peak_408	Set_2	0.0808547	0.0287516	0.272395	0.015938	0.538588		Peak_174	Set_3	0.446366	0.262737	0.44155	0.371301	0.409004		Peak_171	Gcn4_ChIP-seq_MEME_268	Set_1	YER175C	0.67496	6.05873	2.111	2.47123	1.37854	-0.567125	2.59902	1.07792	1.30523	0.463142		Peak_465	Gcn4_ChIP-seq_MEME_324	Set_2	YOL140W	0.937573	2.95231	3.1319	3.31526	2.35252	-0.0929975	1.56185
Peak_458	Set_1	0.611844	0.457228	0.798072	0.972074	0.86433		Peak_391	Set_2	0.577241	0.337743	0.572439	0.512556	0.5628		Peak_344	Set_3	0.518791	0.319842	0.346739	0.339104	0.480733		Peak_362	Gcn4_ChIP-seq_MEME_1139	Set_1	YLL027W	1.05078	2.36437	2.98847	1.6163	1.57087	0.0714622	1.24145	1.57941	0.692693	0.651565		Peak_408	Gcn4_ChIP-seq_MEME_657	Set_2	YMR135C	0.990775	1.78028	2.35029	1.39243	1.23828	-0.01337	0.832106
Peak_423	Set_1	1.08907	1.13425	1.07328	1.06262	1.14075		Peak_148	Set_2	0.179875	0.157425	0.167767	0.104848	0.203079		Peak_385	Set_3	0.130366	0.073544	0.185817	0.0621234	0.201515		Peak_372	Gcn4_ChIP-seq_MEME_108	Set_1	YLR152C	0.546773	2.13602	0.986225	2.09804	0.796899	-0.870986	1.09493	-0.0200108	1.06905	-0.327531		Peak_163	Gcn4_ChIP-seq_MEME_214	Set_2	YER069W	0.63923	7.35762	9.2752	6.71099	4.90496	-0.645593	2.87924
Peak_23	Set_1	0.833217	0.547551	0.620862	0.424586	0.822262		Peak_33	Set_2	0.33497	0.254521	0.255613	0.475821	0.462989		Peak_437	Set_3	0.49642	0.375071	0.460803	0.620202	0.795629		Peak_183	Gcn4_ChIP-seq_MEME_231	Set_1	YFR055W	0.933312	1.65019	1.02366	1.41624	0.838468	-0.0995691	0.722636	0.033733	0.502064	-0.254172		Peak_59	Gcn4_ChIP-seq_MEME_495	Set_2	YCL009C	1.33502	3.81565	5.59529	2.63675	2.66672	0.416865	1.93193
Peak_372	Set_1	0.745263	0.563542	0.955048	0.619038	0.905488		Peak_159	Set_2	0.347346	0.0826463	0.214279	0.22368	0.471004		Peak_213	Set_3	0.923497	0.691174	0.702801	0.886584	0.91417		Peak_194	Gcn4_ChIP-seq_MEME_1209	Set_1	YGL180W	0.382058	1.71897	1.22318	1.20864	0.990548	-1.38813	0.781547	0.290631	0.273385	-0.0137007		Peak_73	Gcn4_ChIP-seq_MEME_74	Set_2	YDL170W	0.48255	2.73052	2.418	1.54205	1.89007	-1.05125	1.44918
Peak_467	Set_1	0.623828	0.281455	0.664833	0.195794	0.673658		Peak_426	Set_2	0.523382	0.389324	0.484375	0.470893	0.63637		Peak_342	Set_3	1.27542	0.952343	1.05496	1.07002	1.07767		Peak_458	Gcn4_ChIP-seq_MEME_9	Set_1	YNR069C	0.423824	1.64915	0.791711	0.482419	0.580679	-1.23846	0.721718	-0.336954	-1.05164	-0.784188		Peak_365	Gcn4_ChIP-seq_MEME_293	Set_2	YLR027C	1.5876	3.87733	5.05767	2.20116	2.65512	0.666845	1.95506
Peak_52	Set_1	0.890022	0.752839	0.884091	0.778433	0.934883		Peak_243	Set_2	0.47369	0.326998	0.392769	0.339608	0.323757		Peak_526	Set_3	0.958677	0.859201	0.881182	1.15678	1.19965		Peak_58	Gcn4_ChIP-seq_MEME_655	Set_1	YCL030C	1.11592	12.0572	4.19401	11.1376	2.42107	0.158232	3.59183	2.06833	3.47737	1.27565		Peak_277	Gcn4_ChIP-seq_MEME_842	Set_2	YIL116W	1.17492	8.59355	7.22433	7.14162	3.79169	0.23256	3.10325
Peak_273	Set_1	0.930883	0.722159	0.827267	0.77198	0.918462		Peak_165	Set_2	0.428768	0.238418	0.34183	0.256814	0.420803		Peak_519	Set_3	0.580797	0.134037	0.316946	0.297947	0.234579		Peak_316	Gcn4_ChIP-seq_MEME_292	Set_1	YJR025C	0.757108	3.10383	3.06486	2.10835	1.44667	-0.40143	1.63405	1.61582	1.07612	0.532733		Peak_35	Gcn4_ChIP-seq_MEME_955	Set_2	YBR115C	0.704121	3.28139	3.02282	2.62665	2.12614	-0.506104	1.7143
Peak_404	Set_1	1.07714	0.769588	0.987958	0.734025	0.731963		Peak_380	Set_2	1.49833	1.20715	1.28235	1.09708	1.16939		Peak_512	Set_3	0.267418	0.0550894	0.0561258	0.138184	0.17122		Peak_23	Gcn4_ChIP-seq_MEME_58	Set_1	YBR043C	0.798646	1.01087	0.99351	1.24425	0.977127	-0.324372	0.0155966	-0.00939364	0.31528	-0.0333817		Peak_490	Gcn4_ChIP-seq_MEME_42	Set_2	YOR108W	1.21411	1.42009	1.90698	1.14488	1.34534	0.279902	0.505987
Peak_171	Set_1	0.642552	0.203254	0.65208	0.794434	0.787787		Peak_374	Set_2	0.468914	0.437726	0.514574	0.434771	0.424324		Peak_358	Set_3	0.741005	0.674957	0.700945	0.931124	0.79798		Peak_508	Gcn4_ChIP-seq_MEME_1205	Set_1	YPL273W	1.04713	2.67677	2.2791	2.19445	1.63893	0.0664453	1.42049	1.18846	1.13386	0.712752		Peak_315	Gcn4_ChIP-seq_MEME_94	Set_2	YJR016C	1.77601	3.11468	5.13711	2.22257	2.99502	0.828636	1.63908
Peak_209	Set_1	0.435561	0.186307	0.578146	0.573642	0.532047		Peak_198	Set_2	0.495046	0.417444	0.472204	0.791558	0.631639		Peak_28	Set_3	0.241176	0.30173	0.321899	0.111881	0.388195		Peak_467	Gcn4_ChIP-seq_MEME_982	Set_1	YOL119C	0.428927	4.16596	2.66607	3.67949	1.43518	-1.2212	2.05865	1.41472	1.8795	0.52123		Peak_546	Gcn4_ChIP-seq_MEME_262	Set_2	YPR185W	0.4822	0.700068	0.835331	0.59648	0.739062	-1.0523	-0.514434
Peak_183	Set_1	0.992139	0.488548	1.09578	0.732062	1.00904		Peak_315	Set_2	0.384546	0.232604	0.232528	0.326038	0.296198		Peak_413	Set_3	0.14857	0.0474523	0.131415	0.157901	0.205939		Peak_237	Gcn4_ChIP-seq_MEME_227	Set_1	YGR267C	1.21736	2.23342	2.66817	1.58858	1.60364	0.283761	1.15925	1.41585	0.667741	0.681352		Peak_331	Gcn4_ChIP-seq_MEME_361	Set_2	YKL211C	0.872473	3.61313	4.40059	3.89407	2.92425	-0.196818	1.85325
Peak_194	Set_1	0.592186	0.201596	0.378204	0.222583	0.441901		Peak_190	Set_2	0.46875	0.348529	0.339913	0.316365	0.496674		Peak_287	Set_3	0.140412	0.103609	0.117628	0.0505185	0.379389		Peak_68	Gcn4_ChIP-seq_MEME_656	Set_1	YDL198C	1.19937	5.91972	3.97935	3.1173	2.16125	0.262282	2.56553	1.99253	1.6403	1.11187		Peak_36	Gcn4_ChIP-seq_MEME_464	Set_2	YBR145W	0.546137	5.76302	6.75131	4.5727	2.83582	-0.872665	2.52683
Peak_316	Set_1	0.799018	0.34794	0.623842	0.56546	0.825058		Peak_495	Set_2	0.430443	0.166139	0.292074	0.42498	0.349316		Peak_199	Set_3	0.122262	0.0248732	0.052677	0.0959441	0.118664		Peak_506	Gcn4_ChIP-seq_MEME_128	Set_1	YOR337W	0.497229	1.37759	1.24381	1.41328	0.810042	-1.00802	0.462149	0.314765	0.499051	-0.303931		Peak_51	Gcn4_ChIP-seq_MEME_389	Set_2	YBR249C	1.35811	3.98051	4.36357	2.9793	2.35991	0.441599	1.99295
Peak_122	Set_1	0.767035	0.146527	0.342548	0.384128	0.61492		Peak_51	Set_2	0.422941	0.11668	0.347482	0.27198	0.472251		Peak_445	Set_3	0.378751	0.0714813	0.402086	0.224662	0.759937		Peak_273	Gcn4_ChIP-seq_MEME_204	Set_1	YIL164C	0.57796	2.1445	1.39433	0.983765	0.790537	-0.790957	1.10064	0.479576	-0.0236141	-0.339095		Peak_426	Gcn4_ChIP-seq_MEME_356	Set_2	YNL311C	0.556691	1.35974	1.20022	1.40107	1.11096	-0.845052	0.443326
Peak_508	Set_1	0.634111	0.453205	0.464363	0.592083	0.555168		Peak_61	Set_2	0.485923	0.340535	0.430164	0.444517	0.592913		Peak_256	Set_3	0.401138	0.121018	0.141485	0.181499	0.316721		Peak_52	Gcn4_ChIP-seq_MEME_106	Set_1	YBR255W	0.495415	0.851416	0.657773	0.718231	0.674185	-1.01329	-0.232064	-0.604338	-0.477481	-0.568783		Peak_442	Gcn4_ChIP-seq_MEME_431	Set_2	YNL125C	0.591428	1.71787	1.43815	0.956052	0.89583	-0.757726	0.780623
Peak_298	Set_1	0.160509	0.0659175	0.149666	0.167202	0.274266		Peak_490	Set_2	0.104732	0.0628144	0.14767	0.163317	0.316145		Peak_543	Set_3	0.456972	0.172409	0.734892	0.156758	0.671859		Peak_294	Gcn4_ChIP-seq_MEME_643	Set_1	YIR034C	0.747811	4.4247	3.12915	3.7036	2.11839	-0.419255	2.14558	1.64577	1.88893	1.08297		Peak_380	Gcn4_ChIP-seq_MEME_339	Set_2	YLR327C	0.975445	1.87852	1.006	1.85778	0.807923	-0.0358677	0.909594
Peak_158	Set_1	0.451425	0.0946754	0.210274	0.305665	0.444498		Peak_21	Set_2	0.710631	0.533962	0.891573	0.830613	0.913158		Peak_450	Set_3	1.54896	0.992803	0.994763	1.36589	1.35266		Peak_423	Gcn4_ChIP-seq_MEME_48	Set_1	YMR287C	0.519791	0.876269	0.626928	0.772707	0.821969	-0.943995	-0.190555	-0.673628	-0.372007	-0.282843		Peak_475	Gcn4_ChIP-seq_MEME_182	Set_2	YOL064C	0.617928	2.07613	1.96272	1.63354	1.27727	-0.694489	1.0539
Peak_401	Set_1	0.833797	0.267781	0.469704	0.311183	0.973561		Peak_259	Set_2	0.412647	0.575645	0.488257	0.561494	0.520338		Peak_262	Set_3	0.478888	0.105353	0.123788	0.162615	0.735184		Peak_298	Gcn4_ChIP-seq_MEME_561	Set_1	YJL200C	0.759486	1.85522	1.1663	1.22686	0.891457	-0.396906	0.891594	0.221938	0.294968	-0.165763		Peak_160	Gcn4_ChIP-seq_MEME_597	Set_2	YER058W	0.801904	1.09052	1.21451	1.06201	0.883315	-0.318499	0.125014
Peak_164	Set_1	0.249006	0.151155	0.33535	0.352705	0.499877		Peak_253	Set_2	0.44578	0.464367	0.532593	0.640333	0.675436		Peak_304	Set_3	0.326103	0.0624269	0.105024	0.196649	0.179341		Peak_164	Gcn4_ChIP-seq_MEME_164	Set_1	YER073W	2.00955	5.61105	8.00847	3.59996	2.66379	1.00688	2.48827	3.00153	1.84798	1.41348		Peak_53	Gcn4_ChIP-seq_MEME_1145	Set_2	YBR256C	1.11893	6.11817	4.87117	4.60706	3.50822	0.162116	2.6131
Peak_506	Set_1	0.376971	0.131899	0.27473	0.402528	0.385638		Peak_210	Set_2	0.538076	0.38086	0.403981	0.560153	0.566679		Peak_544	Set_3	0.882471	0.941226	0.760799	0.719346	0.908084		Peak_404	Gcn4_ChIP-seq_MEME_144	Set_1	YMR096W	0.459307	3.73035	1.1199	1.18592	1.03095	-1.12247	1.89931	0.163369	0.24601	0.0439749		Peak_120	Gcn4_ChIP-seq_MEME_279	Set_2	YDR341C	1.00444	1.59273	1.90603	1.28172	1.36247	0.00638879	0.671502
Peak_294	Set_1	0.679747	0.373636	0.481947	0.430872	0.541344		Peak_160	Set_2	0.881881	1.02372	0.928062	0.627881	1.05228		Peak_476	Set_3	0.471306	0.0560627	0.1443	0.241334	0.737462		Peak_122	Gcn4_ChIP-seq_MEME_1147	Set_1	YDR354W	0.740167	2.45186	2.63438	2.22672	1.35353	-0.434077	1.29388	1.39747	1.15492	0.436731		Peak_115	Gcn4_ChIP-seq_MEME_1081	Set_2	YDR258C	0.968333	3.41967	3.79	2.01651	1.90564	-0.0464247	1.77386
Peak_362	Set_1	0.27568	0.138726	0.267521	0.213496	0.713796		Peak_325	Set_2	0.618431	0.393075	0.606892	0.805096	0.915873		Peak_377	Set_3	1.29216	0.593922	1.0499	0.659572	0.919441		Peak_37	Gcn4_ChIP-seq_MEME_528	Set_1	YBR147W	0.313857	3.99123	2.16357	2.56334	1.11696	-1.67182	1.99683	1.11341	1.35803	0.159575		Peak_198	Gcn4_ChIP-seq_MEME_843	Set_2	YGL148W	1.04614	1.83794	2.59806	1.56615	1.60568	0.0650796	0.878092
Peak_248	Set_1	0.392846	0.124792	0.222057	0.343341	0.451378		Peak_73	Set_2	0.248765	0.191374	0.227265	0.279245	0.538177		Peak_220	Set_3	1.20953	0.543233	0.969621	0.423324	0.845357		Peak_209	Gcn4_ChIP-seq_MEME_1322	Set_1	YGL032C	1.77821	8.17985	1.17319	1.3815	1.11498	0.830428	3.03207	0.230434	0.466239	0.157016		Peak_82	Gcn4_ChIP-seq_MEME_1270	Set_2	YDL066W	0.952261	2.74072	2.97715	3.33898	2.09381	-0.0705707	1.45456
Peak_37	Set_1	0.699382	0.223159	0.49303	0.773248	1.01319		Peak_99	Set_2	0.484307	0.18917	0.194894	0.457162	0.573567		Peak_89	Set_3	0.311765	0.734382	0.372857	0.410544	0.339346		Peak_511	Gcn4_ChIP-seq_MEME_280	Set_1	YPL264C	0.677852	2.51714	2.2357	1.51928	1.0312	-0.560957	1.33179	1.16073	0.603386	0.0443256		Peak_50	Gcn4_ChIP-seq_MEME_590	Set_2	YBR248C	0.968498	2.82517	2.36975	2.38209	1.41137	-0.0461793	1.49834
								Peak_537	Set_2	0.52437	0.520128	0.496817	0.751057	0.581834																									Peak_165	Gcn4_ChIP-seq_MEME_117	Set_2	YER090W	0.772763	2.42781	2.61064	2.05747	1.55687	-0.371902	1.27966
								Peak_115	Set_2	0.622003	0.298576	0.377992	0.419908	0.477504																									Peak_498	Gcn4_ChIP-seq_MEME_96	Set_2	YOR222W	2.26479	4.99772	5.03631	2.97302	2.31432	1.17937	2.32127
								Peak_483	Set_2	0.44558	0.214735	0.454807	0.580395	0.538509																									Peak_14	Gcn4_ChIP-seq_MEME_752	Set_2	YBL102W	0.910455	2.08298	1.83874	1.65226	1.15736	-0.13534	1.05865
								Peak_465	Set_2	0.32702	0.268776	0.34752	0.406061	0.492523																									Peak_61	Gcn4_ChIP-seq_MEME_672	Set_2	YCR053W	1.59993	2.53964	3.08001	2.04249	1.98775	0.678013	1.34462
								Peak_156	Set_2	0.683914	0.801468	0.634347	0.946013	0.745143																									Peak_86	Gcn4_ChIP-seq_MEME_753	Set_2	YDL025C	0.657862	2.18262	1.38656	1.61338	0.882302	-0.604142	1.12606
								Peak_365	Set_2	0.441873	0.225165	0.377632	0.406454	0.435478																									Peak_308	Gcn4_ChIP-seq_MEME_993	Set_2	YJL071W	0.4691	1.14053	0.968543	0.635806	0.735163	-1.09203	0.189708
								Peak_53	Set_2	0.566901	0.535793	0.445564	0.778155	0.634656																									Peak_391	Gcn4_ChIP-seq_MEME_1364	Set_2	YML116W	0.666645	1.40267	1.42379	1.18621	1.10758	-0.585008	0.488171
								Peak_35	Set_2	0.377896	0.215793	0.264067	0.317441	0.35008																									Peak_24	Gcn4_ChIP-seq_MEME_1679	Set_2	YBR047W	0.390656	1.71129	0.978216	1.72642	1.05006	-1.35603	0.775087
								Peak_14	Set_2	0.607427	0.736855	0.499607	0.569112	0.810702																									Peak_33	Gcn4_ChIP-seq_MEME_196	Set_2	YBR104W	0.698951	1.57828	1.88455	1.27165	1.35829	-0.516737	0.658353
								Peak_50	Set_2	0.400202	0.226532	0.308952	0.338632	0.427158																									Peak_483	Gcn4_ChIP-seq_MEME_1065	Set_2	YOR044W	0.949138	2.33937	2.23013	1.61989	1.59258	-0.0753099	1.22612
								Peak_120	Set_2	0.67791	0.454937	0.439135	0.559763	0.538273																									Peak_190	Gcn4_ChIP-seq_MEME_1141	Set_2	YGL202W	0.909431	2.72126	2.66712	2.09616	1.80825	-0.136964	1.44428
								Peak_442	Set_2	0.804461	0.468602	0.608801	0.747164	0.614023																									Peak_156	Gcn4_ChIP-seq_MEME_308	Set_2	YER040W	0.580916	1.12775	1.3385	0.824531	0.968194	-0.7836	0.173443
								Peak_475	Set_2	0.98322	1.02507	0.625893	0.806714	0.741684																									Peak_21	Gcn4_ChIP-seq_MEME_1320	Set_2	YBR035C	1.38796	2.53653	2.83196	1.75654	1.48965	0.472966	1.34286
								Peak_172	Set_2	0.64115	0.425862	0.503832	0.527964	0.528595																									Peak_210	Gcn4_ChIP-seq_MEME_1323	Set_2	YGL026C	0.819693	2.83354	3.52073	2.11134	1.93395	-0.286845	1.50261
								Peak_392	Set_2	0.465457	0.320905	0.501517	0.548374	0.681656																									Peak_537	Gcn4_ChIP-seq_MEME_819	Set_2	YPR058W	0.541113	1.02616	1.30781	0.721088	0.888099	-0.885998	0.0372549
								Peak_546	Set_2	1.38118	1.10063	1.25995	1.0339	1.41453																									Peak_218	Gcn4_ChIP-seq_MEME_899	Set_2	YGR065C	0.691354	3.49768	1.48834	4.82691	1.46305	-0.532503	1.8064
								Peak_59	Set_2	0.923491	0.480771	0.453592	0.695419	1.11759																									Peak_495	Gcn4_ChIP-seq_MEME_318	Set_2	YOR202W	0.59699	2.31144	2.94679	1.63047	1.26593	-0.744221	1.20879
								Peak_163	Set_2	0.178824	0.014716	0.0544767	0.164449	0.260193																									Peak_253	Gcn4_ChIP-seq_MEME_453	Set_2	YHR029C	0.585163	1.71059	1.36162	1.00041	1.08927	-0.77309	0.774497
								Peak_498	Set_2	0.699313	0.965153	0.504847	0.75572	0.719013																									Peak_352	Gcn4_ChIP-seq_MEME_417	Set_2	YKR058W	0.897437	1.34132	1.06122	0.959067	0.784374	-0.156118	0.423652
								Peak_277	Set_2	0.386639	0.0915533	0.374146	0.220286	0.461885																									Peak_243	Gcn4_ChIP-seq_MEME_442	Set_2	YHL027W	1.07886	1.7628	2.56387	1.44022	1.49825	0.109509	0.817867
								Peak_36	Set_2	0.675123	0.123385	0.441441	0.520834	0.717453																									Peak_172	Gcn4_ChIP-seq_MEME_236	Set_2	YFL028C	0.697642	2.01569	1.95251	1.18486	1.18972	-0.519441	1.01127
								Peak_82	Set_2	0.972001	0.668033	0.701584	0.686931	0.997403																									Peak_259	Gcn4_ChIP-seq_MEME_1233	Set_2	YHR122W	1.01558	1.51774	1.3057	1.29531	1.16818	0.0223049	0.601928
								Peak_435	Set_2	0.301468	0.227216	0.447246	0.515695	0.759719																									Peak_330	Gcn4_ChIP-seq_MEME_1315	Set_2	YKL218C	0.380953	2.17124	1.40349	1.1493	0.771465	-1.39232	1.11852
								Peak_331	Set_2	0.625739	0.364732	0.521409	0.424296	0.603469																									Peak_435	Gcn4_ChIP-seq_MEME_953	Set_2	YNL220W	0.833798	2.01466	1.40727	1.69759	1.05686	-0.26223	1.01054
								Peak_218	Set_2	0.749525	0.573796	0.772824	0.490486	0.975085																									Peak_392	Gcn4_ChIP-seq_MEME_1516	Set_2	YML076C	0.657346	1.0014	0.974564	0.819679	0.842948	-0.605276	0.00202261
								Peak_323	Set_2	0.227591	0.0150899	0.0701824	0.0377055	0.387545																									Peak_325	Gcn4_ChIP-seq_MEME_1291	Set_2	YJR130C	0.642461	2.4741	1.9406	1.2024	1.02044	-0.63832	1.3069
								Peak_24	Set_2	0.553278	0.541644	0.63223	0.606742	0.893061																									Peak_374	Gcn4_ChIP-seq_MEME_1682	Set_2	YLR193C	0.685866	1.35207	1.356	1.14155	1.08046	-0.544002	0.435168
[truncated: 17 more columns]

## Sheet: Data for Fig 4 line plots
	Fig 4A						Fig 4F (i)					Fig 4F (ii)					Fig 4F (iii)
Averaged H3 occ. surrounding Gcn4 motifs in 5' sites							Dyad densities surrounding Gcn4 motifs in 5' peaks					Dyad densities surrounding Gcn4 motifs in 5' peaks					Dyad densities surrounding Gcn4 motifs in 5' peaks
Position (bp)	WT_U	WT_I	snf2∆_I	PTET-STH1_I	snf2∆ PTET-STH1_I		Position (bp)	snf2∆_quartile	WT_I	snf2∆_I		Position (bp)	snf2∆_quartile	WT_I	snf2∆_I		Position	snf2∆_quartile	WT_I	snf2∆_I
-500	1.01562	0.954319	0.936629	0.953471	1.01102		-400	snf2∆_quartile_1	0.82213	0.941876		-400	snf2∆_quartiles_2-3	0.776844	0.759036		-400	snf2∆_quartile_4	0.435902	0.459097
-499	1.01549	0.953518	0.936252	0.952143	1.01073		-399	snf2∆_quartile_1	0.824481	0.945024		-399	snf2∆_quartiles_2-3	0.771812	0.749683		-399	snf2∆_quartile_4	0.432123	0.453267
-498	1.01642	0.95151	0.935161	0.950201	1.01123		-398	snf2∆_quartile_1	0.827256	0.944605		-398	snf2∆_quartiles_2-3	0.765259	0.74354		-398	snf2∆_quartile_4	0.432082	0.452306
-497	1.01611	0.949496	0.934816	0.948714	1.0091		-397	snf2∆_quartile_1	0.832696	0.945691		-397	snf2∆_quartiles_2-3	0.763743	0.738937		-397	snf2∆_quartile_4	0.439224	0.45469
-496	1.01792	0.951742	0.934498	0.949371	1.00904		-396	snf2∆_quartile_1	0.843635	0.949726		-396	snf2∆_quartiles_2-3	0.756446	0.732721		-396	snf2∆_quartile_4	0.440331	0.457371
-495	1.01743	0.953425	0.935166	0.948822	1.00871		-395	snf2∆_quartile_1	0.844194	0.948841		-395	snf2∆_quartiles_2-3	0.746624	0.721945		-395	snf2∆_quartile_4	0.437641	0.455123
-494	1.0172	0.952225	0.93446	0.94751	1.00818		-394	snf2∆_quartile_1	0.849215	0.956829		-394	snf2∆_quartiles_2-3	0.74135	0.712718		-394	snf2∆_quartile_4	0.436593	0.460369
-493	1.0185	0.953821	0.935091	0.94842	1.00875		-393	snf2∆_quartile_1	0.857417	0.965412		-393	snf2∆_quartiles_2-3	0.733852	0.708016		-393	snf2∆_quartile_4	0.433389	0.446415
-492	1.0174	0.955056	0.935532	0.946825	1.0074		-392	snf2∆_quartile_1	0.86394	0.973651		-392	snf2∆_quartiles_2-3	0.732212	0.704439		-392	snf2∆_quartile_4	0.439409	0.446838
-491	1.01591	0.954342	0.934076	0.946536	1.00557		-391	snf2∆_quartile_1	0.870436	0.974579		-391	snf2∆_quartiles_2-3	0.723957	0.694912		-391	snf2∆_quartile_4	0.438324	0.442897
-490	1.01524	0.952037	0.933727	0.946381	1.00644		-390	snf2∆_quartile_1	0.865008	0.969438		-390	snf2∆_quartiles_2-3	0.717395	0.690471		-390	snf2∆_quartile_4	0.43834	0.440664
-489	1.01445	0.94899	0.932561	0.944784	1.00523		-389	snf2∆_quartile_1	0.86715	0.971427		-389	snf2∆_quartiles_2-3	0.712403	0.685205		-389	snf2∆_quartile_4	0.443731	0.440857
-488	1.01364	0.949125	0.932413	0.944322	1.0061		-388	snf2∆_quartile_1	0.865524	0.959172		-388	snf2∆_quartiles_2-3	0.712778	0.681225		-388	snf2∆_quartile_4	0.443726	0.442041
-487	1.01275	0.950405	0.932184	0.943422	1.00616		-387	snf2∆_quartile_1	0.866596	0.951355		-387	snf2∆_quartiles_2-3	0.709348	0.673413		-387	snf2∆_quartile_4	0.456191	0.44696
-486	1.01236	0.947418	0.932584	0.942841	1.00561		-386	snf2∆_quartile_1	0.875279	0.959146		-386	snf2∆_quartiles_2-3	0.707877	0.670274		-386	snf2∆_quartile_4	0.456876	0.446711
-485	1.01214	0.946881	0.932632	0.942923	1.00657		-385	snf2∆_quartile_1	0.879748	0.962375		-385	snf2∆_quartiles_2-3	0.699042	0.659786		-385	snf2∆_quartile_4	0.455685	0.446597
-484	1.01206	0.945593	0.932616	0.942868	1.00447		-384	snf2∆_quartile_1	0.887257	0.959025		-384	snf2∆_quartiles_2-3	0.695985	0.656936		-384	snf2∆_quartile_4	0.454994	0.445204
-483	1.01152	0.946639	0.932799	0.941751	1.00355		-383	snf2∆_quartile_1	0.897038	0.965979		-383	snf2∆_quartiles_2-3	0.699773	0.661844		-383	snf2∆_quartile_4	0.454973	0.443868
-482	1.01158	0.946196	0.933525	0.943078	1.00389		-382	snf2∆_quartile_1	0.902502	0.962705		-382	snf2∆_quartiles_2-3	0.69752	0.659041		-382	snf2∆_quartile_4	0.456568	0.442876
-481	1.01102	0.946022	0.933052	0.941175	1.00485		-381	snf2∆_quartile_1	0.89931	0.956745		-381	snf2∆_quartiles_2-3	0.693753	0.655702		-381	snf2∆_quartile_4	0.463055	0.445754
-480	1.01062	0.947423	0.932791	0.939345	1.00514		-380	snf2∆_quartile_1	0.893872	0.958119		-380	snf2∆_quartiles_2-3	0.689626	0.64875		-380	snf2∆_quartile_4	0.475967	0.455148
-479	1.00966	0.946986	0.932642	0.937751	1.00571		-379	snf2∆_quartile_1	0.884631	0.951479		-379	snf2∆_quartiles_2-3	0.696111	0.64898		-379	snf2∆_quartile_4	0.470569	0.458282
-478	1.00835	0.94503	0.932052	0.936531	1.00621		-378	snf2∆_quartile_1	0.870432	0.943278		-378	snf2∆_quartiles_2-3	0.700111	0.647761		-378	snf2∆_quartile_4	0.48941	0.47578
-477	1.00802	0.946193	0.930577	0.935581	1.00574		-377	snf2∆_quartile_1	0.873094	0.944783		-377	snf2∆_quartiles_2-3	0.699381	0.643455		-377	snf2∆_quartile_4	0.493793	0.477208
-476	1.00726	0.944234	0.929951	0.935491	1.00578		-376	snf2∆_quartile_1	0.862586	0.937048		-376	snf2∆_quartiles_2-3	0.700793	0.641331		-376	snf2∆_quartile_4	0.498055	0.482008
-475	1.00708	0.942073	0.929908	0.936667	1.0069		-375	snf2∆_quartile_1	0.858531	0.925703		-375	snf2∆_quartiles_2-3	0.700325	0.639481		-375	snf2∆_quartile_4	0.508845	0.497281
-474	1.00723	0.943629	0.929049	0.935819	1.00542		-374	snf2∆_quartile_1	0.854609	0.91701		-374	snf2∆_quartiles_2-3	0.692823	0.634984		-374	snf2∆_quartile_4	0.520126	0.508334
-473	1.00713	0.942205	0.928645	0.936467	1.00567		-373	snf2∆_quartile_1	0.84581	0.90251		-373	snf2∆_quartiles_2-3	0.684847	0.626371		-373	snf2∆_quartile_4	0.530247	0.525757
-472	1.00622	0.94139	0.928181	0.935376	1.0061		-372	snf2∆_quartile_1	0.844716	0.895557		-372	snf2∆_quartiles_2-3	0.6814	0.623344		-372	snf2∆_quartile_4	0.537729	0.542041
-471	1.00505	0.940154	0.929134	0.934006	1.00861		-371	snf2∆_quartile_1	0.83797	0.890395		-371	snf2∆_quartiles_2-3	0.682954	0.627819		-371	snf2∆_quartile_4	0.542524	0.547803
-470	1.00386	0.940737	0.928161	0.9339	1.00786		-370	snf2∆_quartile_1	0.827482	0.869273		-370	snf2∆_quartiles_2-3	0.686042	0.632459		-370	snf2∆_quartile_4	0.550563	0.563306
-469	1.00466	0.939909	0.928523	0.933485	1.0068		-369	snf2∆_quartile_1	0.815408	0.856407		-369	snf2∆_quartiles_2-3	0.691534	0.636238		-369	snf2∆_quartile_4	0.559096	0.572367
-468	1.00401	0.937931	0.928437	0.933946	1.0066		-368	snf2∆_quartile_1	0.796748	0.840709		-368	snf2∆_quartiles_2-3	0.70345	0.648022		-368	snf2∆_quartile_4	0.558533	0.580146
-467	1.00413	0.940132	0.927482	0.934788	1.00787		-367	snf2∆_quartile_1	0.78258	0.82613		-367	snf2∆_quartiles_2-3	0.702183	0.651199		-367	snf2∆_quartile_4	0.557932	0.579041
-466	1.00536	0.939488	0.927996	0.933987	1.00882		-366	snf2∆_quartile_1	0.764128	0.81651		-366	snf2∆_quartiles_2-3	0.700451	0.65393		-366	snf2∆_quartile_4	0.550188	0.574681
-465	1.00509	0.937846	0.92727	0.932638	1.00849		-365	snf2∆_quartile_1	0.743335	0.805862		-365	snf2∆_quartiles_2-3	0.71064	0.658686		-365	snf2∆_quartile_4	0.551725	0.573673
-464	1.00603	0.937922	0.926244	0.932021	1.00708		-364	snf2∆_quartile_1	0.73133	0.799239		-364	snf2∆_quartiles_2-3	0.715303	0.666117		-364	snf2∆_quartile_4	0.555473	0.585704
-463	1.00551	0.939149	0.92589	0.932666	1.00642		-363	snf2∆_quartile_1	0.721428	0.783374		-363	snf2∆_quartiles_2-3	0.720141	0.66508		-363	snf2∆_quartile_4	0.559265	0.588614
-462	1.00519	0.938855	0.92593	0.932303	1.00584		-362	snf2∆_quartile_1	0.713201	0.772509		-362	snf2∆_quartiles_2-3	0.717235	0.664901		-362	snf2∆_quartile_4	0.559192	0.595799
-461	1.00608	0.938389	0.926521	0.932506	1.00508		-361	snf2∆_quartile_1	0.700146	0.762706		-361	snf2∆_quartiles_2-3	0.721168	0.664826		-361	snf2∆_quartile_4	0.558604	0.600337
-460	1.00656	0.940601	0.926977	0.932265	1.00446		-360	snf2∆_quartile_1	0.67954	0.751899		-360	snf2∆_quartiles_2-3	0.732011	0.672875		-360	snf2∆_quartile_4	0.556859	0.603195
-459	1.00702	0.93768	0.925763	0.932529	1.00412		-359	snf2∆_quartile_1	0.674635	0.7452		-359	snf2∆_quartiles_2-3	0.734349	0.674818		-359	snf2∆_quartile_4	0.562204	0.605668
-458	1.00696	0.93742	0.92531	0.932783	1.00519		-358	snf2∆_quartile_1	0.658323	0.73213		-358	snf2∆_quartiles_2-3	0.741492	0.683783		-358	snf2∆_quartile_4	0.55621	0.608885
-457	1.00662	0.93852	0.925173	0.932184	1.00617		-357	snf2∆_quartile_1	0.645868	0.720547		-357	snf2∆_quartiles_2-3	0.748548	0.689634		-357	snf2∆_quartile_4	0.56222	0.612468
-456	1.00738	0.938446	0.924681	0.934881	1.00629		-356	snf2∆_quartile_1	0.636155	0.716689		-356	snf2∆_quartiles_2-3	0.754572	0.701928		-356	snf2∆_quartile_4	0.554585	0.616597
-455	1.00753	0.938115	0.924941	0.9342	1.00665		-355	snf2∆_quartile_1	0.626925	0.706026		-355	snf2∆_quartiles_2-3	0.760078	0.711367		-355	snf2∆_quartile_4	0.551296	0.617169
-454	1.00709	0.935705	0.924743	0.933415	1.00619		-354	snf2∆_quartile_1	0.612706	0.700062		-354	snf2∆_quartiles_2-3	0.768482	0.721273		-354	snf2∆_quartile_4	0.553499	0.618228
-453	1.00617	0.934399	0.924661	0.93324	1.00459		-353	snf2∆_quartile_1	0.60624	0.701042		-353	snf2∆_quartiles_2-3	0.773631	0.725106		-353	snf2∆_quartile_4	0.547674	0.619558
-452	1.00646	0.934518	0.924807	0.933588	1.00535		-352	snf2∆_quartile_1	0.607722	0.70485		-352	snf2∆_quartiles_2-3	0.775605	0.729441		-352	snf2∆_quartile_4	0.545034	0.622158
-451	1.00601	0.932995	0.924372	0.933849	1.00538		-351	snf2∆_quartile_1	0.601162	0.709072		-351	snf2∆_quartiles_2-3	0.780318	0.736364		-351	snf2∆_quartile_4	0.547223	0.626604
-450	1.00593	0.932623	0.92403	0.932537	1.0038		-350	snf2∆_quartile_1	0.598974	0.715074		-350	snf2∆_quartiles_2-3	0.789599	0.748144		-350	snf2∆_quartile_4	0.547205	0.628241
-449	1.00443	0.933408	0.923718	0.933121	1.00508		-349	snf2∆_quartile_1	0.597299	0.716275		-349	snf2∆_quartiles_2-3	0.79434	0.760064		-349	snf2∆_quartile_4	0.541318	0.627867
-448	1.00406	0.932786	0.922759	0.933777	1.00399		-348	snf2∆_quartile_1	0.60166	0.722851		-348	snf2∆_quartiles_2-3	0.797575	0.771128		-348	snf2∆_quartile_4	0.539105	0.622706
-447	1.00328	0.9316	0.922683	0.934635	1.00162		-347	snf2∆_quartile_1	0.60606	0.721788		-347	snf2∆_quartiles_2-3	0.794667	0.777314		-347	snf2∆_quartile_4	0.524016	0.610711
-446	1.00257	0.929798	0.921728	0.931878	1.00111		-346	snf2∆_quartile_1	0.604444	0.713995		-346	snf2∆_quartiles_2-3	0.788718	0.779766		-346	snf2∆_quartile_4	0.513127	0.606113
-445	1.0017	0.928768	0.921529	0.931819	1.00095		-345	snf2∆_quartile_1	0.610473	0.715053		-345	snf2∆_quartiles_2-3	0.790964	0.786833		-345	snf2∆_quartile_4	0.502313	0.599625
-444	1.00136	0.92743	0.921104	0.932031	1.00138		-344	snf2∆_quartile_1	0.602967	0.715401		-344	snf2∆_quartiles_2-3	0.804439	0.805868		-344	snf2∆_quartile_4	0.494156	0.59309
-443	1.00084	0.92563	0.920633	0.931874	1.00051		-343	snf2∆_quartile_1	0.602521	0.716764		-343	snf2∆_quartiles_2-3	0.818554	0.817489		-343	snf2∆_quartile_4	0.487143	0.585841
-442	1.00098	0.924359	0.920577	0.931599	0.999996		-342	snf2∆_quartile_1	0.614984	0.722357		-342	snf2∆_quartiles_2-3	0.822763	0.826215		-342	snf2∆_quartile_4	0.481236	0.5771
-441	1.00148	0.924681	0.920735	0.930946	0.999712		-341	snf2∆_quartile_1	0.61499	0.720034		-341	snf2∆_quartiles_2-3	0.829015	0.829858		-341	snf2∆_quartile_4	0.474236	0.56688
-440	1.00164	0.921904	0.920581	0.930802	0.999766		-340	snf2∆_quartile_1	0.607519	0.712285		-340	snf2∆_quartiles_2-3	0.834457	0.836637		-340	snf2∆_quartile_4	0.471014	0.56458
-439	1.00143	0.9193	0.919828	0.930682	0.998546		-339	snf2∆_quartile_1	0.60815	0.725332		-339	snf2∆_quartiles_2-3	0.840963	0.842293		-339	snf2∆_quartile_4	0.471567	0.563734
-438	1.00116	0.918942	0.919206	0.929104	0.997112		-338	snf2∆_quartile_1	0.610296	0.728163		-338	snf2∆_quartiles_2-3	0.843105	0.847135		-338	snf2∆_quartile_4	0.465152	0.558592
-437	1.00134	0.91794	0.919448	0.927733	0.995617		-337	snf2∆_quartile_1	0.614712	0.724983		-337	snf2∆_quartiles_2-3	0.832253	0.844207		-337	snf2∆_quartile_4	0.463548	0.556961
-436	1.00195	0.917304	0.918771	0.927691	0.994326		-336	snf2∆_quartile_1	0.617962	0.728226		-336	snf2∆_quartiles_2-3	0.825477	0.840101		-336	snf2∆_quartile_4	0.461953	0.558993
-435	1.00306	0.916636	0.918225	0.928279	0.992629		-335	snf2∆_quartile_1	0.614745	0.723718		-335	snf2∆_quartiles_2-3	0.827378	0.841065		-335	snf2∆_quartile_4	0.472314	0.570426
-434	1.00236	0.913953	0.917913	0.928768	0.990757		-334	snf2∆_quartile_1	0.611556	0.717813		-334	snf2∆_quartiles_2-3	0.825115	0.843899		-334	snf2∆_quartile_4	0.474949	0.574969
-433	1.00292	0.914224	0.917983	0.929055	0.990474		-333	snf2∆_quartile_1	0.614323	0.723693		-333	snf2∆_quartiles_2-3	0.82234	0.840368		-333	snf2∆_quartile_4	0.483455	0.575875
-432	1.00284	0.913908	0.917628	0.930247	0.989329		-332	snf2∆_quartile_1	0.620406	0.728614		-332	snf2∆_quartiles_2-3	0.814354	0.839374		-332	snf2∆_quartile_4	0.482888	0.572611
-431	1.00326	0.913681	0.917829	0.929468	0.987514		-331	snf2∆_quartile_1	0.624662	0.733159		-331	snf2∆_quartiles_2-3	0.812911	0.842226		-331	snf2∆_quartile_4	0.482763	0.573786
-430	1.00273	0.91197	0.916637	0.926851	0.98644		-330	snf2∆_quartile_1	0.626285	0.731455		-330	snf2∆_quartiles_2-3	0.808618	0.843928		-330	snf2∆_quartile_4	0.481	0.572074
-429	1.00245	0.912643	0.916201	0.925556	0.985743		-329	snf2∆_quartile_1	0.633289	0.73405		-329	snf2∆_quartiles_2-3	0.805806	0.844897		-329	snf2∆_quartile_4	0.475135	0.569765
-428	1.00159	0.91395	0.914587	0.92326	0.986547		-328	snf2∆_quartile_1	0.640815	0.732377		-328	snf2∆_quartiles_2-3	0.811704	0.852054		-328	snf2∆_quartile_4	0.46699	0.562589
-427	1.0013	0.91228	0.914395	0.923406	0.986744		-327	snf2∆_quartile_1	0.638078	0.73098		-327	snf2∆_quartiles_2-3	0.813836	0.855005		-327	snf2∆_quartile_4	0.459953	0.557037
-426	1.00076	0.912335	0.913341	0.920938	0.986731		-326	snf2∆_quartile_1	0.63743	0.732862		-326	snf2∆_quartiles_2-3	0.804166	0.855075		-326	snf2∆_quartile_4	0.448488	0.545277
-425	0.998722	0.91153	0.912897	0.921876	0.98758		-325	snf2∆_quartile_1	0.627611	0.735029		-325	snf2∆_quartiles_2-3	0.802367	0.854961		-325	snf2∆_quartile_4	0.44248	0.534234
-424	0.999223	0.908761	0.912313	0.922439	0.988787		-324	snf2∆_quartile_1	0.620002	0.729605		-324	snf2∆_quartiles_2-3	0.796259	0.853812		-324	snf2∆_quartile_4	0.432758	0.527431
-423	0.999704	0.91017	0.911624	0.922701	0.988567		-323	snf2∆_quartile_1	0.627093	0.721482		-323	snf2∆_quartiles_2-3	0.79206	0.855816		-323	snf2∆_quartile_4	0.428355	0.521826
-422	0.998816	0.909864	0.911243	0.923034	0.985459		-322	snf2∆_quartile_1	0.625525	0.723806		-322	snf2∆_quartiles_2-3	0.783924	0.853326		-322	snf2∆_quartile_4	0.432052	0.518858
-421	0.998666	0.90849	0.911166	0.92286	0.98527		-321	snf2∆_quartile_1	0.616983	0.711987		-321	snf2∆_quartiles_2-3	0.779895	0.845014		-321	snf2∆_quartile_4	0.436805	0.515172
-420	0.998243	0.907456	0.910793	0.921884	0.984833		-320	snf2∆_quartile_1	0.61533	0.703812		-320	snf2∆_quartiles_2-3	0.778851	0.84495		-320	snf2∆_quartile_4	0.425882	0.506431
-419	0.997487	0.906593	0.911247	0.920773	0.98413		-319	snf2∆_quartile_1	0.621865	0.700816		-319	snf2∆_quartiles_2-3	0.773574	0.837833		-319	snf2∆_quartile_4	0.42845	0.50022
-418	0.99758	0.906195	0.910886	0.918896	0.981104		-318	snf2∆_quartile_1	0.627314	0.703559		-318	snf2∆_quartiles_2-3	0.773292	0.832547		-318	snf2∆_quartile_4	0.427776	0.492347
-417	0.995905	0.905691	0.910027	0.918612	0.982358		-317	snf2∆_quartile_1	0.626194	0.701917		-317	snf2∆_quartiles_2-3	0.760282	0.826723		-317	snf2∆_quartile_4	0.434743	0.494559
-416	0.995292	0.904373	0.90953	0.918542	0.982786		-316	snf2∆_quartile_1	0.623463	0.703116		-316	snf2∆_quartiles_2-3	0.757119	0.827839		-316	snf2∆_quartile_4	0.431941	0.483416
-415	0.995738	0.903863	0.908621	0.917677	0.980488		-315	snf2∆_quartile_1	0.617369	0.701349		-315	snf2∆_quartiles_2-3	0.756579	0.822648		-315	snf2∆_quartile_4	0.430288	0.481417
-414	0.996088	0.904531	0.908392	0.917141	0.979019		-314	snf2∆_quartile_1	0.614696	0.69773		-314	snf2∆_quartiles_2-3	0.750766	0.819001		-314	snf2∆_quartile_4	0.431405	0.487276
-413	0.995831	0.903984	0.907804	0.917129	0.977845		-313	snf2∆_quartile_1	0.618534	0.697391		-313	snf2∆_quartiles_2-3	0.738734	0.807422		-313	snf2∆_quartile_4	0.42646	0.476461
-412	0.995592	0.900711	0.907269	0.916991	0.977742		-312	snf2∆_quartile_1	0.60931	0.693462		-312	snf2∆_quartiles_2-3	0.730372	0.802539		-312	snf2∆_quartile_4	0.415163	0.468667
-411	0.995395	0.899923	0.906868	0.917955	0.977784		-311	snf2∆_quartile_1	0.59742	0.682998		-311	snf2∆_quartiles_2-3	0.735508	0.805186		-311	snf2∆_quartile_4	0.411895	0.4599
-410	0.993902	0.901409	0.90641	0.918313	0.977385		-310	snf2∆_quartile_1	0.595833	0.683702		-310	snf2∆_quartiles_2-3	0.732924	0.808782		-310	snf2∆_quartile_4	0.412992	0.459294
-409	0.992988	0.902105	0.906254	0.917629	0.977555		-309	snf2∆_quartile_1	0.603404	0.692136		-309	snf2∆_quartiles_2-3	0.729775	0.806114		-309	snf2∆_quartile_4	0.409756	0.454785
-408	0.993635	0.902042	0.905352	0.916868	0.97826		-308	snf2∆_quartile_1	0.602934	0.68563		-308	snf2∆_quartiles_2-3	0.717562	0.80278		-308	snf2∆_quartile_4	0.41032	0.45273
-407	0.992234	0.900445	0.905265	0.917678	0.977884		-307	snf2∆_quartile_1	0.605106	0.687315		-307	snf2∆_quartiles_2-3	0.71332	0.798891		-307	snf2∆_quartile_4	0.411764	0.45521
-406	0.991853	0.90077	0.904518	0.917278	0.976973		-306	snf2∆_quartile_1	0.612134	0.690923		-306	snf2∆_quartiles_2-3	0.711267	0.800547		-306	snf2∆_quartile_4	0.41696	0.450206
-405	0.991826	0.898221	0.903977	0.917241	0.974445		-305	snf2∆_quartile_1	0.622974	0.699694		-305	snf2∆_quartiles_2-3	0.720485	0.803139		-305	snf2∆_quartile_4	0.421195	0.455942
-404	0.991355	0.897296	0.903489	0.916239	0.975153		-304	snf2∆_quartile_1	0.637682	0.718104		-304	snf2∆_quartiles_2-3	0.722057	0.806128		-304	snf2∆_quartile_4	0.41087	0.443496
-403	0.991085	0.897847	0.903272	0.915033	0.975054		-303	snf2∆_quartile_1	0.64089	0.730194		-303	snf2∆_quartiles_2-3	0.721938	0.807987		-303	snf2∆_quartile_4	0.40712	0.437607
-402	0.991269	0.896421	0.902011	0.913807	0.973076		-302	snf2∆_quartile_1	0.650554	0.738018		-302	snf2∆_quartiles_2-3	0.722988	0.812168		-302	snf2∆_quartile_4	0.407768	0.441248
-401	0.990329	0.894858	0.900876	0.912259	0.971141		-301	snf2∆_quartile_1	0.644015	0.743307		-301	snf2∆_quartiles_2-3	0.721189	0.814414		-301	snf2∆_quartile_4	0.410492	0.445448
-400	0.989751	0.893347	0.900367	0.911983	0.970064		-300	snf2∆_quartile_1	0.642443	0.743031		-300	snf2∆_quartiles_2-3	0.720525	0.810773		-300	snf2∆_quartile_4	0.417521	0.450938
-399	0.989439	0.891497	0.899804	0.911373	0.968502		-299	snf2∆_quartile_1	0.646247	0.756762		-299	snf2∆_quartiles_2-3	0.721809	0.812443		-299	snf2∆_quartile_4	0.42139	0.452177
-398	0.989221	0.890769	0.899	0.911411	0.968309		-298	snf2∆_quartile_1	0.654942	0.764308		-298	snf2∆_quartiles_2-3	0.718031	0.808853		-298	snf2∆_quartile_4	0.438141	0.460694
-397	0.98899	0.889901	0.89742	0.910932	0.968042		-297	snf2∆_quartile_1	0.655495	0.778379		-297	snf2∆_quartiles_2-3	0.708707	0.803627		-297	snf2∆_quartile_4	0.442951	0.465558
-396	0.987669	0.889861	0.897377	0.910062	0.966472		-296	snf2∆_quartile_1	0.668498	0.793055		-296	snf2∆_quartiles_2-3	0.702277	0.794343		-296	snf2∆_quartile_4	0.449957	0.46774
-395	0.986955	0.889781	0.895845	0.908418	0.966491		-295	snf2∆_quartile_1	0.676616	0.805127		-295	snf2∆_quartiles_2-3	0.69932	0.789851		-295	snf2∆_quartile_4	0.459593	0.476703
-394	0.98641	0.88999	0.895286	0.906475	0.963986		-294	snf2∆_quartile_1	0.694439	0.816901		-294	snf2∆_quartiles_2-3	0.696969	0.784256		-294	snf2∆_quartile_4	0.463962	0.483136
-393	0.98443	0.889895	0.894902	0.905698	0.963632		-293	snf2∆_quartile_1	0.709559	0.836791		-293	snf2∆_quartiles_2-3	0.698577	0.783586		-293	snf2∆_quartile_4	0.472089	0.486671
-392	0.984348	0.887041	0.89478	0.904495	0.962753		-292	snf2∆_quartile_1	0.716017	0.844919		-292	snf2∆_quartiles_2-3	0.694073	0.775247		-292	snf2∆_quartile_4	0.482299	0.498337
-391	0.983908	0.885128	0.893857	0.903492	0.962548		-291	snf2∆_quartile_1	0.726745	0.847809		-291	snf2∆_quartiles_2-3	0.688998	0.775599		-291	snf2∆_quartile_4	0.488277	0.506414
-390	0.98381	0.884152	0.89254	0.90234	0.962582		-290	snf2∆_quartile_1	0.741697	0.859153		-290	snf2∆_quartiles_2-3	0.681194	0.773226		-290	snf2∆_quartile_4	0.488908	0.515638
-389	0.982968	0.883621	0.891799	0.90196	0.962557		-289	snf2∆_quartile_1	0.749268	0.871239		-289	snf2∆_quartiles_2-3	0.676975	0.769665		-289	snf2∆_quartile_4	0.497041	0.52796
-388	0.981897	0.8833	0.891042	0.900585	0.961583		-288	snf2∆_quartile_1	0.745941	0.873801		-288	snf2∆_quartiles_2-3	0.671948	0.762056		-288	snf2∆_quartile_4	0.49867	0.536905
-387	0.980459	0.883021	0.888917	0.901118	0.959198		-287	snf2∆_quartile_1	0.744222	0.875555		-287	snf2∆_quartiles_2-3	0.666543	0.758736		-287	snf2∆_quartile_4	0.506127	0.544917
-386	0.979948	0.882497	0.888055	0.898983	0.959292		-286	snf2∆_quartile_1	0.747881	0.879739		-286	snf2∆_quartiles_2-3	0.668637	0.749599		-286	snf2∆_quartile_4	0.507085	0.5491
-385	0.980207	0.880047	0.887671	0.898191	0.958864		-285	snf2∆_quartile_1	0.758135	0.889329		-285	snf2∆_quartiles_2-3	0.665709	0.74133		-285	snf2∆_quartile_4	0.51343	0.560027
-384	0.979237	0.87931	0.886552	0.897949	0.959498		-284	snf2∆_quartile_1	0.77167	0.90731		-284	snf2∆_quartiles_2-3	0.665666	0.744136		-284	snf2∆_quartile_4	0.518287	0.56552
-383	0.979026	0.880037	0.88594	0.898001	0.959579		-283	snf2∆_quartile_1	0.777037	0.920649		-283	snf2∆_quartiles_2-3	0.660956	0.740467		-283	snf2∆_quartile_4	0.518825	0.563565
-382	0.978263	0.879225	0.884444	0.896622	0.958135		-282	snf2∆_quartile_1	0.77747	0.929144		-282	snf2∆_quartiles_2-3	0.655939	0.735718		-282	snf2∆_quartile_4	0.53136	0.576069
-381	0.977788	0.87742	0.883081	0.894472	0.954917		-281	snf2∆_quartile_1	0.78875	0.934657		-281	snf2∆_quartiles_2-3	0.649616	0.727614		-281	snf2∆_quartile_4	0.538933	0.585814
-380	0.97703	0.87511	0.882669	0.891772	0.953258		-280	snf2∆_quartile_1	0.794101	0.942453		-280	snf2∆_quartiles_2-3	0.646458	0.723565		-280	snf2∆_quartile_4	0.53839	0.592307
-379	0.976532	0.873103	0.881585	0.890878	0.951496		-279	snf2∆_quartile_1	0.804854	0.955492		-279	snf2∆_quartiles_2-3	0.642225	0.715975		-279	snf2∆_quartile_4	0.537935	0.593406
-378	0.976133	0.874021	0.880885	0.891094	0.952338		-278	snf2∆_quartile_1	0.808459	0.959826		-278	snf2∆_quartiles_2-3	0.63601	0.712588		-278	snf2∆_quartile_4	0.540642	0.59564
-377	0.976272	0.8737	0.879886	0.890642	0.951896		-277	snf2∆_quartile_1	0.819132	0.969546		-277	snf2∆_quartiles_2-3	0.636022	0.709208		-277	snf2∆_quartile_4	0.53892	0.594859
-376	0.976813	0.875436	0.879317	0.889677	0.951444		-276	snf2∆_quartile_1	0.83092	0.986751		-276	snf2∆_quartiles_2-3	0.629163	0.705405		-276	snf2∆_quartile_4	0.534027	0.58802
-375	0.976304	0.875387	0.877962	0.889391	0.95116		-275	snf2∆_quartile_1	0.839012	1.00593		-275	snf2∆_quartiles_2-3	0.627448	0.700268		-275	snf2∆_quartile_4	0.529306	0.588447
-374	0.975847	0.876119	0.877884	0.889155	0.949734		-274	snf2∆_quartile_1	0.839006	1.00791		-274	snf2∆_quartiles_2-3	0.619677	0.69169		-274	snf2∆_quartile_4	0.521717	0.579073
-373	0.974939	0.874822	0.877334	0.88778	0.948281		-273	snf2∆_quartile_1	0.837311	0.998652		-273	snf2∆_quartiles_2-3	0.619215	0.686606		-273	snf2∆_quartile_4	0.51793	0.578729
-372	0.974261	0.875363	0.87745	0.886554	0.948232		-272	snf2∆_quartile_1	0.848073	0.999876		-272	snf2∆_quartiles_2-3	0.621231	0.685572		-272	snf2∆_quartile_4	0.511969	0.58226
-371	0.972596	0.873892	0.877225	0.886199	0.946718		-271	snf2∆_quartile_1	0.855037	1.00468		-271	snf2∆_quartiles_2-3	0.616711	0.677414		-271	snf2∆_quartile_4	0.499027	0.570214
-370	0.971324	0.873006	0.876651	0.884822	0.948496		-270	snf2∆_quartile_1	0.865839	1.00361		-270	snf2∆_quartiles_2-3	0.613083	0.671464		-270	snf2∆_quartile_4	0.485993	0.563716
-369	0.970871	0.86993	0.876799	0.883107	0.948238		-269	snf2∆_quartile_1	0.868496	1.0107		-269	snf2∆_quartiles_2-3	0.615102	0.671198		-269	snf2∆_quartile_4	0.477318	0.55364
-368	0.970384	0.869673	0.875443	0.882693	0.948547		-268	snf2∆_quartile_1	0.87117	0.998907		-268	snf2∆_quartiles_2-3	0.610953	0.663991		-268	snf2∆_quartile_4	0.468697	0.54916
-367	0.970499	0.868802	0.87442	0.881689	0.948126		-267	snf2∆_quartile_1	0.865663	0.995167		-267	snf2∆_quartiles_2-3	0.607022	0.65682		-267	snf2∆_quartile_4	0.458985	0.543329
-366	0.969474	0.867682	0.874367	0.881059	0.947649		-266	snf2∆_quartile_1	0.861836	0.989203		-266	snf2∆_quartiles_2-3	0.603557	0.653834		-266	snf2∆_quartile_4	0.455228	0.542456
-365	0.96806	0.867329	0.872961	0.881812	0.945014		-265	snf2∆_quartile_1	0.866683	0.982283		-265	snf2∆_quartiles_2-3	0.604495	0.659666		-265	snf2∆_quartile_4	0.448176	0.535969
-364	0.967669	0.865913	0.872538	0.880644	0.944934		-264	snf2∆_quartile_1	0.865023	0.985472		-264	snf2∆_quartiles_2-3	0.602895	0.66173		-264	snf2∆_quartile_4	0.438464	0.527935
-363	0.967249	0.865214	0.872455	0.880365	0.945463		-263	snf2∆_quartile_1	0.863838	0.983521		-263	snf2∆_quartiles_2-3	0.60106	0.655983		-263	snf2∆_quartile_4	0.43734	0.524084
-362	0.967439	0.865167	0.872332	0.879456	0.945236		-262	snf2∆_quartile_1	0.854723	0.970885		-262	snf2∆_quartiles_2-3	0.600944	0.65166		-262	snf2∆_quartile_4	0.436751	0.52575
-361	0.967048	0.865127	0.872503	0.877014	0.945509		-261	snf2∆_quartile_1	0.847189	0.973956		-261	snf2∆_quartiles_2-3	0.599524	0.654597		-261	snf2∆_quartile_4	0.42604	0.518897
-360	0.966166	0.864885	0.871435	0.876943	0.944948		-260	snf2∆_quartile_1	0.847767	0.970403		-260	snf2∆_quartiles_2-3	0.601278	0.64836		-260	snf2∆_quartile_4	0.417923	0.507592
-359	0.965562	0.864826	0.871575	0.877178	0.944973		-259	snf2∆_quartile_1	0.835974	0.952449		-259	snf2∆_quartiles_2-3	0.60566	0.648394		-259	snf2∆_quartile_4	0.41138	0.496775
-358	0.964945	0.864902	0.871282	0.877603	0.944151		-258	snf2∆_quartile_1	0.828387	0.944845		-258	snf2∆_quartiles_2-3	0.604042	0.649529		-258	snf2∆_quartile_4	0.408174	0.488625
-357	0.965004	0.86597	0.870613	0.87662	0.944011		-257	snf2∆_quartile_1	0.825711	0.945823		-257	snf2∆_quartiles_2-3	0.602952	0.655226		-257	snf2∆_quartile_4	0.401755	0.482909
-356	0.965396	0.864615	0.870188	0.876627	0.943652		-256	snf2∆_quartile_1	0.832178	0.942459		-256	snf2∆_quartiles_2-3	0.604041	0.653895		-256	snf2∆_quartile_4	0.388421	0.475907
-355	0.965496	0.862559	0.87018	0.875718	0.943725		-255	snf2∆_quartile_1	0.82687	0.934003		-255	snf2∆_quartiles_2-3	0.60725	0.660024		-255	snf2∆_quartile_4	0.38149	0.471001
-354	0.965266	0.861307	0.870718	0.875659	0.94202		-254	snf2∆_quartile_1	0.818279	0.925843		-254	snf2∆_quartiles_2-3	0.610485	0.662634		-254	snf2∆_quartile_4	0.378301	0.463886
-353	0.965483	0.861837	0.869566	0.873805	0.941097		-253	snf2∆_quartile_1	0.810206	0.914133		-253	snf2∆_quartiles_2-3	0.60527	0.662249		-253	snf2∆_quartile_4	0.377727	0.459234
-352	0.96598	0.862355	0.869312	0.872844	0.939687		-252	snf2∆_quartile_1	0.808602	0.906333		-252	snf2∆_quartiles_2-3	0.603825	0.659438		-252	snf2∆_quartile_4	0.377223	0.454349
-351	0.966206	0.860384	0.867881	0.871338	0.941466		-251	snf2∆_quartile_1	0.812481	0.901468		-251	snf2∆_quartiles_2-3	0.602685	0.658195		-251	snf2∆_quartile_4	0.362613	0.444207
-350	0.965485	0.860659	0.867492	0.871011	0.940922		-250	snf2∆_quartile_1	0.804926	0.901759		-250	snf2∆_quartiles_2-3	0.609214	0.66164		-250	snf2∆_quartile_4	0.35617	0.436145
-349	0.964019	0.859938	0.865943	0.869622	0.937344		-249	snf2∆_quartile_1	0.816298	0.904018		-249	snf2∆_quartiles_2-3	0.60885	0.664537		-249	snf2∆_quartile_4	0.351368	0.429031
-348	0.963341	0.860399	0.865602	0.868626	0.93786		-248	snf2∆_quartile_1	0.80865	0.892148		-248	snf2∆_quartiles_2-3	0.613129	0.668441		-248	snf2∆_quartile_4	0.347017	0.419877
-347	0.962974	0.858529	0.864674	0.86846	0.938958		-247	snf2∆_quartile_1	0.808818	0.885138		-247	snf2∆_quartiles_2-3	0.620598	0.66304		-247	snf2∆_quartile_4	0.341694	0.415154
-346	0.962736	0.858745	0.864904	0.867372	0.937952		-246	snf2∆_quartile_1	0.806708	0.87901		-246	snf2∆_quartiles_2-3	0.620374	0.659619		-246	snf2∆_quartile_4	0.33861	0.413201
-345	0.962305	0.856793	0.864646	0.865857	0.937838		-245	snf2∆_quartile_1	0.79496	0.869666		-245	snf2∆_quartiles_2-3	0.627261	0.663406		-245	snf2∆_quartile_4	0.334996	0.413251
-344	0.961704	0.857655	0.863266	0.864443	0.936953		-244	snf2∆_quartile_1	0.776025	0.844916		-244	snf2∆_quartiles_2-3	0.63642	0.665313		-244	snf2∆_quartile_4	0.332337	0.408743
-343	0.960956	0.856869	0.862461	0.863825	0.934322		-243	snf2∆_quartile_1	0.766248	0.829909		-243	snf2∆_quartiles_2-3	0.640094	0.67202		-243	snf2∆_quartile_4	0.336859	0.406891
-342	0.960984	0.856756	0.862084	0.864599	0.935073		-242	snf2∆_quartile_1	0.760313	0.828683		-242	snf2∆_quartiles_2-3	0.636471	0.667235		-242	snf2∆_quartile_4	0.341303	0.410581
-341	0.95989	0.855406	0.861711	0.864952	0.934537		-241	snf2∆_quartile_1	0.754443	0.825581		-241	snf2∆_quartiles_2-3	0.63168	0.662354		-241	snf2∆_quartile_4	0.346267	0.411349
-340	0.960006	0.85467	0.861826	0.865117	0.934966		-240	snf2∆_quartile_1	0.73662	0.812601		-240	snf2∆_quartiles_2-3	0.631191	0.661618		-240	snf2∆_quartile_4	0.345257	0.413063
-339	0.959022	0.851592	0.861173	0.864003	0.933871		-239	snf2∆_quartile_1	0.733288	0.811913		-239	snf2∆_quartiles_2-3	0.636086	0.660675		-239	snf2∆_quartile_4	0.348113	0.409618
-338	0.957898	0.850383	0.859772	0.864248	0.932112		-238	snf2∆_quartile_1	0.728509	0.802492		-238	snf2∆_quartiles_2-3	0.632202	0.655043		-238	snf2∆_quartile_4	0.345086	0.409132
-337	0.958087	0.850175	0.859224	0.863308	0.932382		-237	snf2∆_quartile_1	0.726372	0.802888		-237	snf2∆_quartiles_2-3	0.632808	0.65083		-237	snf2∆_quartile_4	0.340766	0.401657
-336	0.957888	0.849369	0.858792	0.860492	0.932512		-236	snf2∆_quartile_1	0.722621	0.798435		-236	snf2∆_quartiles_2-3	0.636002	0.65588		-236	snf2∆_quartile_4	0.336972	0.39446
-335	0.957771	0.849255	0.857561	0.859209	0.933325		-235	snf2∆_quartile_1	0.720495	0.788337		-235	snf2∆_quartiles_2-3	0.640369	0.655223		-235	snf2∆_quartile_4	0.33656	0.39324
-334	0.958553	0.848793	0.857307	0.858856	0.934227		-234	snf2∆_quartile_1	0.711858	0.785409		-234	snf2∆_quartiles_2-3	0.640344	0.644897		-234	snf2∆_quartile_4	0.334503	0.390096
-333	0.958464	0.84855	0.856885	0.858958	0.932976		-233	snf2∆_quartile_1	0.711989	0.773681		-233	snf2∆_quartiles_2-3	0.644873	0.638791		-233	snf2∆_quartile_4	0.330811	0.387933
-332	0.957386	0.848019	0.856738	0.858407	0.933252		-232	snf2∆_quartile_1	0.702894	0.760931		-232	snf2∆_quartiles_2-3	0.650007	0.640818		-232	snf2∆_quartile_4	0.326031	0.382449
-331	0.956333	0.847712	0.855301	0.856648	0.930882		-231	snf2∆_quartile_1	0.70287	0.758998		-231	snf2∆_quartiles_2-3	0.648325	0.642907		-231	snf2∆_quartile_4	0.328887	0.384178
-330	0.956564	0.84694	0.855003	0.855914	0.931438		-230	snf2∆_quartile_1	0.69792	0.746218		-230	snf2∆_quartiles_2-3	0.655508	0.642758		-230	snf2∆_quartile_4	0.332795	0.388705
-329	0.956608	0.844908	0.854012	0.853453	0.930157		-229	snf2∆_quartile_1	0.684422	0.742315		-229	snf2∆_quartiles_2-3	0.662082	0.645647		-229	snf2∆_quartile_4	0.329071	0.389377
-328	0.955925	0.845321	0.853348	0.851138	0.928865		-228	snf2∆_quartile_1	0.673056	0.745351		-228	snf2∆_quartiles_2-3	0.667049	0.648159		-228	snf2∆_quartile_4	0.325292	0.385527
-327	0.954425	0.844503	0.852451	0.849691	0.929224		-227	snf2∆_quartile_1	0.669743	0.738742		-227	snf2∆_quartiles_2-3	0.665189	0.644044		-227	snf2∆_quartile_4	0.328035	0.390864
-326	0.953804	0.844544	0.851912	0.848535	0.929897		-226	snf2∆_quartile_1	0.670726	0.733102		-226	snf2∆_quartiles_2-3	0.665119	0.636872		-226	snf2∆_quartile_4	0.32761	0.390029
-325	0.953006	0.840522	0.850783	0.848953	0.927586		-225	snf2∆_quartile_1	0.660439	0.731965		-225	snf2∆_quartiles_2-3	0.665472	0.63726		-225	snf2∆_quartile_4	0.328814	0.388207
-324	0.951511	0.838169	0.850106	0.847714	0.928519		-224	snf2∆_quartile_1	0.658195	0.724723		-224	snf2∆_quartiles_2-3	0.663921	0.631041		-224	snf2∆_quartile_4	0.325733	0.382841
-323	0.950522	0.837867	0.848893	0.847455	0.928029		-223	snf2∆_quartile_1	0.65001	0.713575		-223	snf2∆_quartiles_2-3	0.661693	0.625471		-223	snf2∆_quartile_4	0.318871	0.377485
-322	0.949352	0.836597	0.849081	0.845515	0.929098		-222	snf2∆_quartile_1	0.64506	0.706311		-222	snf2∆_quartiles_2-3	0.661911	0.620572		-222	snf2∆_quartile_4	0.314687	0.376038
-321	0.948415	0.835854	0.848192	0.844745	0.929327		-221	snf2∆_quartile_1	0.629895	0.70078		-221	snf2∆_quartiles_2-3	0.663097	0.619253		-221	snf2∆_quartile_4	0.308752	0.371208
-320	0.948831	0.833846	0.847235	0.842989	0.927815		-220	snf2∆_quartile_1	0.623804	0.691857		-220	snf2∆_quartiles_2-3	0.665451	0.61536		-220	snf2∆_quartile_4	0.311507	0.371541
-319	0.949614	0.833105	0.845737	0.842328	0.925277		-219	snf2∆_quartile_1	0.620971	0.685146		-219	snf2∆_quartiles_2-3	0.664483	0.611021		-219	snf2∆_quartile_4	0.314269	0.371874
-318	0.948918	0.832055	0.844948	0.842758	0.925479		-218	snf2∆_quartile_1	0.61	0.682077		-218	snf2∆_quartiles_2-3	0.660952	0.601734		-218	snf2∆_quartile_4	0.318587	0.37279
-317	0.94876	0.831476	0.844146	0.841747	0.922991		-217	snf2∆_quartile_1	0.602519	0.683709		-217	snf2∆_quartiles_2-3	0.666413	0.599479		-217	snf2∆_quartile_4	0.321877	0.379625
-316	0.947772	0.829134	0.843125	0.841175	0.921872		-216	snf2∆_quartile_1	0.605103	0.683082		-216	snf2∆_quartiles_2-3	0.661808	0.601333		-216	snf2∆_quartile_4	0.330071	0.38453
-315	0.94606	0.827045	0.842818	0.84001	0.921736		-215	snf2∆_quartile_1	0.602412	0.688581		-215	snf2∆_quartiles_2-3	0.66361	0.600534		-215	snf2∆_quartile_4	0.330086	0.382834
-314	0.945727	0.825129	0.842984	0.839518	0.920536		-214	snf2∆_quartile_1	0.600266	0.689277		-214	snf2∆_quartiles_2-3	0.66114	0.595344		-214	snf2∆_quartile_4	0.33661	0.389774
-313	0.945088	0.825037	0.842255	0.837155	0.921079		-213	snf2∆_quartile_1	0.608368	0.699731		-213	snf2∆_quartiles_2-3	0.66172	0.593865		-213	snf2∆_quartile_4	0.339907	0.399936
-312	0.943698	0.824348	0.841906	0.837523	0.921625		-212	snf2∆_quartile_1	0.61761	0.710184		-212	snf2∆_quartiles_2-3	0.663685	0.587145		-212	snf2∆_quartile_4	0.342591	0.404824
-311	0.942587	0.824492	0.840303	0.837073	0.920654		-211	snf2∆_quartile_1	0.622476	0.710765		-211	snf2∆_quartiles_2-3	0.661433	0.58927		-211	snf2∆_quartile_4	0.340413	0.405511
-310	0.942888	0.823364	0.839695	0.835688	0.92153		-210	snf2∆_quartile_1	0.62022	0.703495		-210	snf2∆_quartiles_2-3	0.661535	0.586976		-210	snf2∆_quartile_4	0.337734	0.404211
-309	0.942095	0.819545	0.839315	0.835448	0.921392		-209	snf2∆_quartile_1	0.623479	0.700562		-209	snf2∆_quartiles_2-3	0.666998	0.587105		-209	snf2∆_quartile_4	0.337684	0.40257
-308	0.942142	0.817458	0.839542	0.83582	0.919973		-208	snf2∆_quartile_1	0.612191	0.689097		-208	snf2∆_quartiles_2-3	0.669898	0.590106		-208	snf2∆_quartile_4	0.34203	0.40742
-307	0.942665	0.817838	0.839414	0.834617	0.918173		-207	snf2∆_quartile_1	0.614259	0.687392		-207	snf2∆_quartiles_2-3	0.673625	0.594422		-207	snf2∆_quartile_4	0.346868	0.407068
-306	0.942278	0.815963	0.838207	0.834575	0.91852		-206	snf2∆_quartile_1	0.612553	0.694143		-206	snf2∆_quartiles_2-3	0.681606	0.601515		-206	snf2∆_quartile_4	0.354408	0.417178
-305	0.942359	0.814752	0.837378	0.833461	0.916711		-205	snf2∆_quartile_1	0.616303	0.699646		-205	snf2∆_quartiles_2-3	0.681821	0.599777		-205	snf2∆_quartile_4	0.352208	0.420128
-304	0.942998	0.814434	0.837143	0.833905	0.916274		-204	snf2∆_quartile_1	0.614663	0.697347		-204	snf2∆_quartiles_2-3	0.684049	0.598409		-204	snf2∆_quartile_4	0.357063	0.428933
-303	0.942798	0.811668	0.836233	0.831572	0.91735		-203	snf2∆_quartile_1	0.613044	0.690179		-203	snf2∆_quartiles_2-3	0.690923	0.604988		-203	snf2∆_quartile_4	0.360832	0.436123
-302	0.943343	0.814073	0.835337	0.83106	0.915465		-202	snf2∆_quartile_1	0.616837	0.697501		-202	snf2∆_quartiles_2-3	0.692887	0.610125		-202	snf2∆_quartile_4	0.37066	0.442677
-301	0.944339	0.812758	0.835748	0.828885	0.914804		-201	snf2∆_quartile_1	0.614192	0.702727		-201	snf2∆_quartiles_2-3	0.694804	0.616646		-201	snf2∆_quartile_4	0.380327	0.451756
-300	0.943929	0.811886	0.835285	0.827933	0.912992		-200	snf2∆_quartile_1	0.617928	0.71022		-200	snf2∆_quartiles_2-3	0.70468	0.621952		-200	snf2∆_quartile_4	0.37913	0.445422
-299	0.943653	0.809714	0.834475	0.825882	0.911041		-199	snf2∆_quartile_1	0.624949	0.723213		-199	snf2∆_quartiles_2-3	0.707782	0.626098		-199	snf2∆_quartile_4	0.376875	0.442959
-298	0.942749	0.809304	0.834486	0.825849	0.910739		-198	snf2∆_quartile_1	0.636189	0.733222		-198	snf2∆_quartiles_2-3	0.710615	0.63082		-198	snf2∆_quartile_4	0.381161	0.444235
-297	0.941779	0.810607	0.834038	0.824048	0.911073		-197	snf2∆_quartile_1	0.649647	0.741706		-197	snf2∆_quartiles_2-3	0.711077	0.631187		-197	snf2∆_quartile_4	0.385494	0.450372
-296	0.940519	0.810775	0.833192	0.822819	0.909505		-196	snf2∆_quartile_1	0.656733	0.749339		-196	snf2∆_quartiles_2-3	0.719825	0.63768		-196	snf2∆_quartile_4	0.378462	0.443475
-295	0.940245	0.811382	0.832811	0.822479	0.907555		-195	snf2∆_quartile_1	0.659015	0.759864		-195	snf2∆_quartiles_2-3	0.732729	0.651097		-195	snf2∆_quartile_4	0.375732	0.443364
-294	0.939444	0.813049	0.832003	0.821705	0.907641		-194	snf2∆_quartile_1	0.662364	0.759933		-194	snf2∆_quartiles_2-3	0.740429	0.659941		-194	snf2∆_quartile_4	0.374611	0.447901
-293	0.940135	0.812799	0.831522	0.8206	0.90511		-193	snf2∆_quartile_1	0.663475	0.772726		-193	snf2∆_quartiles_2-3	0.746875	0.666562		-193	snf2∆_quartile_4	0.371875	0.447219
-292	0.939294	0.809687	0.830844	0.819367	0.903699		-192	snf2∆_quartile_1	0.674769	0.786129		-192	snf2∆_quartiles_2-3	0.752776	0.677271		-192	snf2∆_quartile_4	0.370811	0.447844
-291	0.938834	0.809682	0.829101	0.818463	0.905057		-191	snf2∆_quartile_1	0.675926	0.787544		-191	snf2∆_quartiles_2-3	0.764097	0.683716		-191	snf2∆_quartile_4	0.365399	0.447491
-290	0.937703	0.80706	0.827904	0.815526	0.903799		-190	snf2∆_quartile_1	0.691645	0.796741		-190	snf2∆_quartiles_2-3	0.776314	0.697119		-190	snf2∆_quartile_4	0.370827	0.454388
-289	0.937732	0.804332	0.826942	0.813641	0.90172		-189	snf2∆_quartile_1	0.694512	0.802406		-189	snf2∆_quartiles_2-3	0.783781	0.70678		-189	snf2∆_quartile_4	0.365942	0.459923
-288	0.936842	0.804315	0.826356	0.813078	0.901154		-188	snf2∆_quartile_1	0.696788	0.807868		-188	snf2∆_quartiles_2-3	0.791814	0.715863		-188	snf2∆_quartile_4	0.363162	0.463851
-287	0.93609	0.802931	0.826056	0.812382	0.899398		-187	snf2∆_quartile_1	0.69806	0.811654		-187	snf2∆_quartiles_2-3	0.801138	0.728322		-187	snf2∆_quartile_4	0.354484	0.460304
-286	0.935149	0.800626	0.824661	0.811593	0.89822		-186	snf2∆_quartile_1	0.704021	0.813747		-186	snf2∆_quartiles_2-3	0.798927	0.736301		-186	snf2∆_quartile_4	0.349586	0.456323
-285	0.934458	0.800047	0.824438	0.811298	0.898079		-185	snf2∆_quartile_1	0.70413	0.828241		-185	snf2∆_quartiles_2-3	0.814017	0.750336		-185	snf2∆_quartile_4	0.340265	0.455293
-284	0.93422	0.799009	0.823624	0.810938	0.897854		-184	snf2∆_quartile_1	0.703086	0.827982		-184	snf2∆_quartiles_2-3	0.823022	0.761488		-184	snf2∆_quartile_4	0.33643	0.45461
-283	0.933344	0.797473	0.822159	0.808885	0.896618		-183	snf2∆_quartile_1	0.704061	0.829535		-183	snf2∆_quartiles_2-3	0.828507	0.771955		-183	snf2∆_quartile_4	0.330947	0.448344
-282	0.932393	0.796559	0.821351	0.80808	0.892966		-182	snf2∆_quartile_1	0.701292	0.837904		-182	snf2∆_quartiles_2-3	0.833522	0.779676		-182	snf2∆_quartile_4	0.326049	0.443684
-281	0.930738	0.794616	0.820726	0.806801	0.892242		-181	snf2∆_quartile_1	0.695856	0.839209		-181	snf2∆_quartiles_2-3	0.84669	0.797193		-181	snf2∆_quartile_4	0.319539	0.44363
-280	0.930299	0.79456	0.820718	0.80618	0.892049		-180	snf2∆_quartile_1	0.69204	0.838266		-180	snf2∆_quartiles_2-3	0.856926	0.808791		-180	snf2∆_quartile_4	0.313496	0.442287
-279	0.930195	0.794882	0.81964	0.805336	0.891083		-179	snf2∆_quartile_1	0.694766	0.842423		-179	snf2∆_quartiles_2-3	0.865296	0.823112		-179	snf2∆_quartile_4	0.310689	0.43829
-278	0.93027	0.794555	0.818722	0.804556	0.891189		-178	snf2∆_quartile_1	0.695271	0.84952		-178	snf2∆_quartiles_2-3	0.866045	0.834862		-178	snf2∆_quartile_4	0.309063	0.437269
-277	0.930922	0.793021	0.818242	0.803857	0.892715		-177	snf2∆_quartile_1	0.696379	0.857412		-177	snf2∆_quartiles_2-3	0.868801	0.843297		-177	snf2∆_quartile_4	0.307879	0.436142
-276	0.931907	0.791448	0.818275	0.803676	0.894278		-176	snf2∆_quartile_1	0.690942	0.858084		-176	snf2∆_quartiles_2-3	0.872986	0.853535		-176	snf2∆_quartile_4	0.300735	0.438005
-275	0.930386	0.791072	0.818368	0.800935	0.89419		-175	snf2∆_quartile_1	0.694179	0.862369		-175	snf2∆_quartiles_2-3	0.874021	0.865751		-175	snf2∆_quartile_4	0.295878	0.434087
-274	0.92962	0.789606	0.817945	0.799505	0.893634		-174	snf2∆_quartile_1	0.693616	0.865945		-174	snf2∆_quartiles_2-3	0.872556	0.871466		-174	snf2∆_quartile_4	0.299742	0.437704
-273	0.92892	0.788044	0.817734	0.798803	0.894606		-173	snf2∆_quartile_1	0.703406	0.880997		-173	snf2∆_quartiles_2-3	0.872234	0.875809		-173	snf2∆_quartile_4	0.291043	0.431116
-272	0.928749	0.786034	0.816718	0.797467	0.892929		-172	snf2∆_quartile_1	0.705616	0.888575		-172	snf2∆_quartiles_2-3	0.865064	0.876358		-172	snf2∆_quartile_4	0.288328	0.426203
-271	0.928774	0.784566	0.816736	0.796233	0.892919		-171	snf2∆_quartile_1	0.698453	0.884243		-171	snf2∆_quartiles_2-3	0.864513	0.878588		-171	snf2∆_quartile_4	0.281815	0.421606
-270	0.92847	0.784105	0.816495	0.794822	0.892909		-170	snf2∆_quartile_1	0.709672	0.885733		-170	snf2∆_quartiles_2-3	0.865646	0.885183		-170	snf2∆_quartile_4	0.273242	0.413146
-269	0.929047	0.784232	0.816662	0.794025	0.893779		-169	snf2∆_quartile_1	0.709733	0.885348		-169	snf2∆_quartiles_2-3	0.862067	0.888298		-169	snf2∆_quartile_4	0.273222	0.414768
-268	0.929718	0.781716	0.815905	0.793135	0.893999		-168	snf2∆_quartile_1	0.714184	0.88312		-168	snf2∆_quartiles_2-3	0.858439	0.891266		-168	snf2∆_quartile_4	0.268311	0.408566
-267	0.928518	0.779397	0.815341	0.793164	0.893172		-167	snf2∆_quartile_1	0.712632	0.882848		-167	snf2∆_quartiles_2-3	0.854447	0.895075		-167	snf2∆_quartile_4	0.267192	0.411762
-266	0.928026	0.777621	0.814615	0.792311	0.891709		-166	snf2∆_quartile_1	0.711612	0.882711		-166	snf2∆_quartiles_2-3	0.85473	0.900063		-166	snf2∆_quartile_4	0.268793	0.411116
-265	0.927623	0.777251	0.814139	0.788564	0.889353		-165	snf2∆_quartile_1	0.708918	0.882002		-165	snf2∆_quartiles_2-3	0.850742	0.901925		-165	snf2∆_quartile_4	0.270307	0.407456
-264	0.926945	0.776087	0.81414	0.787171	0.888046		-164	snf2∆_quartile_1	0.721796	0.885125		-164	snf2∆_quartiles_2-3	0.838876	0.901205		-164	snf2∆_quartile_4	0.265407	0.397981
-263	0.92639	0.773234	0.812023	0.787016	0.887262		-163	snf2∆_quartile_1	0.715765	0.884897		-163	snf2∆_quartiles_2-3	0.824304	0.894265		-163	snf2∆_quartile_4	0.264233	0.392986
-262	0.9258	0.770681	0.811409	0.785144	0.884457		-162	snf2∆_quartile_1	0.706044	0.874443		-162	snf2∆_quartiles_2-3	0.818082	0.895675		-162	snf2∆_quartile_4	0.264797	0.393301
-261	0.925545	0.768094	0.809995	0.783059	0.883746		-161	snf2∆_quartile_1	0.69911	0.867882		-161	snf2∆_quartiles_2-3	0.81331	0.892397		-161	snf2∆_quartile_4	0.263153	0.39453
-260	0.92405	0.767317	0.808646	0.781563	0.883264		-160	snf2∆_quartile_1	0.693705	0.863912		-160	snf2∆_quartiles_2-3	0.812167	0.899401		-160	snf2∆_quartile_4	0.260421	0.388593
-259	0.922984	0.764657	0.807694	0.780909	0.882095		-159	snf2∆_quartile_1	0.687184	0.857967		-159	snf2∆_quartiles_2-3	0.805844	0.899511		-159	snf2∆_quartile_4	0.256571	0.384536
-258	0.921624	0.763361	0.806321	0.779431	0.879762		-158	snf2∆_quartile_1	0.682822	0.855982		-158	snf2∆_quartiles_2-3	0.800796	0.905331		-158	snf2∆_quartile_4	0.255463	0.377329
-257	0.920575	0.762857	0.805752	0.777196	0.879619		-157	snf2∆_quartile_1	0.678473	0.856255		-157	snf2∆_quartiles_2-3	0.797152	0.90869		-157	snf2∆_quartile_4	0.252195	0.371686
-256	0.919161	0.760479	0.804748	0.775551	0.879329		-156	snf2∆_quartile_1	0.676208	0.853233		-156	snf2∆_quartiles_2-3	0.79257	0.91022		-156	snf2∆_quartile_4	0.253801	0.369654
-255	0.918068	0.758287	0.803568	0.773777	0.879073		-155	snf2∆_quartile_1	0.664766	0.846658		-155	snf2∆_quartiles_2-3	0.790162	0.909904		-155	snf2∆_quartile_4	0.254251	0.367366
-254	0.917444	0.75611	0.802526	0.772955	0.878116		-154	snf2∆_quartile_1	0.652162	0.827854		-154	snf2∆_quartiles_2-3	0.778411	0.905683		-154	snf2∆_quartile_4	0.259635	0.366953
-253	0.917205	0.755791	0.801471	0.771631	0.877584		-153	snf2∆_quartile_1	0.647749	0.818297		-153	snf2∆_quartiles_2-3	0.766678	0.904077		-153	snf2∆_quartile_4	0.262851	0.364611
-252	0.916308	0.754502	0.799962	0.771969	0.877225		-152	snf2∆_quartile_1	0.637499	0.805542		-152	snf2∆_quartiles_2-3	0.753933	0.896849		-152	snf2∆_quartile_4	0.266659	0.368148
-251	0.914923	0.752387	0.799658	0.770187	0.876476		-151	snf2∆_quartile_1	0.629924	0.78502		-151	snf2∆_quartiles_2-3	0.740851	0.889171		-151	snf2∆_quartile_4	0.273059	0.370687
-250	0.914575	0.752305	0.797836	0.76918	0.87526		-150	snf2∆_quartile_1	0.621265	0.773596		-150	snf2∆_quartiles_2-3	0.727652	0.884114		-150	snf2∆_quartile_4	0.275714	0.373554
-249	0.913841	0.749357	0.796801	0.766914	0.874389		-149	snf2∆_quartile_1	0.614298	0.764031		-149	snf2∆_quartiles_2-3	0.71962	0.879332		-149	snf2∆_quartile_4	0.284405	0.380356
-248	0.912463	0.747207	0.795065	0.765189	0.873621		-148	snf2∆_quartile_1	0.603984	0.761017		-148	snf2∆_quartiles_2-3	0.706379	0.868381		-148	snf2∆_quartile_4	0.285535	0.383325
-247	0.911529	0.744564	0.794095	0.762788	0.871293		-147	snf2∆_quartile_1	0.592074	0.749629		-147	snf2∆_quartiles_2-3	0.697828	0.861824		-147	snf2∆_quartile_4	0.283889	0.381028
-246	0.909901	0.741693	0.792457	0.761768	0.870208		-146	snf2∆_quartile_1	0.592032	0.739513		-146	snf2∆_quartiles_2-3	0.684703	0.85426		-146	snf2∆_quartile_4	0.280088	0.380169
-245	0.908596	0.740273	0.791396	0.760061	0.868637		-145	snf2∆_quartile_1	0.588333	0.733628		-145	snf2∆_quartiles_2-3	0.677291	0.850433		-145	snf2∆_quartile_4	0.281726	0.378864
-244	0.907801	0.742924	0.790436	0.758995	0.866493		-144	snf2∆_quartile_1	0.575925	0.717623		-144	snf2∆_quartiles_2-3	0.663165	0.837483		-144	snf2∆_quartile_4	0.288165	0.380465
-243	0.907195	0.742934	0.79024	0.758315	0.865536		-143	snf2∆_quartile_1	0.572191	0.712146		-143	snf2∆_quartiles_2-3	0.655246	0.830729		-143	snf2∆_quartile_4	0.28753	0.377747
-242	0.90716	0.739962	0.788008	0.757438	0.865417		-142	snf2∆_quartile_1	0.554884	0.697815		-142	snf2∆_quartiles_2-3	0.646646	0.827614		-142	snf2∆_quartile_4	0.289101	0.375068
-241	0.906659	0.738228	0.786875	0.756383	0.865888		-141	snf2∆_quartile_1	0.543451	0.693869		-141	snf2∆_quartiles_2-3	0.637883	0.826336		-141	snf2∆_quartile_4	0.292318	0.380272
-240	0.906404	0.737684	0.785478	0.755229	0.864813		-140	snf2∆_quartile_1	0.537453	0.683714		-140	snf2∆_quartiles_2-3	0.625965	0.817061		-140	snf2∆_quartile_4	0.300899	0.390663
-239	0.904924	0.736659	0.784114	0.754455	0.86346		-139	snf2∆_quartile_1	0.517959	0.671699		-139	snf2∆_quartiles_2-3	0.614822	0.804267		-139	snf2∆_quartile_4	0.312169	0.397489
-238	0.903694	0.736262	0.782262	0.754469	0.863971		-138	snf2∆_quartile_1	0.502711	0.654721		-138	snf2∆_quartiles_2-3	0.600497	0.790317		-138	snf2∆_quartile_4	0.311549	0.402997
-237	0.902759	0.732607	0.781398	0.752944	0.863006		-137	snf2∆_quartile_1	0.482573	0.639695		-137	snf2∆_quartiles_2-3	0.589292	0.781115		-137	snf2∆_quartile_4	0.315888	0.405257
-236	0.901482	0.730612	0.780239	0.752305	0.862244		-136	snf2∆_quartile_1	0.471239	0.627052		-136	snf2∆_quartiles_2-3	0.577034	0.768112		-136	snf2∆_quartile_4	0.318046	0.407847
-235	0.899958	0.730075	0.779442	0.752575	0.861794		-135	snf2∆_quartile_1	0.456617	0.614144		-135	snf2∆_quartiles_2-3	0.563055	0.756312		-135	snf2∆_quartile_4	0.319076	0.410746
-234	0.89893	0.728915	0.778194	0.752485	0.860394		-134	snf2∆_quartile_1	0.446278	0.600172		-134	snf2∆_quartiles_2-3	0.553361	0.743852		-134	snf2∆_quartile_4	0.328288	0.417923
-233	0.898346	0.72662	0.777499	0.75098	0.860813		-133	snf2∆_quartile_1	0.42355	0.579392		-133	snf2∆_quartiles_2-3	0.541404	0.726973		-133	snf2∆_quartile_4	0.33692	0.433257
-232	0.897955	0.723437	0.776718	0.749666	0.861109		-132	snf2∆_quartile_1	0.418612	0.570966		-132	snf2∆_quartiles_2-3	0.537194	0.717313		-132	snf2∆_quartile_4	0.348732	0.442696
-231	0.896425	0.720691	0.775135	0.74765	0.860453		-131	snf2∆_quartile_1	0.416996	0.572249		-131	snf2∆_quartiles_2-3	0.524078	0.707283		-131	snf2∆_quartile_4	0.358972	0.451507
-230	0.894809	0.719808	0.774724	0.748427	0.860287		-130	snf2∆_quartile_1	0.415301	0.570942		-130	snf2∆_quartiles_2-3	0.514922	0.699495		-130	snf2∆_quartile_4	0.362148	0.448931
-229	0.893645	0.718488	0.773242	0.747987	0.857778		-129	snf2∆_quartile_1	0.41145	0.5716		-129	snf2∆_quartiles_2-3	0.498161	0.687987		-129	snf2∆_quartile_4	0.373435	0.457062
-228	0.891731	0.714962	0.772689	0.7465	0.855832		-128	snf2∆_quartile_1	0.400617	0.560818		-128	snf2∆_quartiles_2-3	0.488816	0.676325		-128	snf2∆_quartile_4	0.378275	0.458016
-227	0.890163	0.711814	0.771817	0.745364	0.855747		-127	snf2∆_quartile_1	0.39892	0.558491		-127	snf2∆_quartiles_2-3	0.479471	0.663162		-127	snf2∆_quartile_4	0.382593	0.461899
-226	0.889676	0.71257	0.770783	0.743019	0.854082		-126	snf2∆_quartile_1	0.398904	0.551287		-126	snf2∆_quartiles_2-3	0.462757	0.649112		-126	snf2∆_quartile_4	0.388006	0.463881
-225	0.887614	0.709239	0.769035	0.741609	0.853162		-125	snf2∆_quartile_1	0.391893	0.55329		-125	snf2∆_quartiles_2-3	0.449687	0.632678		-125	snf2∆_quartile_4	0.392311	0.470416
-224	0.886072	0.70895	0.767806	0.741318	0.851603		-124	snf2∆_quartile_1	0.391938	0.55271		-124	snf2∆_quartiles_2-3	0.435733	0.618674		-124	snf2∆_quartile_4	0.393986	0.476937
-223	0.886036	0.70691	0.766256	0.740771	0.851054		-123	snf2∆_quartile_1	0.3877	0.5524		-123	snf2∆_quartiles_2-3	0.427285	0.606134		-123	snf2∆_quartile_4	0.388022	0.475622
-222	0.884933	0.703105	0.764669	0.740258	0.851196		-122	snf2∆_quartile_1	0.380172	0.551849		-122	snf2∆_quartiles_2-3	0.420501	0.595338		-122	snf2∆_quartile_4	0.39011	0.477881
-221	0.884528	0.702075	0.763152	0.739254	0.850313		-121	snf2∆_quartile_1	0.377503	0.553252		-121	snf2∆_quartiles_2-3	0.416591	0.591216		-121	snf2∆_quartile_4	0.39162	0.476555
-220	0.882925	0.699791	0.762462	0.738466	0.849383		-120	snf2∆_quartile_1	0.374854	0.560185		-120	snf2∆_quartiles_2-3	0.41102	0.584499		-120	snf2∆_quartile_4	0.388484	0.476939
-219	0.880559	0.698028	0.761418	0.736764	0.848061		-119	snf2∆_quartile_1	0.379692	0.565423		-119	snf2∆_quartiles_2-3	0.394857	0.570479		-119	snf2∆_quartile_4	0.391146	0.4766
-218	0.880112	0.697394	0.76	0.735456	0.846567		-118	snf2∆_quartile_1	0.377987	0.574886		-118	snf2∆_quartiles_2-3	0.384562	0.557571		-118	snf2∆_quartile_4	0.389475	0.469032
-217	0.879096	0.696151	0.759411	0.733353	0.848385		-117	snf2∆_quartile_1	0.380175	0.57766		-117	snf2∆_quartiles_2-3	0.378249	0.54839		-117	snf2∆_quartile_4	0.393731	0.474162
-216	0.878474	0.692424	0.757885	0.732055	0.846964		-116	snf2∆_quartile_1	0.387745	0.585296		-116	snf2∆_quartiles_2-3	0.371443	0.53937		-116	snf2∆_quartile_4	0.401836	0.480954
-215	0.877653	0.691913	0.757008	0.730631	0.846319		-115	snf2∆_quartile_1	0.382823	0.586281		-115	snf2∆_quartiles_2-3	0.36693	0.5331		-115	snf2∆_quartile_4	0.406114	0.477642
-214	0.876353	0.689909	0.754279	0.730109	0.845215		-114	snf2∆_quartile_1	0.382799	0.590137		-114	snf2∆_quartiles_2-3	0.358434	0.520829		-114	snf2∆_quartile_4	0.409904	0.476327
-213	0.875155	0.686915	0.753241	0.729226	0.843059		-113	snf2∆_quartile_1	0.378999	0.587169		-113	snf2∆_quartiles_2-3	0.353586	0.513122		-113	snf2∆_quartile_4	0.407761	0.476886
-212	0.873988	0.685807	0.752289	0.727914	0.840167		-112	snf2∆_quartile_1	0.378423	0.586486		-112	snf2∆_quartiles_2-3	0.351369	0.508528		-112	snf2∆_quartile_4	0.406631	0.475204
-211	0.87315	0.683352	0.751147	0.726636	0.838103		-111	snf2∆_quartile_1	0.384344	0.59111		-111	snf2∆_quartiles_2-3	0.34376	0.499751		-111	snf2∆_quartile_4	0.405575	0.474231
-210	0.871381	0.682249	0.749825	0.725263	0.836722		-110	snf2∆_quartile_1	0.39195	0.593472		-110	snf2∆_quartiles_2-3	0.338632	0.488465		-110	snf2∆_quartile_4	0.40725	0.468993
-209	0.869736	0.681105	0.749047	0.723742	0.835219		-109	snf2∆_quartile_1	0.394244	0.599113		-109	snf2∆_quartiles_2-3	0.333253	0.482238		-109	snf2∆_quartile_4	0.39752	0.456882
-208	0.86863	0.680066	0.746919	0.720632	0.832535		-108	snf2∆_quartile_1	0.403565	0.60965		-108	snf2∆_quartiles_2-3	0.327592	0.478507		-108	snf2∆_quartile_4	0.390971	0.448325
-207	0.867243	0.677182	0.745503	0.719652	0.830199		-107	snf2∆_quartile_1	0.408535	0.619223		-107	snf2∆_quartiles_2-3	0.324179	0.474731		-107	snf2∆_quartile_4	0.392141	0.445423
-206	0.865962	0.676845	0.743075	0.717677	0.829446		-106	snf2∆_quartile_1	0.412927	0.625416		-106	snf2∆_quartiles_2-3	0.319076	0.465972		-106	snf2∆_quartile_4	0.39748	0.449872
-205	0.865107	0.672416	0.741741	0.716756	0.827771		-105	snf2∆_quartile_1	0.414	0.626967		-105	snf2∆_quartiles_2-3	0.314813	0.464272		-105	snf2∆_quartile_4	0.396396	0.449142
-204	0.863376	0.670085	0.740136	0.714525	0.825807		-104	snf2∆_quartile_1	0.413501	0.623042		-104	snf2∆_quartiles_2-3	0.310033	0.463329		-104	snf2∆_quartile_4	0.391604	0.442339
-203	0.86117	0.667647	0.737838	0.712718	0.823884		-103	snf2∆_quartile_1	0.418453	0.634793		-103	snf2∆_quartiles_2-3	0.304727	0.457986		-103	snf2∆_quartile_4	0.378115	0.436474
-202	0.859149	0.665811	0.736437	0.711097	0.821805		-102	snf2∆_quartile_1	0.421164	0.636415		-102	snf2∆_quartiles_2-3	0.302791	0.453226		-102	snf2∆_quartile_4	0.368903	0.425609
-201	0.857619	0.6639	0.734314	0.708893	0.817733		-101	snf2∆_quartile_1	0.42451	0.638792		-101	snf2∆_quartiles_2-3	0.294885	0.445557		-101	snf2∆_quartile_4	0.36508	0.420266
-200	0.855937	0.661073	0.732956	0.705962	0.817892		-100	snf2∆_quartile_1	0.431071	0.637846		-100	snf2∆_quartiles_2-3	0.29294	0.43841		-100	snf2∆_quartile_4	0.355873	0.414035
-199	0.854517	0.658513	0.731257	0.703794	0.816827		-99	snf2∆_quartile_1	0.431697	0.639879		-99	snf2∆_quartiles_2-3	0.289304	0.431096		-99	snf2∆_quartile_4	0.357573	0.414032
-198	0.854429	0.65774	0.7296	0.701695	0.815537		-98	snf2∆_quartile_1	0.434468	0.647497		-98	snf2∆_quartiles_2-3	0.287367	0.422947		-98	snf2∆_quartile_4	0.348461	0.40627
-197	0.852333	0.655592	0.728359	0.700964	0.815459		-97	snf2∆_quartile_1	0.442112	0.656041		-97	snf2∆_quartiles_2-3	0.279741	0.413575		-97	snf2∆_quartile_4	0.342557	0.402411
-196	0.851047	0.653924	0.726673	0.698885	0.814286		-96	snf2∆_quartile_1	0.451874	0.657352		-96	snf2∆_quartiles_2-3	0.273816	0.407137		-96	snf2∆_quartile_4	0.342027	0.401771
-195	0.849733	0.650484	0.725821	0.697033	0.812409		-95	snf2∆_quartile_1	0.456265	0.664623		-95	snf2∆_quartiles_2-3	0.2747	0.403182		-95	snf2∆_quartile_4	0.340877	0.398469
-194	0.847258	0.648318	0.723881	0.695881	0.811282		-94	snf2∆_quartile_1	0.466083	0.669547		-94	snf2∆_quartiles_2-3	0.27253	0.405489		-94	snf2∆_quartile_4	0.333899	0.393227
-193	0.845595	0.646084	0.722286	0.693577	0.809568		-93	snf2∆_quartile_1	0.479517	0.675976		-93	snf2∆_quartiles_2-3	0.271702	0.403923		-93	snf2∆_quartile_4	0.329045	0.384417
-192	0.843981	0.643489	0.720696	0.691091	0.807189		-92	snf2∆_quartile_1	0.492499	0.68611		-92	snf2∆_quartiles_2-3	0.263229	0.397276		-92	snf2∆_quartile_4	0.331815	0.386045
-191	0.843178	0.641356	0.718984	0.690037	0.805288		-91	snf2∆_quartile_1	0.505489	0.691738		-91	snf2∆_quartiles_2-3	0.257899	0.389589		-91	snf2∆_quartile_4	0.324356	0.381841
-190	0.840794	0.639021	0.717123	0.687647	0.803615		-90	snf2∆_quartile_1	0.513053	0.699274		-90	snf2∆_quartiles_2-3	0.253357	0.380647		-90	snf2∆_quartile_4	0.319047	0.379279
-189	0.839737	0.636314	0.714826	0.685371	0.80083		-89	snf2∆_quartile_1	0.519496	0.69789		-89	snf2∆_quartiles_2-3	0.248284	0.374691		-89	snf2∆_quartile_4	0.314134	0.373087
-188	0.838112	0.6332	0.712815	0.683166	0.801147		-88	snf2∆_quartile_1	0.520686	0.697563		-88	snf2∆_quartiles_2-3	0.247763	0.370807		-88	snf2∆_quartile_4	0.305558	0.363691
-187	0.838212	0.629497	0.711316	0.680466	0.800994		-87	snf2∆_quartile_1	0.523539	0.693074		-87	snf2∆_quartiles_2-3	0.245027	0.370063		-87	snf2∆_quartile_4	0.299105	0.361148
-186	0.83669	0.628238	0.710027	0.678156	0.799864		-86	snf2∆_quartile_1	0.523132	0.690814		-86	snf2∆_quartiles_2-3	0.24086	0.365539		-86	snf2∆_quartile_4	0.288921	0.349474
-185	0.836292	0.626813	0.708504	0.675428	0.798024		-85	snf2∆_quartile_1	0.528716	0.689243		-85	snf2∆_quartiles_2-3	0.239882	0.361514		-85	snf2∆_quartile_4	0.285159	0.341419
-184	0.836087	0.623291	0.708396	0.674166	0.796896		-84	snf2∆_quartile_1	0.526081	0.685663		-84	snf2∆_quartiles_2-3	0.237385	0.354877		-84	snf2∆_quartile_4	0.281464	0.339191
-183	0.833973	0.62465	0.706897	0.67279	0.795354		-83	snf2∆_quartile_1	0.532613	0.687114		-83	snf2∆_quartiles_2-3	0.236826	0.352819		-83	snf2∆_quartile_4	0.274489	0.334983
-182	0.83112	0.622151	0.70546	0.670342	0.794087		-82	snf2∆_quartile_1	0.534848	0.692057		-82	snf2∆_quartiles_2-3	0.234022	0.348583		-82	snf2∆_quartile_4	0.269745	0.326951
-181	0.830284	0.619733	0.704336	0.670131	0.793758		-81	snf2∆_quartile_1	0.540773	0.693713		-81	snf2∆_quartiles_2-3	0.230044	0.344287		-81	snf2∆_quartile_4	0.26878	0.327401
-180	0.829235	0.620082	0.702224	0.669136	0.792144		-80	snf2∆_quartile_1	0.538585	0.691712		-80	snf2∆_quartiles_2-3	0.229844	0.340394		-80	snf2∆_quartile_4	0.266647	0.323503
-179	0.827219	0.618161	0.700684	0.666588	0.790244		-79	snf2∆_quartile_1	0.543487	0.690388		-79	snf2∆_quartiles_2-3	0.23273	0.342329		-79	snf2∆_quartile_4	0.257426	0.323514
-178	0.825506	0.617207	0.69947	0.665626	0.78837		-78	snf2∆_quartile_1	0.541283	0.688073		-78	snf2∆_quartiles_2-3	0.233329	0.342599		-78	snf2∆_quartile_4	0.253674	0.323272
-177	0.824799	0.616406	0.697387	0.665087	0.786756		-77	snf2∆_quartile_1	0.539198	0.684917		-77	snf2∆_quartiles_2-3	0.227143	0.333681		-77	snf2∆_quartile_4	0.245165	0.322392
-176	0.823073	0.614806	0.695834	0.664143	0.786156		-76	snf2∆_quartile_1	0.540832	0.682418		-76	snf2∆_quartiles_2-3	0.224006	0.328225		-76	snf2∆_quartile_4	0.237622	0.316874
-175	0.820784	0.611805	0.694721	0.662912	0.785449		-75	snf2∆_quartile_1	0.547335	0.693897		-75	snf2∆_quartiles_2-3	0.218901	0.327348		-75	snf2∆_quartile_4	0.232868	0.310505
-174	0.819503	0.610028	0.693953	0.660782	0.783915		-74	snf2∆_quartile_1	0.549921	0.697123		-74	snf2∆_quartiles_2-3	0.218912	0.321074		-74	snf2∆_quartile_4	0.229722	0.300279
-173	0.8181	0.608381	0.692453	0.65822	0.78361		-73	snf2∆_quartile_1	0.555927	0.704351		-73	snf2∆_quartiles_2-3	0.221242	0.316149		-73	snf2∆_quartile_4	0.227597	0.297395
-172	0.817225	0.605523	0.690966	0.657721	0.783202		-72	snf2∆_quartile_1	0.555934	0.699147		-72	snf2∆_quartiles_2-3	0.221823	0.31338		-72	snf2∆_quartile_4	0.228803	0.29522
-171	0.815069	0.603868	0.689408	0.656329	0.781904		-71	snf2∆_quartile_1	0.552236	0.704416		-71	snf2∆_quartiles_2-3	0.223542	0.316129		-71	snf2∆_quartile_4	0.226733	0.292473
-170	0.814058	0.600944	0.688642	0.654961	0.779197		-70	snf2∆_quartile_1	0.545737	0.700483		-70	snf2∆_quartiles_2-3	0.225845	0.317032		-70	snf2∆_quartile_4	0.217236	0.286553
-169	0.812908	0.598548	0.686984	0.653915	0.779855		-69	snf2∆_quartile_1	0.544095	0.700427		-69	snf2∆_quartiles_2-3	0.22357	0.31259		-69	snf2∆_quartile_4	0.2135	0.28174
-168	0.811853	0.594093	0.684507	0.65291	0.779805		-68	snf2∆_quartile_1	0.543566	0.700373		-68	snf2∆_quartiles_2-3	0.218165	0.308267		-68	snf2∆_quartile_4	0.207575	0.281501
-167	0.8101	0.592192	0.682475	0.651489	0.777997		-67	snf2∆_quartile_1	0.544496	0.691379		-67	snf2∆_quartiles_2-3	0.213337	0.30105		-67	snf2∆_quartile_4	0.208728	0.284209
-166	0.808574	0.590529	0.681486	0.648975	0.776696		-66	snf2∆_quartile_1	0.540634	0.686441		-66	snf2∆_quartiles_2-3	0.211369	0.297804		-66	snf2∆_quartile_4	0.206617	0.284606
-165	0.807356	0.588468	0.679976	0.647926	0.772726		-65	snf2∆_quartile_1	0.527676	0.682514		-65	snf2∆_quartiles_2-3	0.20794	0.29073		-65	snf2∆_quartile_4	0.203931	0.278141
-164	0.805613	0.586127	0.678299	0.646937	0.769558		-64	snf2∆_quartile_1	0.520058	0.67167		-64	snf2∆_quartiles_2-3	0.200227	0.285451		-64	snf2∆_quartile_4	0.197527	0.279182
-163	0.802959	0.58305	0.676065	0.645883	0.76921		-63	snf2∆_quartile_1	0.517342	0.665467		-63	snf2∆_quartiles_2-3	0.199061	0.276297		-63	snf2∆_quartile_4	0.196471	0.275402
-162	0.802534	0.58228	0.673893	0.644555	0.767424		-62	snf2∆_quartile_1	0.517987	0.66425		-62	snf2∆_quartiles_2-3	0.198274	0.270514		-62	snf2∆_quartile_4	0.192732	0.275461
-161	0.801488	0.580372	0.671698	0.641631	0.766078		-61	snf2∆_quartile_1	0.518048	0.657124		-61	snf2∆_quartiles_2-3	0.198547	0.266212		-61	snf2∆_quartile_4	0.18788	0.270029
-160	0.800013	0.578233	0.669372	0.640045	0.766517		-60	snf2∆_quartile_1	0.510382	0.654062		-60	snf2∆_quartiles_2-3	0.198563	0.261782		-60	snf2∆_quartile_4	0.186839	0.27309
-159	0.798889	0.575015	0.668157	0.63952	0.766035		-59	snf2∆_quartile_1	0.507664	0.645082		-59	snf2∆_quartiles_2-3	0.196281	0.25887		-59	snf2∆_quartile_4	0.182027	0.270895
-158	0.798095	0.57289	0.66691	0.636907	0.765296		-58	snf2∆_quartile_1	0.505471	0.648671		-58	snf2∆_quartiles_2-3	0.194041	0.255038		-58	snf2∆_quartile_4	0.182119	0.271608
-157	0.795528	0.574181	0.665594	0.634842	0.764651		-57	snf2∆_quartile_1	0.509085	0.650199		-57	snf2∆_quartiles_2-3	0.190057	0.250068		-57	snf2∆_quartile_4	0.179955	0.273584
-156	0.7942	0.575014	0.663917	0.633726	0.762839		-56	snf2∆_quartile_1	0.511563	0.654622		-56	snf2∆_quartiles_2-3	0.1855	0.241952		-56	snf2∆_quartile_4	0.178916	0.27131
-155	0.791767	0.572433	0.661914	0.632064	0.76118		-55	snf2∆_quartile_1	0.518468	0.657171		-55	snf2∆_quartiles_2-3	0.182043	0.23662		-55	snf2∆_quartile_4	0.183309	0.27303
-154	0.788875	0.570655	0.660189	0.630596	0.75963		-54	snf2∆_quartile_1	0.512338	0.655277		-54	snf2∆_quartiles_2-3	0.179761	0.23109		-54	snf2∆_quartile_4	0.174648	0.266133
-153	0.786119	0.568096	0.658243	0.629121	0.758321		-53	snf2∆_quartile_1	0.516585	0.65947		-53	snf2∆_quartiles_2-3	0.175491	0.226075		-53	snf2∆_quartile_4	0.167064	0.260201
-152	0.784277	0.565758	0.655927	0.626392	0.755761		-52	snf2∆_quartile_1	0.515999	0.659347		-52	snf2∆_quartiles_2-3	0.172135	0.220786		-52	snf2∆_quartile_4	0.163795	0.259534
-151	0.782045	0.564092	0.653601	0.624208	0.753785		-51	snf2∆_quartile_1	0.525021	0.670963		-51	snf2∆_quartiles_2-3	0.173906	0.219584		-51	snf2∆_quartile_4	0.161055	0.260821
-150	0.779899	0.560789	0.651967	0.622681	0.753164		-50	snf2∆_quartile_1	0.517412	0.666215		-50	snf2∆_quartiles_2-3	0.169616	0.213067		-50	snf2∆_quartile_4	0.157327	0.255641
-149	0.778526	0.557634	0.650205	0.622641	0.752171		-49	snf2∆_quartile_1	0.521178	0.674253		-49	snf2∆_quartiles_2-3	0.166743	0.209062		-49	snf2∆_quartile_4	0.156223	0.254653
-148	0.77608	0.555708	0.648783	0.621415	0.751575		-48	snf2∆_quartile_1	0.522124	0.677444		-48	snf2∆_quartiles_2-3	0.161609	0.20131		-48	snf2∆_quartile_4	0.155692	0.250456
-147	0.775066	0.553777	0.647361	0.619568	0.750397		-47	snf2∆_quartile_1	0.527587	0.679674		-47	snf2∆_quartiles_2-3	0.158207	0.195505		-47	snf2∆_quartile_4	0.157353	0.244264
-146	0.773728	0.552625	0.645488	0.618006	0.748525		-46	snf2∆_quartile_1	0.525864	0.67852		-46	snf2∆_quartiles_2-3	0.159027	0.192083		-46	snf2∆_quartile_4	0.156799	0.241026
-145	0.771963	0.552561	0.643729	0.616136	0.746554		-45	snf2∆_quartile_1	0.526913	0.682641		-45	snf2∆_quartiles_2-3	0.157044	0.188316		-45	snf2∆_quartile_4	0.155701	0.238399
-144	0.769717	0.550405	0.642894	0.613733	0.745225		-44	snf2∆_quartile_1	0.532243	0.685197		-44	snf2∆_quartiles_2-3	0.156477	0.182367		-44	snf2∆_quartile_4	0.148648	0.233836
-143	0.76866	0.54917	0.641216	0.612116	0.743295		-43	snf2∆_quartile_1	0.530084	0.687513		-43	snf2∆_quartiles_2-3	0.152243	0.176854		-43	snf2∆_quartile_4	0.147553	0.234171
-142	0.766194	0.547707	0.639497	0.610117	0.741957		-42	snf2∆_quartile_1	0.527822	0.688989		-42	snf2∆_quartiles_2-3	0.147143	0.172372		-42	snf2∆_quartile_4	0.14703	0.233863
-141	0.764389	0.545437	0.638344	0.608631	0.7389		-41	snf2∆_quartile_1	0.531581	0.696408		-41	snf2∆_quartiles_2-3	0.141994	0.166034		-41	snf2∆_quartile_4	0.14424	0.231554
-140	0.763515	0.544361	0.636101	0.606244	0.738044		-40	snf2∆_quartile_1	0.539221	0.703635		-40	snf2∆_quartiles_2-3	0.136851	0.157628		-40	snf2∆_quartile_4	0.143133	0.231536
-139	0.760632	0.540775	0.635373	0.604091	0.737717		-39	snf2∆_quartile_1	0.545708	0.712823		-39	snf2∆_quartiles_2-3	0.134557	0.153451		-39	snf2∆_quartile_4	0.140921	0.231807
-138	0.758899	0.538624	0.63389	0.601374	0.737248		-38	snf2∆_quartile_1	0.553861	0.723718		-38	snf2∆_quartiles_2-3	0.134303	0.153941		-38	snf2∆_quartile_4	0.139267	0.229833
-137	0.756907	0.536212	0.632422	0.599605	0.735024		-37	snf2∆_quartile_1	0.558757	0.726338		-37	snf2∆_quartiles_2-3	0.134572	0.154264		-37	snf2∆_quartile_4	0.13765	0.229149
-136	0.756059	0.534199	0.631506	0.598069	0.733133		-36	snf2∆_quartile_1	0.559364	0.73166		-36	snf2∆_quartiles_2-3	0.134029	0.152534		-36	snf2∆_quartile_4	0.139793	0.225196
-135	0.753478	0.531947	0.629698	0.597558	0.732031		-35	snf2∆_quartile_1	0.56647	0.744124		-35	snf2∆_quartiles_2-3	0.132866	0.150559		-35	snf2∆_quartile_4	0.140323	0.223256
-134	0.753007	0.52968	0.627962	0.595429	0.732779		-34	snf2∆_quartile_1	0.573544	0.753318		-34	snf2∆_quartiles_2-3	0.132281	0.150236		-34	snf2∆_quartile_4	0.139226	0.223596
-133	0.751226	0.528714	0.627141	0.593824	0.731245		-33	snf2∆_quartile_1	0.577917	0.760498		-33	snf2∆_quartiles_2-3	0.132863	0.147948		-33	snf2∆_quartile_4	0.139807	0.21972
-132	0.749666	0.527047	0.624936	0.591712	0.729627		-32	snf2∆_quartile_1	0.575219	0.761406		-32	snf2∆_quartiles_2-3	0.129431	0.145361		-32	snf2∆_quartile_4	0.139812	0.219984
-131	0.748374	0.522906	0.623567	0.590468	0.727383		-31	snf2∆_quartile_1	0.56762	0.758432		-31	snf2∆_quartiles_2-3	0.125382	0.143758		-31	snf2∆_quartile_4	0.139795	0.219371
-130	0.746384	0.519903	0.62192	0.587545	0.726123		-30	snf2∆_quartile_1	0.565374	0.764262		-30	snf2∆_quartiles_2-3	0.123408	0.142169		-30	snf2∆_quartile_4	0.139798	0.215084
-129	0.744549	0.519215	0.619382	0.587651	0.724396		-29	snf2∆_quartile_1	0.569243	0.770532		-29	snf2∆_quartiles_2-3	0.121691	0.140259		-29	snf2∆_quartile_4	0.137609	0.20555
-128	0.743175	0.519258	0.618285	0.587018	0.724869		-28	snf2∆_quartile_1	0.569796	0.769329		-28	snf2∆_quartiles_2-3	0.125724	0.139729		-28	snf2∆_quartile_4	0.138142	0.202258
-127	0.741273	0.517753	0.616314	0.586579	0.723942		-27	snf2∆_quartile_1	0.575801	0.771999		-27	snf2∆_quartiles_2-3	0.124275	0.138197		-27	snf2∆_quartile_4	0.136501	0.195703
-126	0.740248	0.514758	0.614663	0.585658	0.723617		-26	snf2∆_quartile_1	0.56399	0.770453		-26	snf2∆_quartiles_2-3	0.124825	0.138344		-26	snf2∆_quartile_4	0.137607	0.193427
-125	0.738305	0.513198	0.613587	0.584799	0.722088		-25	snf2∆_quartile_1	0.563587	0.768958		-25	snf2∆_quartiles_2-3	0.124258	0.137333		-25	snf2∆_quartile_4	0.143547	0.191491
-124	0.73675	0.511291	0.612032	0.584603	0.720157		-24	snf2∆_quartile_1	0.559832	0.767313		-24	snf2∆_quartiles_2-3	0.123713	0.137324		-24	snf2∆_quartile_4	0.136985	0.185847
-123	0.735625	0.510007	0.610717	0.581938	0.719408		-23	snf2∆_quartile_1	0.561592	0.771635		-23	snf2∆_quartiles_2-3	0.118787	0.133998		-23	snf2∆_quartile_4	0.139735	0.188177
-122	0.733946	0.508972	0.608723	0.581705	0.718068		-22	snf2∆_quartile_1	0.562735	0.777243		-22	snf2∆_quartiles_2-3	0.119622	0.132768		-22	snf2∆_quartile_4	0.14355	0.187562
-121	0.732157	0.507717	0.606952	0.580092	0.716058		-21	snf2∆_quartile_1	0.563324	0.7825		-21	snf2∆_quartiles_2-3	0.119559	0.131659		-21	snf2∆_quartile_4	0.146316	0.184685
-120	0.729624	0.50515	0.605323	0.578951	0.715552		-20	snf2∆_quartile_1	0.56407	0.776115		-20	snf2∆_quartiles_2-3	0.1149	0.127123		-20	snf2∆_quartile_4	0.144641	0.182777
-119	0.727458	0.504714	0.603297	0.577776	0.713532		-19	snf2∆_quartile_1	0.564147	0.779209		-19	snf2∆_quartiles_2-3	0.117206	0.128143		-19	snf2∆_quartile_4	0.14406	0.184044
-118	0.725865	0.503579	0.601496	0.57616	0.712158		-18	snf2∆_quartile_1	0.563065	0.771815		-18	snf2∆_quartiles_2-3	0.117169	0.129295		-18	snf2∆_quartile_4	0.140819	0.1811
-117	0.723555	0.501275	0.59984	0.575138	0.709694		-17	snf2∆_quartile_1	0.551298	0.765603		-17	snf2∆_quartiles_2-3	0.118011	0.130624		-17	snf2∆_quartile_4	0.14298	0.182375
-116	0.723216	0.500294	0.597936	0.574364	0.708325		-16	snf2∆_quartile_1	0.549603	0.773476		-16	snf2∆_quartiles_2-3	0.119095	0.130893		-16	snf2∆_quartile_4	0.142444	0.183337
-115	0.721689	0.49837	0.596271	0.572158	0.707544		-15	snf2∆_quartile_1	0.557213	0.777725		-15	snf2∆_quartiles_2-3	0.118474	0.131226		-15	snf2∆_quartile_4	0.142956	0.182997
-114	0.719597	0.495974	0.593481	0.569482	0.704119		-14	snf2∆_quartile_1	0.550704	0.771469		-14	snf2∆_quartiles_2-3	0.118159	0.129775		-14	snf2∆_quartile_4	0.140788	0.180744
-113	0.718484	0.4947	0.59211	0.568786	0.703152		-13	snf2∆_quartile_1	0.545893	0.762643		-13	snf2∆_quartiles_2-3	0.11933	0.128572		-13	snf2∆_quartile_4	0.141355	0.179119
-112	0.71666	0.493451	0.590319	0.566958	0.700561		-12	snf2∆_quartile_1	0.555224	0.764906		-12	snf2∆_quartiles_2-3	0.120765	0.129464		-12	snf2∆_quartile_4	0.139698	0.180364
-111	0.714767	0.490476	0.58886	0.565813	0.698727		-11	snf2∆_quartile_1	0.569324	0.778367		-11	snf2∆_quartiles_2-3	0.121342	0.13083		-11	snf2∆_quartile_4	0.136923	0.178665
-110	0.713041	0.487567	0.587366	0.565101	0.696817		-10	snf2∆_quartile_1	0.574268	0.780747		-10	snf2∆_quartiles_2-3	0.123108	0.13292		-10	snf2∆_quartile_4	0.134728	0.174047
-109	0.711609	0.486154	0.58499	0.564718	0.696136		-9	snf2∆_quartile_1	0.575313	0.778791		-9	snf2∆_quartiles_2-3	0.126523	0.137514		-9	snf2∆_quartile_4	0.134176	0.169423
-108	0.710217	0.48505	0.583149	0.563701	0.698021		-8	snf2∆_quartile_1	0.575879	0.780713		-8	snf2∆_quartiles_2-3	0.127345	0.138665		-8	snf2∆_quartile_4	0.131456	0.166128
-107	0.708642	0.483666	0.582482	0.562269	0.696849		-7	snf2∆_quartile_1	0.580125	0.777331		-7	snf2∆_quartiles_2-3	0.125279	0.138141		-7	snf2∆_quartile_4	0.135777	0.169053
-106	0.707177	0.4803	0.580312	0.559566	0.694684		-6	snf2∆_quartile_1	0.580124	0.784915		-6	snf2∆_quartiles_2-3	0.127016	0.137813		-6	snf2∆_quartile_4	0.136824	0.167038
-105	0.706479	0.479063	0.579036	0.557006	0.694072		-5	snf2∆_quartile_1	0.585589	0.792749		-5	snf2∆_quartiles_2-3	0.127557	0.14016		-5	snf2∆_quartile_4	0.131901	0.163719
-104	0.704677	0.476668	0.578268	0.556399	0.692972		-4	snf2∆_quartile_1	0.588309	0.78683		-4	snf2∆_quartiles_2-3	0.126957	0.139994		-4	snf2∆_quartile_4	0.130237	0.163316
-103	0.703344	0.475826	0.576182	0.555652	0.690783		-3	snf2∆_quartile_1	0.592599	0.78947		-3	snf2∆_quartiles_2-3	0.127252	0.138227		-3	snf2∆_quartile_4	0.12804	0.15966
-102	0.701517	0.474451	0.57458	0.554258	0.68896		-2	snf2∆_quartile_1	0.59592	0.792107		-2	snf2∆_quartiles_2-3	0.127512	0.137189		-2	snf2∆_quartile_4	0.12475	0.157292
-101	0.700668	0.473587	0.573912	0.552233	0.688966		-1	snf2∆_quartile_1	0.599196	0.791182		-1	snf2∆_quartiles_2-3	0.128915	0.138545		-1	snf2∆_quartile_4	0.124188	0.154691
-100	0.699494	0.471262	0.572188	0.550345	0.688251		0	snf2∆_quartile_1	0.609039	0.800718		0	snf2∆_quartiles_2-3	0.129208	0.137985		0	snf2∆_quartile_4	0.123627	0.152343
-99	0.697602	0.469267	0.570599	0.549788	0.685646		1	snf2∆_quartile_1	0.612926	0.799195		1	snf2∆_quartiles_2-3	0.131919	0.139106		1	snf2∆_quartile_4	0.121404	0.152311
-98	0.695618	0.467115	0.569374	0.548983	0.683924		2	snf2∆_quartile_1	0.611893	0.797622		2	snf2∆_quartiles_2-3	0.132972	0.140247		2	snf2∆_quartile_4	0.120846	0.152293
-97	0.694519	0.465552	0.567468	0.546821	0.683336		3	snf2∆_quartile_1	0.613575	0.801228		3	snf2∆_quartiles_2-3	0.128921	0.14207		3	snf2∆_quartile_4	0.120279	0.153903
-96	0.693421	0.462437	0.565998	0.546361	0.682521		4	snf2∆_quartile_1	0.61748	0.80814		4	snf2∆_quartiles_2-3	0.129954	0.143008		4	snf2∆_quartile_4	0.11969	0.154556
-95	0.691809	0.459175	0.565148	0.544875	0.67909		5	snf2∆_quartile_1	0.63209	0.813067		5	snf2∆_quartiles_2-3	0.129923	0.142766		5	snf2∆_quartile_4	0.117503	0.150281
-94	0.690502	0.457073	0.564255	0.543506	0.678345		6	snf2∆_quartile_1	0.631102	0.812853		6	snf2∆_quartiles_2-3	0.133554	0.145635		6	snf2∆_quartile_4	0.109363	0.146988
-93	0.689128	0.454738	0.562913	0.540978	0.678179		7	snf2∆_quartile_1	0.633384	0.816581		7	snf2∆_quartiles_2-3	0.134944	0.146288		7	snf2∆_quartile_4	0.111534	0.149971
-92	0.688426	0.451336	0.560954	0.540263	0.674838		8	snf2∆_quartile_1	0.633887	0.813062		8	snf2∆_quartiles_2-3	0.135759	0.148482		8	snf2∆_quartile_4	0.114215	0.151551
-91	0.687412	0.451985	0.560335	0.538242	0.673477		9	snf2∆_quartile_1	0.633924	0.818979		9	snf2∆_quartiles_2-3	0.137135	0.150342		9	snf2∆_quartile_4	0.111988	0.149572
-90	0.685995	0.451257	0.559085	0.536903	0.67163		10	snf2∆_quartile_1	0.635018	0.81841		10	snf2∆_quartiles_2-3	0.135184	0.150555		10	snf2∆_quartile_4	0.113016	0.148894
-89	0.684206	0.450754	0.55717	0.535394	0.671159		11	snf2∆_quartile_1	0.637646	0.820397		11	snf2∆_quartiles_2-3	0.136556	0.152424		11	snf2∆_quartile_4	0.114099	0.143932
-88	0.682958	0.449427	0.555292	0.533893	0.671632		12	snf2∆_quartile_1	0.650695	0.830353		12	snf2∆_quartiles_2-3	0.13478	0.151902		12	snf2∆_quartile_4	0.111912	0.141338
-87	0.681816	0.448594	0.553909	0.533048	0.670423		13	snf2∆_quartile_1	0.651323	0.830068		13	snf2∆_quartiles_2-3	0.134723	0.15084		13	snf2∆_quartile_4	0.11245	0.142021
-86	0.680378	0.447785	0.552663	0.532175	0.669575		14	snf2∆_quartile_1	0.655676	0.828836		14	snf2∆_quartiles_2-3	0.133799	0.151136		14	snf2∆_quartile_4	0.111332	0.140381
-85	0.678928	0.446481	0.551501	0.531275	0.669804		15	snf2∆_quartile_1	0.655723	0.819053		15	snf2∆_quartiles_2-3	0.130381	0.148602		15	snf2∆_quartile_4	0.11184	0.142643
-84	0.677443	0.443984	0.549564	0.529067	0.667317		16	snf2∆_quartile_1	0.647065	0.814182		16	snf2∆_quartiles_2-3	0.12789	0.147393		16	snf2∆_quartile_4	0.110794	0.143299
-83	0.676232	0.442131	0.547157	0.527657	0.666297		17	snf2∆_quartile_1	0.6504	0.817171		17	snf2∆_quartiles_2-3	0.128201	0.146875		17	snf2∆_quartile_4	0.114586	0.144933
-82	0.674628	0.441997	0.54591	0.527192	0.667238		18	snf2∆_quartile_1	0.641774	0.813661		18	snf2∆_quartiles_2-3	0.125877	0.146318		18	snf2∆_quartile_4	0.115104	0.146236
-81	0.673074	0.439922	0.54321	0.525754	0.665255		19	snf2∆_quartile_1	0.636889	0.810801		19	snf2∆_quartiles_2-3	0.123813	0.14499		19	snf2∆_quartile_4	0.118326	0.14462
-80	0.670841	0.438561	0.542374	0.525233	0.663334		20	snf2∆_quartile_1	0.634266	0.808027		20	snf2∆_quartiles_2-3	0.12257	0.144778		20	snf2∆_quartile_4	0.118327	0.144643
-79	0.669463	0.436029	0.540392	0.523643	0.662194		21	snf2∆_quartile_1	0.625034	0.80672		21	snf2∆_quartiles_2-3	0.122176	0.14297		21	snf2∆_quartile_4	0.122131	0.150174
-78	0.668307	0.434057	0.538888	0.521702	0.662729		22	snf2∆_quartile_1	0.617491	0.801192		22	snf2∆_quartiles_2-3	0.11877	0.142783		22	snf2∆_quartile_4	0.129686	0.155741
-77	0.6669	0.433037	0.538483	0.521594	0.661348		23	snf2∆_quartile_1	0.619095	0.795222		23	snf2∆_quartiles_2-3	0.119865	0.146182		23	snf2∆_quartile_4	0.134572	0.15738
-76	0.664992	0.432449	0.53693	0.519338	0.66044		24	snf2∆_quartile_1	0.608837	0.7851		24	snf2∆_quartiles_2-3	0.120427	0.148674		24	snf2∆_quartile_4	0.13187	0.156066
-75	0.663341	0.43293	0.534553	0.518058	0.658206		25	snf2∆_quartile_1	0.594695	0.765779		25	snf2∆_quartiles_2-3	0.123235	0.151717		25	snf2∆_quartile_4	0.134573	0.157707
-74	0.661676	0.430405	0.531839	0.516503	0.657082		26	snf2∆_quartile_1	0.583341	0.754876		26	snf2∆_quartiles_2-3	0.124611	0.154285		26	snf2∆_quartile_4	0.137275	0.160335
-73	0.66009	0.429434	0.529254	0.514576	0.655711		27	snf2∆_quartile_1	0.57835	0.752546		27	snf2∆_quartiles_2-3	0.126885	0.158012		27	snf2∆_quartile_4	0.140535	0.160331
-72	0.658018	0.427801	0.527811	0.513758	0.654713		28	snf2∆_quartile_1	0.575525	0.748115		28	snf2∆_quartiles_2-3	0.127398	0.160179		28	snf2∆_quartile_4	0.14436	0.16199
-71	0.656893	0.426263	0.526182	0.513013	0.653005		29	snf2∆_quartile_1	0.573775	0.744863		29	snf2∆_quartiles_2-3	0.128234	0.161341		29	snf2∆_quartile_4	0.149758	0.164638
-70	0.654777	0.424251	0.523923	0.510811	0.654197		30	snf2∆_quartile_1	0.566138	0.738665		30	snf2∆_quartiles_2-3	0.128223	0.163506		30	snf2∆_quartile_4	0.15352	0.168191
-69	0.653982	0.423315	0.522242	0.509132	0.652487		31	snf2∆_quartile_1	0.55249	0.725561		31	snf2∆_quartiles_2-3	0.130787	0.165939		31	snf2∆_quartile_4	0.160022	0.170479
-68	0.653131	0.422154	0.520662	0.50828	0.651262		32	snf2∆_quartile_1	0.550293	0.731367		32	snf2∆_quartiles_2-3	0.129765	0.167431		32	snf2∆_quartile_4	0.164369	0.174439
-67	0.652817	0.421957	0.519096	0.507399	0.650282		33	snf2∆_quartile_1	0.550754	0.72503		33	snf2∆_quartiles_2-3	0.130028	0.169632		33	snf2∆_quartile_4	0.169222	0.178348
-66	0.650353	0.420936	0.517713	0.507088	0.649426		34	snf2∆_quartile_1	0.547452	0.721994		34	snf2∆_quartiles_2-3	0.131651	0.170119		34	snf2∆_quartile_4	0.169743	0.177345
-65	0.649407	0.420791	0.516804	0.506426	0.648435		35	snf2∆_quartile_1	0.53542	0.711134		35	snf2∆_quartiles_2-3	0.131954	0.174227		35	snf2∆_quartile_4	0.17084	0.183201
-64	0.648903	0.420377	0.515329	0.504419	0.647837		36	snf2∆_quartile_1	0.518615	0.699625		36	snf2∆_quartiles_2-3	0.134199	0.179154		36	snf2∆_quartile_4	0.173022	0.187486
-63	0.648472	0.419204	0.514158	0.502808	0.647726		37	snf2∆_quartile_1	0.510312	0.694145		37	snf2∆_quartiles_2-3	0.136448	0.185217		37	snf2∆_quartile_4	0.178441	0.191754
-62	0.64753	0.417162	0.513385	0.50266	0.647086		38	snf2∆_quartile_1	0.505295	0.68839		38	snf2∆_quartiles_2-3	0.138968	0.190854		38	snf2∆_quartile_4	0.18385	0.195034
-61	0.647696	0.414862	0.512905	0.501752	0.647374		39	snf2∆_quartile_1	0.505727	0.694449		39	snf2∆_quartiles_2-3	0.144621	0.197022		39	snf2∆_quartile_4	0.184401	0.196701
-60	0.647276	0.413689	0.511408	0.501528	0.645723		40	snf2∆_quartile_1	0.504005	0.688377		40	snf2∆_quartiles_2-3	0.150739	0.202768		40	snf2∆_quartile_4	0.187124	0.203243
-59	0.646709	0.41401	0.511002	0.500459	0.643878		41	snf2∆_quartile_1	0.505967	0.690439		41	snf2∆_quartiles_2-3	0.156867	0.210104		41	snf2∆_quartile_4	0.19201	0.209445
-58	0.646587	0.412196	0.509755	0.50083	0.642553		42	snf2∆_quartile_1	0.505207	0.691487		42	snf2∆_quartiles_2-3	0.16235	0.221238		42	snf2∆_quartile_4	0.197991	0.214049
-57	0.645703	0.412636	0.509161	0.501031	0.640971		43	snf2∆_quartile_1	0.500715	0.690443		43	snf2∆_quartiles_2-3	0.171714	0.231103		43	snf2∆_quartile_4	0.204497	0.221886
-56	0.645104	0.411866	0.507593	0.500266	0.639586		44	snf2∆_quartile_1	0.501605	0.695726		44	snf2∆_quartiles_2-3	0.179641	0.244422		44	snf2∆_quartile_4	0.213137	0.226443
-55	0.64402	0.411603	0.507304	0.499642	0.639237		45	snf2∆_quartile_1	0.505857	0.698559		45	snf2∆_quartiles_2-3	0.18781	0.252137		45	snf2∆_quartile_4	0.212097	0.22614
-54	0.645103	0.411298	0.505773	0.499057	0.638448		46	snf2∆_quartile_1	0.514471	0.712208		46	snf2∆_quartiles_2-3	0.19802	0.263219		46	snf2∆_quartile_4	0.215891	0.229435
-53	0.644635	0.409941	0.505108	0.498735	0.636913		47	snf2∆_quartile_1	0.520875	0.714378		47	snf2∆_quartiles_2-3	0.205964	0.270446		47	snf2∆_quartile_4	0.22236	0.232358
-52	0.643828	0.40634	0.504	0.49877	0.635614		48	snf2∆_quartile_1	0.518056	0.709013		48	snf2∆_quartiles_2-3	0.213044	0.283059		48	snf2∆_quartile_4	0.227774	0.237223
-51	0.64291	0.405895	0.502483	0.499603	0.634514		49	snf2∆_quartile_1	0.519099	0.713357		49	snf2∆_quartiles_2-3	0.218723	0.292514		49	snf2∆_quartile_4	0.233205	0.242429
-50	0.642245	0.405329	0.501175	0.499291	0.632021		50	snf2∆_quartile_1	0.514726	0.706985		50	snf2∆_quartiles_2-3	0.226152	0.300473		50	snf2∆_quartile_4	0.23054	0.241431
-49	0.642704	0.404255	0.500599	0.499126	0.631594		51	snf2∆_quartile_1	0.503803	0.68976		51	snf2∆_quartiles_2-3	0.231564	0.305424		51	snf2∆_quartile_4	0.231635	0.241105
-48	0.642481	0.404663	0.500189	0.498035	0.630292		52	snf2∆_quartile_1	0.513412	0.684708		52	snf2∆_quartiles_2-3	0.238981	0.31817		52	snf2∆_quartile_4	0.234333	0.24505
-47	0.641851	0.403322	0.499285	0.497153	0.630897		53	snf2∆_quartile_1	0.518687	0.686192		53	snf2∆_quartiles_2-3	0.249717	0.327295		53	snf2∆_quartile_4	0.234342	0.249602
-46	0.64117	0.402317	0.498141	0.49813	0.629571		54	snf2∆_quartile_1	0.514823	0.683912		54	snf2∆_quartiles_2-3	0.258771	0.337765		54	snf2∆_quartile_4	0.234855	0.250866
-45	0.641473	0.401515	0.49761	0.499091	0.629321		55	snf2∆_quartile_1	0.511513	0.687127		55	snf2∆_quartiles_2-3	0.266477	0.345087		55	snf2∆_quartile_4	0.243515	0.254767
-44	0.64112	0.400908	0.497442	0.49896	0.628735		56	snf2∆_quartile_1	0.515306	0.694551		56	snf2∆_quartiles_2-3	0.268476	0.352098		56	snf2∆_quartile_4	0.245139	0.256398
-43	0.640073	0.401103	0.496361	0.498596	0.627419		57	snf2∆_quartile_1	0.518054	0.69045		57	snf2∆_quartiles_2-3	0.275008	0.363131		57	snf2∆_quartile_4	0.243523	0.261304
-42	0.640288	0.402141	0.494517	0.498525	0.626735		58	snf2∆_quartile_1	0.511613	0.688187		58	snf2∆_quartiles_2-3	0.279839	0.371547		58	snf2∆_quartile_4	0.240802	0.262306
-41	0.639645	0.401526	0.493631	0.49706	0.627474		59	snf2∆_quartile_1	0.503609	0.682361		59	snf2∆_quartiles_2-3	0.290361	0.384572		59	snf2∆_quartile_4	0.240785	0.263609
-40	0.639533	0.401243	0.49288	0.497054	0.628581		60	snf2∆_quartile_1	0.501453	0.682234		60	snf2∆_quartiles_2-3	0.30168	0.397222		60	snf2∆_quartile_4	0.241869	0.266547
-39	0.638822	0.399354	0.492341	0.495344	0.628139		61	snf2∆_quartile_1	0.50896	0.69675		61	snf2∆_quartiles_2-3	0.309587	0.409615		61	snf2∆_quartile_4	0.244556	0.269799
-38	0.638327	0.398498	0.490913	0.495184	0.628901		62	snf2∆_quartile_1	0.511571	0.706404		62	snf2∆_quartiles_2-3	0.326849	0.426657		62	snf2∆_quartile_4	0.242392	0.272711
-37	0.638483	0.397998	0.490218	0.494359	0.628404		63	snf2∆_quartile_1	0.506054	0.696196		63	snf2∆_quartiles_2-3	0.337289	0.437228		63	snf2∆_quartile_4	0.2413	0.273011
-36	0.637804	0.396251	0.489776	0.493329	0.62852		64	snf2∆_quartile_1	0.502252	0.696506		64	snf2∆_quartiles_2-3	0.346648	0.449065		64	snf2∆_quartile_4	0.241303	0.275292
-35	0.637056	0.397386	0.488864	0.493013	0.6264		65	snf2∆_quartile_1	0.506518	0.701018		65	snf2∆_quartiles_2-3	0.35408	0.461273		65	snf2∆_quartile_4	0.24185	0.280856
-34	0.636858	0.397438	0.489074	0.492443	0.625785		66	snf2∆_quartile_1	0.506993	0.696115		66	snf2∆_quartiles_2-3	0.366094	0.476643		66	snf2∆_quartile_4	0.241289	0.277266
-33	0.63683	0.396293	0.488668	0.493121	0.624904		67	snf2∆_quartile_1	0.509154	0.69643		67	snf2∆_quartiles_2-3	0.377724	0.493064		67	snf2∆_quartile_4	0.241288	0.275309
-32	0.636541	0.395908	0.488216	0.493821	0.623907		68	snf2∆_quartile_1	0.514587	0.694537		68	snf2∆_quartiles_2-3	0.386039	0.503301		68	snf2∆_quartile_4	0.236409	0.2769
-31	0.635985	0.395001	0.487863	0.492887	0.622255		69	snf2∆_quartile_1	0.509728	0.694982		69	snf2∆_quartiles_2-3	0.399752	0.516862		69	snf2∆_quartile_4	0.231508	0.273277
-30	0.635853	0.393747	0.487865	0.491712	0.621837		70	snf2∆_quartile_1	0.506534	0.685283		70	snf2∆_quartiles_2-3	0.40262	0.523591		70	snf2∆_quartile_4	0.235844	0.276186
-29	0.634734	0.39331	0.487262	0.491688	0.621333		71	snf2∆_quartile_1	0.505543	0.679249		71	snf2∆_quartiles_2-3	0.414732	0.540367		71	snf2∆_quartile_4	0.233682	0.274237
-28	0.634433	0.392648	0.48653	0.492213	0.620046		72	snf2∆_quartile_1	0.499716	0.674186		72	snf2∆_quartiles_2-3	0.429871	0.555337		72	snf2∆_quartile_4	0.226605	0.268972
-27	0.634684	0.393402	0.486059	0.491305	0.620816		73	snf2∆_quartile_1	0.491819	0.667875		73	snf2∆_quartiles_2-3	0.440457	0.564467		73	snf2∆_quartile_4	0.22438	0.273424
-26	0.634673	0.392716	0.486126	0.492244	0.621298		74	snf2∆_quartile_1	0.479495	0.661565		74	snf2∆_quartiles_2-3	0.452736	0.580974		74	snf2∆_quartile_4	0.221639	0.270449
-25	0.634733	0.391372	0.48575	0.491739	0.623626		75	snf2∆_quartile_1	0.474226	0.653863		75	snf2∆_quartiles_2-3	0.464755	0.593913		75	snf2∆_quartile_4	0.218941	0.270142
-24	0.635347	0.390451	0.486102	0.491517	0.623775		76	snf2∆_quartile_1	0.473143	0.659463		76	snf2∆_quartiles_2-3	0.478251	0.609236		76	snf2∆_quartile_4	0.224856	0.274671
-23	0.634646	0.390492	0.486162	0.492149	0.624832		77	snf2∆_quartile_1	0.468811	0.654318		77	snf2∆_quartiles_2-3	0.489082	0.624075		77	snf2∆_quartile_4	0.218863	0.27426
-22	0.635555	0.39066	0.485871	0.492431	0.625804		78	snf2∆_quartile_1	0.46348	0.655466		78	snf2∆_quartiles_2-3	0.498733	0.638456		78	snf2∆_quartile_4	0.212382	0.272974
-21	0.636782	0.389037	0.485691	0.49402	0.62594		79	snf2∆_quartile_1	0.466692	0.669837		79	snf2∆_quartiles_2-3	0.511235	0.654885		79	snf2∆_quartile_4	0.207463	0.274585
-20	0.636872	0.391001	0.485943	0.494467	0.626679		80	snf2∆_quartile_1	0.474759	0.668607		80	snf2∆_quartiles_2-3	0.519063	0.661958		80	snf2∆_quartile_4	0.199865	0.268033
-19	0.637349	0.39143	0.485926	0.494248	0.62629		81	snf2∆_quartile_1	0.475775	0.672916		81	snf2∆_quartiles_2-3	0.52778	0.674612		81	snf2∆_quartile_4	0.20469	0.271927
-18	0.63838	0.392324	0.48561	0.494723	0.626165		82	snf2∆_quartile_1	0.485492	0.689613		82	snf2∆_quartiles_2-3	0.53768	0.689889		82	snf2∆_quartile_4	0.207353	0.279028
-17	0.638993	0.393995	0.486136	0.494644	0.625849		83	snf2∆_quartile_1	0.486692	0.697243		83	snf2∆_quartiles_2-3	0.549655	0.697608		83	snf2∆_quartile_4	0.200873	0.27544
-16	0.639704	0.395508	0.486349	0.494517	0.625812		84	snf2∆_quartile_1	0.493272	0.708047		84	snf2∆_quartiles_2-3	0.550842	0.701753		84	snf2∆_quartile_4	0.195993	0.270839
-15	0.639342	0.395306	0.48622	0.495242	0.626249		85	snf2∆_quartile_1	0.50038	0.716254		85	snf2∆_quartiles_2-3	0.555267	0.704876		85	snf2∆_quartile_4	0.198631	0.276078
-14	0.639302	0.396071	0.486424	0.495162	0.62683		86	snf2∆_quartile_1	0.509023	0.72151		86	snf2∆_quartiles_2-3	0.562743	0.710114		86	snf2∆_quartile_4	0.192142	0.280278
-13	0.639557	0.397117	0.486394	0.494834	0.626722		87	snf2∆_quartile_1	0.513261	0.726136		87	snf2∆_quartiles_2-3	0.573602	0.719576		87	snf2∆_quartile_4	0.189954	0.281263
-12	0.639813	0.395817	0.486097	0.49543	0.627654		88	snf2∆_quartile_1	0.518556	0.735227		88	snf2∆_quartiles_2-3	0.579724	0.727976		88	snf2∆_quartile_4	0.193692	0.288087
-11	0.6408	0.395842	0.485704	0.496021	0.628101		89	snf2∆_quartile_1	0.533116	0.746613		89	snf2∆_quartiles_2-3	0.598018	0.74103		89	snf2∆_quartile_4	0.19534	0.295589
-10	0.640932	0.397391	0.485715	0.495552	0.630186		90	snf2∆_quartile_1	0.542883	0.755216		90	snf2∆_quartiles_2-3	0.604689	0.75274		90	snf2∆_quartile_4	0.19753	0.303736
-9	0.640722	0.395632	0.485719	0.49639	0.63079		91	snf2∆_quartile_1	0.551114	0.758986		91	snf2∆_quartiles_2-3	0.615421	0.764813		91	snf2∆_quartile_4	0.198596	0.30599
-8	0.641705	0.396952	0.486243	0.49759	0.630539		92	snf2∆_quartile_1	0.563109	0.758512		92	snf2∆_quartiles_2-3	0.624065	0.770067		92	snf2∆_quartile_4	0.195395	0.30737
-7	0.643072	0.396086	0.486184	0.498043	0.629917		93	snf2∆_quartile_1	0.568682	0.76262		93	snf2∆_quartiles_2-3	0.617943	0.76825		93	snf2∆_quartile_4	0.196426	0.311308
-6	0.644133	0.396137	0.485688	0.498658	0.632699		94	snf2∆_quartile_1	0.5709	0.766903		94	snf2∆_quartiles_2-3	0.622295	0.776474		94	snf2∆_quartile_4	0.196406	0.311955
-5	0.643859	0.395595	0.485007	0.498727	0.632272		95	snf2∆_quartile_1	0.583308	0.776615		95	snf2∆_quartiles_2-3	0.629561	0.789585		95	snf2∆_quartile_4	0.19585	0.315868
-4	0.642623	0.395048	0.484702	0.498912	0.631247		96	snf2∆_quartile_1	0.58609	0.782938		96	snf2∆_quartiles_2-3	0.63738	0.793723		96	snf2∆_quartile_4	0.200164	0.316793
-3	0.642907	0.395151	0.484809	0.500685	0.631852		97	snf2∆_quartile_1	0.591521	0.785237		97	snf2∆_quartiles_2-3	0.642662	0.800115		97	snf2∆_quartile_4	0.20072	0.321626
-2	0.642329	0.395962	0.484715	0.500951	0.63214		98	snf2∆_quartile_1	0.593187	0.78262		98	snf2∆_quartiles_2-3	0.650015	0.80443		98	snf2∆_quartile_4	0.204474	0.325181
-1	0.641797	0.396179	0.483585	0.499466	0.630956		99	snf2∆_quartile_1	0.594765	0.78457		99	snf2∆_quartiles_2-3	0.656313	0.811687		99	snf2∆_quartile_4	0.21038	0.334568
0	0.641194	0.396342	0.483197	0.498261	0.631297		100	snf2∆_quartile_1	0.606088	0.787691		100	snf2∆_quartiles_2-3	0.656958	0.813385		100	snf2∆_quartile_4	0.211985	0.343968
1	0.643832	0.398181	0.484369	0.499884	0.633463		101	snf2∆_quartile_1	0.616374	0.790865		101	snf2∆_quartiles_2-3	0.664494	0.822725		101	snf2∆_quartile_4	0.211899	0.35202
2	0.646586	0.399489	0.487328	0.500974	0.63557		102	snf2∆_quartile_1	0.620134	0.798992		102	snf2∆_quartiles_2-3	0.665357	0.824916		102	snf2∆_quartile_4	0.21677	0.358544
3	0.64664	0.399777	0.487732	0.500881	0.635418		103	snf2∆_quartile_1	0.632589	0.799651		103	snf2∆_quartiles_2-3	0.669611	0.828477		103	snf2∆_quartile_4	0.221637	0.363084
4	0.647045	0.400155	0.488157	0.502203	0.636087		104	snf2∆_quartile_1	0.635808	0.79998		104	snf2∆_quartiles_2-3	0.672886	0.834956		104	snf2∆_quartile_4	0.228049	0.366095
5	0.648962	0.401276	0.490364	0.503559	0.639291		105	snf2∆_quartile_1	0.642295	0.79832		105	snf2∆_quartiles_2-3	0.669208	0.829777		105	snf2∆_quartile_4	0.230238	0.371021
6	0.649943	0.402162	0.491468	0.505085	0.640161		106	snf2∆_quartile_1	0.643336	0.798749		106	snf2∆_quartiles_2-3	0.663467	0.821757		106	snf2∆_quartile_4	0.235092	0.377189
7	0.65001	0.402999	0.492214	0.506108	0.640298		107	snf2∆_quartile_1	0.64108	0.786634		107	snf2∆_quartiles_2-3	0.658895	0.82119		107	snf2∆_quartile_4	0.236703	0.380791
8	0.650917	0.405028	0.492628	0.505671	0.640173		108	snf2∆_quartile_1	0.630225	0.779008		108	snf2∆_quartiles_2-3	0.66261	0.822152		108	snf2∆_quartile_4	0.243272	0.388035
9	0.65115	0.406916	0.492059	0.506937	0.641999		109	snf2∆_quartile_1	0.623154	0.76808		109	snf2∆_quartiles_2-3	0.670583	0.829752		109	snf2∆_quartile_4	0.250832	0.397131
10	0.65167	0.405566	0.492383	0.506673	0.642018		110	snf2∆_quartile_1	0.615609	0.752491		110	snf2∆_quartiles_2-3	0.676355	0.829398		110	snf2∆_quartile_4	0.256751	0.399414
11	0.652168	0.406294	0.492914	0.506924	0.641438		111	snf2∆_quartile_1	0.614614	0.745034		111	snf2∆_quartiles_2-3	0.688807	0.845096		111	snf2∆_quartile_4	0.264856	0.409877
12	0.652564	0.406486	0.493049	0.506362	0.641585		112	snf2∆_quartile_1	0.608134	0.740467		112	snf2∆_quartiles_2-3	0.693738	0.856141		112	snf2∆_quartile_4	0.265925	0.40958
13	0.653664	0.40747	0.494056	0.507179	0.641913		113	snf2∆_quartile_1	0.5979	0.722867		113	snf2∆_quartiles_2-3	0.698311	0.857543		113	snf2∆_quartile_4	0.266487	0.409921
14	0.654652	0.40897	0.495556	0.507908	0.642046		114	snf2∆_quartile_1	0.587077	0.716666		114	snf2∆_quartiles_2-3	0.693269	0.855735		114	snf2∆_quartile_4	0.276201	0.417406
15	0.655974	0.410053	0.495646	0.507699	0.642361		115	snf2∆_quartile_1	0.577277	0.701885		115	snf2∆_quartiles_2-3	0.705174	0.86154		115	snf2∆_quartile_4	0.280552	0.427876
16	0.657148	0.410774	0.496227	0.509116	0.643171		116	snf2∆_quartile_1	0.57289	0.69064		116	snf2∆_quartiles_2-3	0.710299	0.867655		116	snf2∆_quartile_4	0.283282	0.427228
17	0.657964	0.412046	0.497377	0.509188	0.643539		117	snf2∆_quartile_1	0.569125	0.690212		117	snf2∆_quartiles_2-3	0.717697	0.875247		117	snf2∆_quartile_4	0.292901	0.429216
18	0.658915	0.412481	0.498049	0.509656	0.644922		118	snf2∆_quartile_1	0.570181	0.683264		118	snf2∆_quartiles_2-3	0.725147	0.88063		118	snf2∆_quartile_4	0.300449	0.431774
19	0.659803	0.412348	0.498227	0.510627	0.645559		119	snf2∆_quartile_1	0.57344	0.687177		119	snf2∆_quartiles_2-3	0.734781	0.881023		119	snf2∆_quartile_4	0.299909	0.423876
20	0.661419	0.41304	0.499479	0.511891	0.646077		120	snf2∆_quartile_1	0.566457	0.67704		120	snf2∆_quartiles_2-3	0.728573	0.877041		120	snf2∆_quartile_4	0.304774	0.427064
21	0.66304	0.41366	0.500374	0.512052	0.648019		121	snf2∆_quartile_1	0.553448	0.660338		121	snf2∆_quartiles_2-3	0.735388	0.874979		121	snf2∆_quartile_4	0.311618	0.435406
22	0.663974	0.415318	0.501559	0.512758	0.647882		122	snf2∆_quartile_1	0.539812	0.645846		122	snf2∆_quartiles_2-3	0.734374	0.869417		122	snf2∆_quartile_4	0.318497	0.435027
23	0.665219	0.41716	0.503273	0.514087	0.647628		123	snf2∆_quartile_1	0.518173	0.626884		123	snf2∆_quartiles_2-3	0.73571	0.871564		123	snf2∆_quartile_4	0.326504	0.438515
24	0.667058	0.416126	0.504639	0.514348	0.647518		124	snf2∆_quartile_1	0.509478	0.610824		124	snf2∆_quartiles_2-3	0.737676	0.869074		124	snf2∆_quartile_4	0.332449	0.443943
25	0.66748	0.416753	0.505164	0.516009	0.64958		125	snf2∆_quartile_1	0.508323	0.602883		125	snf2∆_quartiles_2-3	0.742476	0.868598		125	snf2∆_quartile_4	0.340984	0.45038
26	0.669419	0.420239	0.50633	0.518161	0.648854		126	snf2∆_quartile_1	0.493252	0.585969		126	snf2∆_quartiles_2-3	0.739803	0.858456		126	snf2∆_quartile_4	0.347462	0.455584
27	0.670365	0.420789	0.507166	0.520233	0.649151		127	snf2∆_quartile_1	0.48563	0.570846		127	snf2∆_quartiles_2-3	0.744881	0.8645		127	snf2∆_quartile_4	0.352912	0.462485
28	0.672889	0.42177	0.508315	0.52139	0.651356		128	snf2∆_quartile_1	0.485156	0.570478		128	snf2∆_quartiles_2-3	0.748159	0.86346		128	snf2∆_quartile_4	0.361505	0.466438
29	0.674544	0.424914	0.509221	0.521136	0.652518		129	snf2∆_quartile_1	0.487296	0.571093		129	snf2∆_quartiles_2-3	0.749382	0.860668		129	snf2∆_quartile_4	0.366375	0.472273
30	0.67627	0.425366	0.510047	0.522282	0.650609		130	snf2∆_quartile_1	0.486287	0.570464		130	snf2∆_quartiles_2-3	0.747653	0.851924		130	snf2∆_quartile_4	0.374393	0.473922
31	0.677099	0.425435	0.511006	0.524513	0.650384		131	snf2∆_quartile_1	0.482086	0.56115		131	snf2∆_quartiles_2-3	0.757918	0.851735		131	snf2∆_quartile_4	0.386875	0.48078
32	0.677917	0.427108	0.512767	0.525153	0.652488		132	snf2∆_quartile_1	0.46855	0.550723		132	snf2∆_quartiles_2-3	0.766924	0.853377		132	snf2∆_quartile_4	0.390711	0.478956
33	0.680933	0.428704	0.514077	0.525887	0.654847		133	snf2∆_quartile_1	0.469539	0.540843		133	snf2∆_quartiles_2-3	0.768028	0.854194		133	snf2∆_quartile_4	0.399854	0.484419
34	0.683521	0.430743	0.515828	0.526783	0.655412		134	snf2∆_quartile_1	0.459199	0.530983		134	snf2∆_quartiles_2-3	0.763432	0.846277		134	snf2∆_quartile_4	0.404103	0.493808
35	0.686244	0.432218	0.517172	0.527439	0.656785		135	snf2∆_quartile_1	0.459709	0.524735		135	snf2∆_quartiles_2-3	0.767776	0.843555		135	snf2∆_quartile_4	0.408384	0.495967
36	0.687117	0.432033	0.518435	0.529323	0.65823		136	snf2∆_quartile_1	0.463445	0.525643		136	snf2∆_quartiles_2-3	0.766038	0.838514		136	snf2∆_quartile_4	0.419545	0.498428
37	0.68922	0.432633	0.519844	0.531319	0.658981		137	snf2∆_quartile_1	0.472616	0.523621		137	snf2∆_quartiles_2-3	0.770294	0.841204		137	snf2∆_quartile_4	0.422235	0.504563
38	0.690508	0.435889	0.521192	0.532064	0.660792		138	snf2∆_quartile_1	0.474876	0.522679		138	snf2∆_quartiles_2-3	0.774489	0.843144		138	snf2∆_quartile_4	0.428765	0.509472
39	0.692134	0.437187	0.523363	0.533263	0.661915		139	snf2∆_quartile_1	0.480879	0.524026		139	snf2∆_quartiles_2-3	0.767955	0.839441		139	snf2∆_quartile_4	0.433089	0.515042
40	0.693641	0.43862	0.523651	0.534562	0.665088		140	snf2∆_quartile_1	0.494446	0.532257		140	snf2∆_quartiles_2-3	0.77167	0.837514		140	snf2∆_quartile_4	0.435775	0.513037
41	0.694982	0.438924	0.524759	0.535152	0.666745		141	snf2∆_quartile_1	0.49885	0.532942		141	snf2∆_quartiles_2-3	0.76541	0.83048		141	snf2∆_quartile_4	0.437901	0.518785
42	0.696706	0.43978	0.527129	0.5374	0.666709		142	snf2∆_quartile_1	0.495062	0.536235		142	snf2∆_quartiles_2-3	0.756737	0.81718		142	snf2∆_quartile_4	0.445394	0.521901
43	0.698574	0.440512	0.528275	0.538139	0.668852		143	snf2∆_quartile_1	0.502707	0.539633		143	snf2∆_quartiles_2-3	0.756473	0.80665		143	snf2∆_quartile_4	0.453495	0.535165
44	0.700074	0.442363	0.530518	0.537937	0.669254		144	snf2∆_quartile_1	0.510234	0.542219		144	snf2∆_quartiles_2-3	0.753073	0.798892		144	snf2∆_quartile_4	0.467532	0.542359
45	0.702086	0.443766	0.532042	0.539441	0.671919		145	snf2∆_quartile_1	0.515618	0.535024		145	snf2∆_quartiles_2-3	0.756653	0.802034		145	snf2∆_quartile_4	0.469196	0.542674
46	0.702319	0.444416	0.534275	0.541177	0.672285		146	snf2∆_quartile_1	0.51834	0.535454		146	snf2∆_quartiles_2-3	0.753465	0.804216		146	snf2∆_quartile_4	0.474472	0.548047
47	0.704942	0.44431	0.535775	0.542503	0.672933		147	snf2∆_quartile_1	0.523201	0.536217		147	snf2∆_quartiles_2-3	0.756198	0.801124		147	snf2∆_quartile_4	0.479808	0.554777
48	0.705477	0.446244	0.537601	0.544574	0.67266		148	snf2∆_quartile_1	0.526428	0.529868		148	snf2∆_quartiles_2-3	0.759412	0.808979		148	snf2∆_quartile_4	0.483036	0.55887
49	0.707111	0.448495	0.539525	0.546282	0.672721		149	snf2∆_quartile_1	0.52763	0.531945		149	snf2∆_quartiles_2-3	0.759788	0.810148		149	snf2∆_quartile_4	0.48949	0.568904
50	0.708524	0.451521	0.540975	0.548195	0.673815		150	snf2∆_quartile_1	0.524377	0.521162		150	snf2∆_quartiles_2-3	0.758424	0.811903		150	snf2∆_quartile_4	0.493793	0.574398
51	0.710238	0.454536	0.543131	0.549916	0.675727		151	snf2∆_quartile_1	0.523801	0.521266		151	snf2∆_quartiles_2-3	0.760144	0.812758		151	snf2∆_quartile_4	0.499108	0.572668
52	0.712175	0.455189	0.545021	0.551135	0.678284		152	snf2∆_quartile_1	0.536739	0.536919		152	snf2∆_quartiles_2-3	0.764738	0.818543		152	snf2∆_quartile_4	0.497567	0.567141
53	0.714608	0.456659	0.546365	0.552255	0.679996		153	snf2∆_quartile_1	0.550911	0.549458		153	snf2∆_quartiles_2-3	0.771216	0.826854		153	snf2∆_quartile_4	0.503577	0.574291
54	0.716663	0.458023	0.547704	0.554669	0.681716		154	snf2∆_quartile_1	0.556811	0.560182		154	snf2∆_quartiles_2-3	0.777406	0.827968		154	snf2∆_quartile_4	0.502963	0.576531
55	0.719228	0.461963	0.55045	0.556312	0.684626		155	snf2∆_quartile_1	0.561136	0.563424		155	snf2∆_quartiles_2-3	0.790971	0.83394		155	snf2∆_quartile_4	0.50936	0.574908
56	0.722862	0.464425	0.552661	0.558762	0.687281		156	snf2∆_quartile_1	0.561318	0.566862		156	snf2∆_quartiles_2-3	0.796664	0.839429		156	snf2∆_quartile_4	0.513148	0.577263
57	0.726509	0.467196	0.554888	0.56062	0.688816		157	snf2∆_quartile_1	0.570068	0.574848		157	snf2∆_quartiles_2-3	0.805079	0.845196		157	snf2∆_quartile_4	0.520009	0.575841
58	0.729519	0.468919	0.556581	0.561381	0.691281		158	snf2∆_quartile_1	0.577766	0.58358		158	snf2∆_quartiles_2-3	0.804679	0.839879		158	snf2∆_quartile_4	0.522022	0.575029
59	0.732504	0.473968	0.558445	0.563467	0.69339		159	snf2∆_quartile_1	0.571327	0.579439		159	snf2∆_quartiles_2-3	0.811427	0.839687		159	snf2∆_quartile_4	0.523057	0.579107
60	0.735096	0.47551	0.559997	0.564448	0.697179		160	snf2∆_quartile_1	0.576803	0.585494		160	snf2∆_quartiles_2-3	0.813403	0.841042		160	snf2∆_quartile_4	0.528338	0.582609
61	0.737248	0.479844	0.562284	0.567946	0.698688		161	snf2∆_quartile_1	0.57905	0.590173		161	snf2∆_quartiles_2-3	0.821057	0.844387		161	snf2∆_quartile_4	0.529426	0.579044
62	0.739416	0.481898	0.564554	0.569221	0.701619		162	snf2∆_quartile_1	0.585014	0.597776		162	snf2∆_quartiles_2-3	0.823945	0.850588		162	snf2∆_quartile_4	0.525528	0.576804
63	0.742059	0.483548	0.567125	0.570625	0.70468		163	snf2∆_quartile_1	0.5867	0.609443		163	snf2∆_quartiles_2-3	0.827565	0.852951		163	snf2∆_quartile_4	0.528662	0.575763
64	0.744993	0.485374	0.569376	0.573467	0.70548		164	snf2∆_quartile_1	0.592208	0.618023		164	snf2∆_quartiles_2-3	0.827503	0.850659		164	snf2∆_quartile_4	0.524961	0.574177
65	0.747222	0.487186	0.570908	0.573914	0.707346		165	snf2∆_quartile_1	0.59335	0.625981		165	snf2∆_quartiles_2-3	0.833786	0.856459		165	snf2∆_quartile_4	0.532022	0.575177
66	0.750756	0.490147	0.573124	0.576236	0.71051		166	snf2∆_quartile_1	0.602133	0.631625		166	snf2∆_quartiles_2-3	0.832608	0.853513		166	snf2∆_quartile_4	0.533186	0.580821
67	0.753521	0.492124	0.575718	0.578664	0.710673		167	snf2∆_quartile_1	0.607682	0.637022		167	snf2∆_quartiles_2-3	0.840504	0.862721		167	snf2∆_quartile_4	0.537997	0.591702
68	0.756148	0.494117	0.577895	0.579417	0.710907		168	snf2∆_quartile_1	0.611515	0.649506		168	snf2∆_quartiles_2-3	0.845655	0.861881		168	snf2∆_quartile_4	0.5515	0.600509
69	0.758132	0.495913	0.579918	0.579898	0.712319		169	snf2∆_quartile_1	0.615957	0.663692		169	snf2∆_quartiles_2-3	0.850433	0.855129		169	snf2∆_quartile_4	0.558374	0.605975
70	0.761049	0.497182	0.581773	0.580763	0.713976		170	snf2∆_quartile_1	0.626266	0.672223		170	snf2∆_quartiles_2-3	0.855406	0.85499		170	snf2∆_quartile_4	0.566907	0.605906
71	0.763486	0.499776	0.58411	0.581192	0.71711		171	snf2∆_quartile_1	0.633807	0.680393		171	snf2∆_quartiles_2-3	0.848187	0.847763		171	snf2∆_quartile_4	0.579274	0.620562
72	0.766902	0.502292	0.586148	0.582415	0.719913		172	snf2∆_quartile_1	0.653366	0.693604		172	snf2∆_quartiles_2-3	0.850042	0.845813		172	snf2∆_quartile_4	0.587475	0.62332
73	0.768823	0.504939	0.588783	0.584767	0.721676		173	snf2∆_quartile_1	0.66151	0.703932		173	snf2∆_quartiles_2-3	0.849812	0.844364		173	snf2∆_quartile_4	0.591467	0.626883
74	0.770828	0.505342	0.591443	0.585588	0.721745		174	snf2∆_quartile_1	0.658304	0.702292		174	snf2∆_quartiles_2-3	0.849761	0.839711		174	snf2∆_quartile_4	0.59087	0.624369
75	0.773968	0.508949	0.593079	0.587182	0.723397		175	snf2∆_quartile_1	0.669137	0.715749		175	snf2∆_quartiles_2-3	0.848052	0.842071		175	snf2∆_quartile_4	0.587132	0.620811
76	0.775537	0.510191	0.595208	0.589968	0.724375		176	snf2∆_quartile_1	0.680988	0.729101		176	snf2∆_quartiles_2-3	0.842415	0.832177		176	snf2∆_quartile_4	0.590283	0.622724
77	0.778474	0.511347	0.596791	0.592336	0.727122		177	snf2∆_quartile_1	0.693004	0.743954		177	snf2∆_quartiles_2-3	0.838484	0.821214		177	snf2∆_quartile_4	0.593143	0.617444
78	0.78099	0.513004	0.598445	0.594336	0.729215		178	snf2∆_quartile_1	0.6975	0.757188		178	snf2∆_quartiles_2-3	0.83335	0.818154		178	snf2∆_quartile_4	0.598616	0.62026
79	0.78372	0.514638	0.600555	0.597012	0.73092		179	snf2∆_quartile_1	0.697579	0.760811		179	snf2∆_quartiles_2-3	0.824584	0.800634		179	snf2∆_quartile_4	0.600359	0.61784
80	0.786439	0.516993	0.603069	0.599196	0.732119		180	snf2∆_quartile_1	0.701409	0.762105		180	snf2∆_quartiles_2-3	0.813306	0.785696		180	snf2∆_quartile_4	0.600931	0.6134
81	0.788542	0.519444	0.605773	0.602376	0.734501		181	snf2∆_quartile_1	0.705161	0.777204		181	snf2∆_quartiles_2-3	0.805993	0.776028		181	snf2∆_quartile_4	0.609606	0.618039
82	0.79139	0.521801	0.607457	0.604912	0.735745		182	snf2∆_quartile_1	0.715023	0.784761		182	snf2∆_quartiles_2-3	0.800083	0.765259		182	snf2∆_quartile_4	0.61023	0.616593
83	0.793836	0.523197	0.609047	0.607216	0.739018		183	snf2∆_quartile_1	0.720492	0.794886		183	snf2∆_quartiles_2-3	0.791636	0.751674		183	snf2∆_quartile_4	0.617287	0.618353
84	0.797202	0.527327	0.610917	0.609052	0.742145		184	snf2∆_quartile_1	0.724179	0.799315		184	snf2∆_quartiles_2-3	0.782767	0.740447		184	snf2∆_quartile_4	0.617436	0.615232
85	0.799918	0.530011	0.613716	0.610539	0.744094		185	snf2∆_quartile_1	0.742104	0.810731		185	snf2∆_quartiles_2-3	0.772898	0.736817		185	snf2∆_quartile_4	0.62576	0.614991
86	0.802263	0.531669	0.615902	0.611234	0.744889		186	snf2∆_quartile_1	0.75243	0.821934		186	snf2∆_quartiles_2-3	0.761189	0.731579		186	snf2∆_quartile_4	0.624175	0.618651
87	0.804624	0.536254	0.61828	0.61361	0.746351		187	snf2∆_quartile_1	0.770953	0.842993		187	snf2∆_quartiles_2-3	0.750348	0.719889		187	snf2∆_quartile_4	0.629756	0.623919
88	0.806841	0.538559	0.619558	0.615661	0.747986		188	snf2∆_quartile_1	0.788162	0.866864		188	snf2∆_quartiles_2-3	0.743289	0.71436		188	snf2∆_quartile_4	0.631616	0.628582
89	0.809049	0.541105	0.621592	0.618647	0.749063		189	snf2∆_quartile_1	0.802212	0.883719		189	snf2∆_quartiles_2-3	0.736798	0.708073		189	snf2∆_quartile_4	0.637672	0.628417
90	0.811178	0.544349	0.623313	0.620053	0.751198		190	snf2∆_quartile_1	0.815198	0.897382		190	snf2∆_quartiles_2-3	0.722181	0.69774		190	snf2∆_quartile_4	0.643151	0.623728
91	0.81394	0.546614	0.625227	0.622444	0.751608		191	snf2∆_quartile_1	0.822226	0.904952		191	snf2∆_quartiles_2-3	0.720164	0.697088		191	snf2∆_quartile_4	0.653423	0.628367
92	0.816757	0.550009	0.627581	0.623834	0.752803		192	snf2∆_quartile_1	0.828653	0.916057		192	snf2∆_quartiles_2-3	0.714337	0.696968		192	snf2∆_quartile_4	0.652425	0.626161
93	0.819392	0.553041	0.630134	0.625431	0.754829		193	snf2∆_quartile_1	0.834009	0.921153		193	snf2∆_quartiles_2-3	0.708927	0.690538		193	snf2∆_quartile_4	0.656825	0.622583
94	0.822258	0.554736	0.631729	0.626849	0.757232		194	snf2∆_quartile_1	0.848065	0.927205		194	snf2∆_quartiles_2-3	0.69855	0.682611		194	snf2∆_quartile_4	0.666066	0.631133
95	0.824667	0.556287	0.634064	0.628429	0.759207		195	snf2∆_quartile_1	0.855593	0.936414		195	snf2∆_quartiles_2-3	0.695662	0.678976		195	snf2∆_quartile_4	0.67529	0.634467
96	0.826849	0.556044	0.636253	0.631495	0.761485		196	snf2∆_quartile_1	0.868675	0.948469		196	snf2∆_quartiles_2-3	0.687465	0.669079		196	snf2∆_quartile_4	0.683991	0.637507
97	0.82941	0.557697	0.638512	0.632278	0.76201		197	snf2∆_quartile_1	0.866998	0.960173		197	snf2∆_quartiles_2-3	0.682381	0.662945		197	snf2∆_quartile_4	0.687378	0.633355
98	0.831933	0.559264	0.640915	0.634424	0.762602		198	snf2∆_quartile_1	0.863681	0.963061		198	snf2∆_quartiles_2-3	0.677562	0.654445		198	snf2∆_quartile_4	0.683255	0.623956
99	0.834553	0.562177	0.642333	0.63595	0.765274		199	snf2∆_quartile_1	0.863688	0.966261		199	snf2∆_quartiles_2-3	0.669891	0.653326		199	snf2∆_quartile_4	0.671378	0.609336
100	0.837314	0.565342	0.644716	0.637346	0.767833		200	snf2∆_quartile_1	0.872776	0.970408		200	snf2∆_quartiles_2-3	0.663037	0.6559		200	snf2∆_quartile_4	0.66776	0.601896
101	0.839955	0.56887	0.647177	0.6393	0.769572		201	snf2∆_quartile_1	0.882461	0.980223		201	snf2∆_quartiles_2-3	0.666953	0.652599		201	snf2∆_quartile_4	0.65649	0.588242
102	0.842525	0.570958	0.648927	0.640331	0.770906		202	snf2∆_quartile_1	0.883491	0.989212		202	snf2∆_quartiles_2-3	0.666452	0.653611		202	snf2∆_quartile_4	0.646932	0.572715
103	0.845688	0.574478	0.651255	0.642711	0.774061		203	snf2∆_quartile_1	0.890319	0.995443		203	snf2∆_quartiles_2-3	0.669084	0.653846		203	snf2∆_quartile_4	0.646457	0.567853
104	0.848369	0.577474	0.654099	0.644904	0.776874		204	snf2∆_quartile_1	0.899937	1.00434		204	snf2∆_quartiles_2-3	0.669612	0.65513		204	snf2∆_quartile_4	0.64252	0.56571
105	0.851606	0.580216	0.655955	0.647676	0.780588		205	snf2∆_quartile_1	0.918196	1.01393		205	snf2∆_quartiles_2-3	0.673325	0.660779		205	snf2∆_quartile_4	0.641015	0.563154
106	0.85485	0.584393	0.658571	0.651038	0.782464		206	snf2∆_quartile_1	0.918179	1.01415		206	snf2∆_quartiles_2-3	0.674743	0.662305		206	snf2∆_quartile_4	0.639449	0.558963
[truncated: 394 more rows]

## Sheet: Data for Fig 5 boxplots
											Fig 5B(i)				Fig 5B(ii)							Fig 5D(i) High_TBP								Fig 5D(i) Low_TBP															Fig 5D(ii) High_TBP
[truncated: 86 more rows]
[truncated: 50 more columns]

[truncated: 16 more sheets: Data for Fig 5 line plots, Data for Fig 6 boxplots, Data for Fig 6D line plots, Data for S1 Fig boxplots, Data for S6C Fig boxplots, Data for S6D Fig scatter plots, Data for S7E Fig boxplot, Data for S7 Fig scatter plots, Data for S9C Fig, Data for S9A Fig scatter plots, Data for S10B Fig box plots, Data for S10 Fig plots, Data for S12 Fig boxplots, Data for S13C Fig boxplots, Data for S13 Fig line plots, Data for S15 Fig boxplots]
